# Supplementary material for: SuMO-Fil: Supervised multi-omic filtering prior to performing network analysis
Source: PLoS One. 2021 Aug 3;16(8):e0255579. doi: 10.1371/journal.pone.0255579 (PMC8330944; doi:10.1371/journal.pone.0255579)
Supplement: S1 File — (XLSX) [file pone.0255579.s003.xlsx]

## Sheet: Description
About
Using TCGA UCEC data, we applied supervised sCCA using DNA methylation and Gene Expression data. These results focus on Chromosome 10. Two outcomes were considered, % tumor invasion and pelvic lymph node ratio. NOTE: Only features that were selected by any given method are presented.
Tabs	Description
DNAMethylation_PercTumorInv	The supservised sCCA results from the DNA methylation data with % tumor invasion as the outcome.
GeneExpression_PercTumorInv	The supservised sCCA results from the Gene Expression data with % tumor invasion as the outcome.
DNAMethylation_PelvLNR	The supservised sCCA results from the DNA methylation data with pelvic lymph node ratio as the outcome
GeneExpression_PelvLNR	The supservised sCCA results from the Gene Expression data with pelvic lymph node ratio as the outcome
Variables	Description
geneID	The gene ID and variable name from TCGA. Different for DNA methylation vs Gene Expression
geneName	Only found in the Gene Expression tabs. The name of the gene that the gene ID maps to
geneSymbol	Only found in the DNA Methylation tabs. The list of gene names associated with the gene ID from the DNA methl variable
transcriptID	Only found in the DNA Methylation tabs. The transcript IDs that match the gene symbols.
selected_unfiltered	Was the feature selected on the unfiltered data? 0=No and 1=Yes.
selected_SuMOFil	Was the feature selected on the data after applying SuMO-Fil filters? 0=No and 1=Yes.
selected_lowmeans	Was the feature selected on the data after applying low mean filters? 0=No and 1=Yes.
selected_lowvar	Was the feature selected on the data after applying low variance filters? 0=No and 1=Yes.
filtered_SuMOFil	Was the feature removed by SuMO-Fil?
filtered_lowmeans	Was the feature removed by low mean filtering?
filtered_lowvar	Was the feature removed by low variance filtering?

## Sheet: DNAMethylation_PercTumorInv
geneID	geneSymbol	transcriptID	selected_unfiltered	selected_SuMOFil	selected_lowmeans	selected_lowvar	filtered_SuMOFil	filtered_lowmeans	filtered_lowvar
cg00002449	.	.	0	0	0	1	0	0	0
cg00008671	CCSER2;CCSER2;CCSER2	ENST00000224756.11;ENST00000359979.7;ENST00000372088.5	1	0	1	1	0	0	0
cg00022688	ACSL5;ACSL5;ACSL5;ACSL5;ACSL5;ACSL5	ENST00000354273.4;ENST00000354655.7;ENST00000356116.4;ENST00000393081.4;ENST00000433418.4;ENST00000479936.1	0	0	1	1	0	0	0
cg00030627	.	.	0	0	1	1	0	0	0
cg00037952	WBP1L;WBP1L	ENST00000369889.5;ENST00000448841.4	0	0	1	1	0	0	0
cg00049475	SVIL;SVIL;SVIL;SVIL	ENST00000355867.7;ENST00000375398.5;ENST00000375400.6;ENST00000483758.1	1	0	0	1	0	0	0
cg00054971	PTPRE;PTPRE;PTPRE;PTPRE	ENST00000254667.6;ENST00000442830.4;ENST00000455661.4;ENST00000471218.4	1	0	0	0	0	0	0
cg00066854	.	.	0	0	0	1	0	0	0
cg00077547	TMEM26;TMEM26;TMEM26	ENST00000399298.6;ENST00000503886.4;ENST00000507507.1	0	0	1	1	0	0	0
cg00118712	EBF3;EBF3	ENST00000355311.8;ENST00000368648.6	0	0	1	1	0	0	0
cg00122347	TMEM180	ENST00000238936.7	0	0	1	1	0	0	0
cg00149734	MGMT	ENST00000306010.7	0	0	1	0	0	0	1
cg00152126	CTBP2;CTBP2;CTBP2;CTBP2;CTBP2;CTBP2;CTBP2	ENST00000337195.8;ENST00000411419.5;ENST00000460976.4;ENST00000476817.1;ENST00000494626.5;ENST00000530884.1;ENST00000531469.4	0	0	0	1	0	0	0
cg00161878	KNDC1;KNDC1	ENST00000304613.6;ENST00000368571.2	0	0	1	0	0	0	0
cg00170242	.	.	0	0	1	1	0	0	0
cg00185660	EBF3;EBF3	ENST00000355311.8;ENST00000368648.6	0	0	1	1	0	0	0
cg00198759	BEND3P3;NUTM2B-AS1;NUTM2B-AS1;RP11-119F19.4;RP11-119F19.5	ENST00000611030.1;ENST00000596088.4;ENST00000600376.4;ENST00000452173.2;ENST00000623504.1	1	1	1	1	0	0	0
cg00215017	.	.	0	0	1	0	0	0	0
cg00228708	.	.	1	0	1	1	0	0	0
cg00238899	MXI1	ENST00000332674.8	0	0	1	1	0	0	0
cg00239899	RP11-109A6.3	ENST00000428273.1	0	0	1	0	0	0	1
cg00250743	FGFR2;FGFR2;FGFR2;FGFR2;FGFR2;FGFR2;FGFR2;FGFR2;FGFR2;FGFR2;FGFR2;FGFR2;FGFR2;FGFR2;FGFR2;FGFR2;FGFR2	ENST00000336553.9;ENST00000346997.5;ENST00000351936.9;ENST00000356226.7;ENST00000357555.8;ENST00000358487.8;ENST00000360144.6;ENST00000369056.4;ENST00000369058.6;ENST00000369059.4;ENST00000369060.7;ENST00000369061.7;ENST00000429361.4;ENST00000457416.5;ENST00000478859.4;ENST00000604236.4;ENST00000613048.3	0	0	1	1	0	0	0
cg00267286	C1QL3;C1QL3	ENST00000298943.3;ENST00000619991.1	1	0	1	1	0	0	0
cg00282704	CASC10;MIR1915	ENST00000377113.5;ENST00000410139.1	0	0	1	0	0	0	1
cg00287717	RP11-50E11.2;SGMS1-AS1	ENST00000437111.1;ENST00000443374.5	0	0	1	0	0	0	1
cg00299972	TLX1;TLX1;TLX1;TLX1	ENST00000370196.9;ENST00000463716.3;ENST00000467928.2;ENST00000533319.1	0	0	1	1	0	0	0
cg00300275	CACNB2;CACNB2;CACNB2;CACNB2;CACNB2;CACNB2;CACNB2;CACNB2;CACNB2;CACNB2;CACNB2;CACNB2;CACNB2;RP11-499P20.2	ENST00000282343.11;ENST00000324631.10;ENST00000352115.9;ENST00000377315.4;ENST00000377319.6;ENST00000377328.4;ENST00000377329.7;ENST00000377331.5;ENST00000396576.5;ENST00000612134.3;ENST00000612743.1;ENST00000615785.3;ENST00000617363.3;ENST00000425669.1	0	0	1	0	0	0	1
cg00337703	TDRD1;TDRD1;TDRD1	ENST00000251864.5;ENST00000369280.1;ENST00000369282.4	0	0	1	1	0	0	0
cg00355235	.	.	0	0	0	1	0	0	0
cg00360414	TMEM26;TMEM26;TMEM26;TMEM26-AS1	ENST00000399298.6;ENST00000488505.2;ENST00000503886.4;ENST00000389640.4	0	0	1	1	0	0	0
cg00375132	.	.	0	0	0	1	0	0	0
cg00393283	PCGF5;PCGF5;PCGF5;PCGF5	ENST00000336126.5;ENST00000490164.1;ENST00000543648.4;ENST00000614189.3	0	0	0	1	0	0	0
cg00406319	.	.	0	0	1	1	0	0	0
cg00422566	JAKMIP3;JAKMIP3	ENST00000298622.7;ENST00000477275.1	0	0	1	1	0	0	0
cg00455523	ITIH5;ITIH5;ITIH5;ITIH5;ITIH5	ENST00000397145.5;ENST00000397146.5;ENST00000434980.4;ENST00000492668.4;ENST00000613909.3	1	1	0	0	0	0	0
cg00465337	NMT2;RPP38;RPP38;RPP38;RPP38;RPP38;RPP38;RPP38	ENST00000466201.1;ENST00000378197.4;ENST00000378201.5;ENST00000378202.5;ENST00000378203.4;ENST00000441850.1;ENST00000451677.1;ENST00000616640.1	0	0	1	0	0	0	1
cg00467420	ADARB2	ENST00000381312.4	0	0	1	1	0	0	0
cg00491522	.	.	1	0	0	0	0	0	0
cg00509281	CDK1;CDK1;CDK1;CDK1;CDK1	ENST00000316629.7;ENST00000373809.2;ENST00000395284.6;ENST00000448257.5;ENST00000614696.3	0	0	0	1	0	0	0
cg00510087	ITIH5;ITIH5;ITIH5;ITIH5;ITIH5;ITIH5;ITIH5	ENST00000397145.5;ENST00000397146.5;ENST00000434980.4;ENST00000468389.4;ENST00000476417.4;ENST00000492668.4;ENST00000613909.3	0	0	1	1	0	0	0
cg00541500	CUBNP3;RP11-285G1.15;RP11-285G1.15;RP11-445N18.7;RSU1P2;RSU1P2	ENST00000457461.1;ENST00000599308.2;ENST00000625472.1;ENST00000427229.2;ENST00000448600.4;ENST00000619977.1	0	0	0	1	0	0	0
cg00543474	C10orf91;C10orf91;C10orf91	ENST00000321248.4;ENST00000392630.6;ENST00000490765.3	0	0	0	1	0	0	0
cg00551387	ARHGAP21;ARHGAP21;ARHGAP21;ARHGAP21	ENST00000320481.9;ENST00000396432.5;ENST00000486374.4;ENST00000612832.3	1	1	1	0	0	0	1
cg00562504	DIP2C;DIP2C	ENST00000280886.9;ENST00000381496.6	0	0	0	1	0	0	0
cg00579859	IPMK	ENST00000373935.3	0	0	0	1	0	1	0
cg00580604	.	.	0	0	1	1	0	0	0
cg00580715	.	.	0	0	1	1	0	0	0
cg00585219	LDB3;LDB3;LDB3;LDB3	ENST00000263066.9;ENST00000361373.7;ENST00000429277.5;ENST00000623056.2	1	0	1	1	0	0	0
cg00593298	FRMD4A;FRMD4A;FRMD4A;FRMD4A	ENST00000264546.9;ENST00000342409.2;ENST00000357447.5;ENST00000358621.7	0	0	1	1	0	0	0
cg00598397	GPR123;GPR123-AS1	ENST00000607359.4;ENST00000444433.2	0	0	1	0	0	0	0
cg00606880	TMEM26;TMEM26;TMEM26;TMEM26-AS1	ENST00000399298.6;ENST00000488505.2;ENST00000503886.4;ENST00000389640.4	0	0	0	1	0	0	0
cg00612515	GPR123	ENST00000607359.4	0	0	1	1	0	0	0
cg00644351	RGS10;RGS10;RGS10;RGS10	ENST00000369101.6;ENST00000369103.2;ENST00000392865.4;ENST00000469575.1	0	0	1	1	0	0	0
cg00648020	KNDC1;KNDC1;KNDC1;KNDC1	ENST00000304613.6;ENST00000368571.2;ENST00000485110.4;ENST00000530127.1	1	0	1	1	0	0	0
cg00650361	PTCHD3;PTCHD3	ENST00000438700.6;ENST00000622555.1	0	0	0	1	0	0	0
cg00651087	FGF8	ENST00000618991.3	0	0	1	1	0	0	0
cg00655147	SLC16A12;SLC16A12	ENST00000371790.4;ENST00000475682.1	0	0	1	1	0	0	0
cg00690901	FAM13C;FAM13C;FAM13C;FAM13C;FAM13C;FAM13C;FAM13C;FAM13C;FAM13C;FAM13C;FAM13C;FAM13C	ENST00000422313.5;ENST00000435852.5;ENST00000468840.5;ENST00000477101.1;ENST00000489341.4;ENST00000513377.1;ENST00000611933.3;ENST00000614220.3;ENST00000618427.3;ENST00000618804.3;ENST00000621119.3;ENST00000622363.3	0	0	1	1	0	0	0
cg00694258	.	.	0	0	1	1	0	0	0
cg00721539	.	.	0	0	1	1	0	0	0
cg00750430	ENO4;KIAA1598;KIAA1598;KIAA1598;KIAA1598	ENST00000369207.2;ENST00000260777.13;ENST00000355371.7;ENST00000497044.4;ENST00000615301.3	0	0	1	0	0	0	0
cg00753039	.	.	0	0	1	1	0	0	0
cg00759634	CHST15;CHST15	ENST00000435907.4;ENST00000462406.1	0	0	1	1	0	0	0
cg00765144	MLLT10;MLLT10;MLLT10	ENST00000307729.10;ENST00000377059.6;ENST00000377072.6	0	0	0	1	0	0	0
cg00779924	GATA3;GATA3-AS1;GATA3-AS1;GATA3-AS1;RP11-379F12.3;RP11-379F12.3;RP11-379F12.4	ENST00000481743.1;ENST00000355358.1;ENST00000420815.4;ENST00000438755.1;ENST00000417359.1;ENST00000458727.1;ENST00000418270.1	0	0	0	1	0	0	0
cg00787726	CCSER2;CCSER2;CCSER2	ENST00000224756.11;ENST00000359979.7;ENST00000372088.5	1	0	1	1	0	0	0
cg00820740	BICC1	ENST00000373886.6	0	0	1	1	0	0	0
cg00821051	.	.	0	0	1	1	0	0	0
cg00846988	MTG1;SPRN	ENST00000460848.4;ENST00000414069.2	0	0	1	1	0	0	0
cg00847868	.	.	0	0	0	1	0	0	0
cg00863716	AKR1C1;AKR1C2;AKR1C2;AKR1C2;AKR1C2	ENST00000434459.5;ENST00000407674.4;ENST00000604428.4;ENST00000604507.4;ENST00000604711.1	0	0	0	1	0	0	0
cg00864821	.	.	0	0	1	1	0	0	0
cg00881448	.	.	0	0	0	1	0	0	0
cg00902587	CFAP46	ENST00000368586.8	0	0	1	1	0	0	0
cg00903452	BTBD16	ENST00000260723.4	0	0	1	1	0	0	0
cg00904483	MGMT;MGMT	ENST00000306010.7;ENST00000482653.1	0	0	1	0	0	0	1
cg00939682	CUBN	ENST00000377833.7	0	0	1	1	0	0	0
cg00946960	FRMD4A;FRMD4A	ENST00000475141.2;ENST00000493380.4	0	0	0	1	0	0	0
cg00950086	.	.	1	0	1	1	0	0	0
cg00956114	ITIH5;ITIH5;ITIH5;ITIH5;ITIH5;ITIH5	ENST00000397145.5;ENST00000397146.5;ENST00000434980.4;ENST00000461751.1;ENST00000476417.4;ENST00000613909.3	0	0	1	1	0	0	0
cg00957665	TRIM8;TRIM8	ENST00000302424.10;ENST00000462202.2	0	0	1	1	0	0	0
cg00960781	TMEM26;TMEM26;TMEM26	ENST00000399298.6;ENST00000503886.4;ENST00000507507.1	0	0	1	1	0	0	0
cg00981003	MGMT	ENST00000306010.7	0	0	1	0	0	0	1
cg00988841	INPP5A;INPP5A;INPP5A;INPP5A	ENST00000342652.6;ENST00000368593.6;ENST00000368594.6;ENST00000498337.1	0	0	0	1	0	0	0
cg01003015	VIM;VIM;VIM;VIM;VIM;VIM;VIM;VIM;VIM;VIM-AS1	ENST00000224237.8;ENST00000421459.2;ENST00000469543.4;ENST00000478317.4;ENST00000478746.1;ENST00000485947.1;ENST00000487938.4;ENST00000497849.1;ENST00000544301.4;ENST00000605833.1	1	1	0	0	0	1	1
cg01014265	GPR123;GPR123;GPR123	ENST00000392606.2;ENST00000392607.6;ENST00000607359.4	0	0	1	1	0	0	0
cg01022670	DIP2C;DIP2C	ENST00000280886.9;ENST00000423550.2	0	0	0	1	0	0	0
cg01069043	.	.	0	0	1	1	0	0	0
cg01140247	C10orf11;C10orf11;C10orf11;C10orf11	ENST00000372499.4;ENST00000593699.4;ENST00000593817.1;ENST00000611255.3	0	0	1	1	0	0	0
cg01141269	.	.	0	0	0	1	0	0	0
cg01145353	HTRA1;HTRA1	ENST00000368984.6;ENST00000420892.1	1	0	1	0	0	0	1
cg01175142	PNLIPRP2;PNLIPRP2;PNLIPRP2;PNLIPRP2	ENST00000579578.5;ENST00000588823.1;ENST00000591655.3;ENST00000611850.3	0	0	0	1	0	0	0
cg01176720	PARD3;PARD3;PARD3;PARD3;PARD3;PARD3;PARD3;PARD3;PARD3;PARD3;PARD3	ENST00000340077.8;ENST00000346874.7;ENST00000350537.7;ENST00000374773.4;ENST00000374776.4;ENST00000374788.6;ENST00000374789.6;ENST00000374790.6;ENST00000374794.6;ENST00000545260.4;ENST00000545693.4	0	0	1	1	0	0	0
cg01182048	HKDC1	ENST00000354624.5	0	0	0	1	0	0	0
cg01185921	ABLIM1;ABLIM1;ABLIM1;ABLIM1	ENST00000369252.7;ENST00000369256.5;ENST00000392955.6;ENST00000533213.5	0	0	1	1	0	0	0
cg01212010	.	.	0	0	0	1	0	0	0
cg01247788	LHPP;LHPP;LHPP;LHPP	ENST00000368839.1;ENST00000368842.8;ENST00000482963.1;ENST00000493240.1	0	0	1	1	0	0	0
cg01255894	GATA3;GATA3;GATA3	ENST00000346208.3;ENST00000379328.6;ENST00000461472.1	0	0	0	1	0	0	0
cg01262952	ANKRD1	ENST00000371697.3	1	0	1	1	0	0	0
cg01273309	RP11-109A6.3	ENST00000428273.1	0	0	1	0	0	0	1
cg01275566	DLG5	ENST00000372391.5	0	0	1	1	0	0	0
cg01291665	PROSER2;PROSER2;PROSER2;PROSER2-AS1;PROSER2-AS1	ENST00000277570.8;ENST00000379200.1;ENST00000622831.3;ENST00000445498.4;ENST00000453242.1	0	0	1	1	0	0	0
cg01315112	.	.	0	0	1	1	0	0	0
cg01316378	.	.	0	0	1	1	0	0	0
cg01317050	WAPAL;WAPAL;WAPAL	ENST00000263070.10;ENST00000298767.8;ENST00000618527.3	0	0	1	1	0	0	0
cg01344797	PSD;PSD;PSD;PSD	ENST00000020673.5;ENST00000406432.4;ENST00000488194.1;ENST00000611678.3	0	0	0	1	0	0	0
cg01357233	LRRC18;LRRC18;RP11-523O18.7;WDFY4;WDFY4	ENST00000298124.4;ENST00000374160.6;ENST00000430438.1;ENST00000265453.7;ENST00000325239.8	0	0	1	1	0	0	0
cg01368217	ADAM12;ADAM12;ADAM12;ADAM12	ENST00000368676.7;ENST00000368679.7;ENST00000448723.1;ENST00000494661.1	0	0	1	1	0	0	0
cg01375259	MIR1287;PYROXD2;PYROXD2	ENST00000408492.1;ENST00000370575.4;ENST00000483923.4	0	0	1	0	0	0	1
cg01387797	UCN3	ENST00000380433.4	0	0	1	0	0	0	0
cg01389728	PRKCQ;PRKCQ;PRKCQ	ENST00000263125.8;ENST00000397176.5;ENST00000539722.4	0	0	1	1	0	0	0
cg01433914	ADD3;ADD3;ADD3;ADD3;ADD3;ADD3;ADD3;ADD3;ADD3;ADD3;ADD3;ADD3	ENST00000277900.11;ENST00000356080.7;ENST00000360162.6;ENST00000459738.4;ENST00000468251.4;ENST00000475954.4;ENST00000484622.4;ENST00000487085.4;ENST00000495661.4;ENST00000496517.4;ENST00000497125.4;ENST00000611329.1	0	0	1	1	0	0	0
cg01451604	.	.	1	0	0	0	0	0	0
cg01464186	SGMS1;SGMS1;SGMS1;SGMS1	ENST00000361781.5;ENST00000429490.4;ENST00000609445.4;ENST00000619438.3	0	0	1	1	0	0	0
cg01477942	RP11-89K18.1	ENST00000419388.1	1	0	1	1	0	0	0
cg01558777	C10orf99	ENST00000372126.3	0	0	1	1	0	0	0
cg01628053	.	.	0	0	0	1	0	0	0
cg01727419	SH3PXD2A;SH3PXD2A	ENST00000355946.5;ENST00000369774.7	0	0	1	1	0	0	0
cg01736278	LARP4B;LARP4B;LARP4B;LARP4B;LARP4B;LARP4B	ENST00000316157.6;ENST00000406525.5;ENST00000412411.1;ENST00000476529.4;ENST00000481118.1;ENST00000612396.3	0	0	1	0	0	0	1
cg01754756	ADIRF;ADIRF;ADIRF;ADIRF-AS1;ADIRF-AS1;ADIRF-AS1;ADIRF-AS1;MMRN2;MMRN2	ENST00000372013.6;ENST00000416348.1;ENST00000561504.1;ENST00000418273.2;ENST00000440490.1;ENST00000609111.1;ENST00000609170.1;ENST00000474994.2;ENST00000609457.4	0	0	1	1	0	0	0
cg01866359	C1QL3;C1QL3	ENST00000298943.3;ENST00000619991.1	1	1	1	1	0	0	0
cg01990572	KRT8P37	ENST00000451609.1	0	0	1	1	0	0	0
cg02002400	SEPT7P9;SEPT7P9	ENST00000475691.4;ENST00000489259.4	1	0	0	0	0	0	0
cg02027800	ADARB2;ADARB2;ADARB2	ENST00000381310.6;ENST00000381312.4;ENST00000474762.4	1	0	1	1	0	0	0
cg02041677	.	.	0	0	1	1	0	0	0
cg02068171	ABLIM1;ABLIM1;ABLIM1;ABLIM1;ABLIM1	ENST00000277895.8;ENST00000369252.7;ENST00000369256.5;ENST00000392955.6;ENST00000533213.5	0	0	1	1	0	0	0
cg02068232	TLL2;TLL2	ENST00000357947.3;ENST00000469598.1	0	0	1	0	0	0	1
cg02069524	ADARB2;ADARB2;ADARB2;ADARB2	ENST00000381305.1;ENST00000381310.6;ENST00000381312.4;ENST00000490172.1	1	0	1	1	0	0	0
cg02074763	.	.	0	0	1	1	0	0	0
cg02097433	.	.	1	0	1	1	0	0	0
cg02111655	KIAA1462;KIAA1462	ENST00000375377.1;ENST00000465712.1	0	0	1	1	0	0	0
cg02112154	.	.	0	0	1	0	0	0	0
cg02114346	PAOX;PAOX;PAOX;PAOX;PAOX;PAOX;PAOX;PAOX	ENST00000278060.8;ENST00000356306.8;ENST00000357296.6;ENST00000368535.2;ENST00000476834.5;ENST00000480071.2;ENST00000483211.5;ENST00000529585.4	0	0	1	1	0	0	0
cg02132463	RNU6-1	ENST00000606623.1	0	0	1	1	0	0	0
cg02135122	KAT6B;KAT6B;KAT6B;KAT6B;KAT6B	ENST00000287239.7;ENST00000372711.1;ENST00000372714.4;ENST00000372724.4;ENST00000372725.4	0	0	1	1	0	0	0
cg02140072	.	.	0	0	1	1	0	0	0
cg02174092	.	.	0	0	0	1	0	0	0
cg02179700	.	.	0	0	0	1	0	0	0
cg02193861	RSU1;RSU1;RSU1;RSU1;RSU1	ENST00000345264.8;ENST00000377911.1;ENST00000377921.6;ENST00000464074.5;ENST00000602389.1	0	0	1	1	0	0	0
cg02202246	PWWP2B;PWWP2B	ENST00000305233.5;ENST00000631148.1	0	0	1	1	0	0	0
cg02204442	ADARB2;ADARB2;ADARB2;ADARB2	ENST00000381305.1;ENST00000381310.6;ENST00000381312.4;ENST00000490172.1	0	0	1	1	0	0	0
cg02208891	LHPP;LHPP;LHPP	ENST00000368839.1;ENST00000368842.8;ENST00000481452.1	1	1	1	1	0	0	0
cg02210543	C1QL3;C1QL3	ENST00000298943.3;ENST00000619991.1	0	0	1	1	0	0	0
cg02213663	DLG5;DLG5	ENST00000372391.5;ENST00000468332.5	0	0	1	1	0	0	0
cg02220418	.	.	1	0	1	1	0	0	0
cg02236650	VIM;VIM;VIM;VIM;VIM-AS1;VIM-AS1	ENST00000478317.4;ENST00000478746.1;ENST00000497849.1;ENST00000544301.4;ENST00000437232.4;ENST00000605833.1	0	0	0	1	0	0	0
cg02268561	NMT2;NMT2	ENST00000378150.1;ENST00000378165.7	0	0	1	1	0	0	0
cg02272851	RP11-184A2.3	ENST00000421629.2	1	0	1	1	0	0	0
cg02292533	CELF2;CELF2;CELF2;CELF2;CELF2;CELF2;CELF2;CELF2	ENST00000354897.3;ENST00000399850.6;ENST00000416382.5;ENST00000417956.5;ENST00000542579.4;ENST00000608830.4;ENST00000609692.4;ENST00000609870.4	1	0	1	1	0	0	0
cg02293775	FAM53B;FAM53B;FAM53B;RP11-12J10.3	ENST00000280780.6;ENST00000337318.6;ENST00000392754.6;ENST00000494792.1	0	0	0	1	0	0	0
cg02307823	PTEN;PTEN	ENST00000371953.6;ENST00000610634.1	0	0	1	1	0	0	0
cg02314339	LIPA;LIPA	ENST00000282673.5;ENST00000371837.4	1	1	1	1	0	0	0
cg02317400	VENTX	ENST00000325980.9	1	0	0	1	0	0	0
cg02320740	SORCS3;SORCS3	ENST00000369699.7;ENST00000369701.6	1	0	0	0	0	0	0
cg02332696	CASC10	ENST00000377113.5	0	0	1	1	0	0	0
cg02337436	EBF3;EBF3	ENST00000355311.8;ENST00000368648.6	0	0	1	1	0	0	0
cg02360445	.	.	0	0	1	1	0	0	0
cg02382706	CALML5	ENST00000380332.4	0	0	0	1	0	0	0
cg02399900	LHPP	ENST00000482963.1	0	0	1	0	0	0	1
cg02402587	PTCHD3;PTCHD3	ENST00000438700.6;ENST00000622555.1	0	0	0	1	0	0	0
cg02461363	TMEM26;TMEM26;TMEM26;TMEM26-AS1	ENST00000399298.6;ENST00000488505.2;ENST00000503886.4;ENST00000389640.4	0	0	1	1	0	0	0
cg02464921	.	.	0	0	1	1	0	0	0
cg02465282	INPP5A;INPP5A;INPP5A	ENST00000368593.6;ENST00000368594.6;ENST00000423490.4	0	0	1	1	0	0	0
cg02474600	KNDC1;KNDC1	ENST00000304613.6;ENST00000368571.2	0	0	1	1	0	0	0
cg02494582	ADAM12;ADAM12;ADAM12	ENST00000368676.7;ENST00000368679.7;ENST00000448723.1	0	0	0	1	0	0	0
cg02505177	MGEA5;MGEA5;MGEA5;MGEA5;MGEA5	ENST00000357797.8;ENST00000361464.6;ENST00000370094.6;ENST00000429860.1;ENST00000439817.4	0	0	0	1	0	0	0
cg02512226	ARMC4;RP11-218D6.4	ENST00000305242.8;ENST00000425137.1	1	0	1	1	0	0	0
cg02515899	C10orf11;RP11-325D15.2	ENST00000496424.2;ENST00000597938.1	0	0	1	1	0	0	0
cg02523824	CELF2;CELF2;CELF2;CELF2;CELF2;CELF2;CELF2;CELF2	ENST00000354897.3;ENST00000399850.6;ENST00000416382.5;ENST00000417956.5;ENST00000542579.4;ENST00000608830.4;ENST00000609692.4;ENST00000609870.4	0	0	1	1	0	0	0
cg02528953	TCF7L2;TCF7L2;TCF7L2;TCF7L2;TCF7L2;TCF7L2;TCF7L2;TCF7L2;TCF7L2;TCF7L2;TCF7L2;TCF7L2;TCF7L2;TCF7L2;TCF7L2	ENST00000346198.5;ENST00000349937.5;ENST00000352065.8;ENST00000355717.7;ENST00000355995.7;ENST00000369395.4;ENST00000369397.7;ENST00000534894.4;ENST00000536810.4;ENST00000538897.4;ENST00000542695.4;ENST00000543371.4;ENST00000545257.4;ENST00000627217.1;ENST00000629706.1	0	0	1	1	0	0	0
cg02531768	DIP2C;DIP2C;DIP2C	ENST00000280886.9;ENST00000381496.6;ENST00000423550.2	0	0	1	1	0	0	0
cg02581963	OLMALINC	ENST00000454935.1	1	0	0	0	0	1	1
cg02586182	TLX1NB;TLX1NB	ENST00000425505.1;ENST00000445873.4	0	0	1	0	0	0	1
cg02587606	C10orf11	ENST00000611255.3	0	0	0	1	0	0	0
cg02603140	WAC;WAC;WAC;WAC;WAC;WAC;WAC;WAC;WAC;WAC;WAC;WAC;WAC	ENST00000345541.6;ENST00000347934.7;ENST00000354911.7;ENST00000375646.4;ENST00000375664.7;ENST00000414108.4;ENST00000420266.4;ENST00000424454.4;ENST00000428935.4;ENST00000439676.4;ENST00000442148.4;ENST00000472862.1;ENST00000628285.1	0	0	1	1	0	0	0
cg02614016	MINPP1;MINPP1	ENST00000371994.7;ENST00000371996.7	1	0	1	1	0	0	0
cg02614428	KCNMA1;KCNMA1;KCNMA1;KCNMA1;KCNMA1;KCNMA1;KCNMA1;KCNMA1;KCNMA1;KCNMA1;KCNMA1;KCNMA1;KCNMA1;KCNMA1;KCNMA1;KCNMA1;KCNMA1	ENST00000286627.8;ENST00000286628.11;ENST00000354353.8;ENST00000372403.7;ENST00000372408.5;ENST00000372421.8;ENST00000372437.4;ENST00000372440.4;ENST00000372443.4;ENST00000404771.6;ENST00000404857.4;ENST00000406533.6;ENST00000434208.4;ENST00000457953.4;ENST00000484507.4;ENST00000604624.4;ENST00000626620.1	0	0	1	1	0	0	0
cg02624067	GPR158	ENST00000376351.3	0	0	1	1	0	0	0
cg02631917	FGFBP3	ENST00000311575.5	0	0	1	1	0	0	0
cg02632490	GRID1;GRID1;MIR346	ENST00000327946.10;ENST00000464741.2;ENST00000362234.2	0	0	1	1	0	0	0
cg02642891	.	.	1	0	1	1	0	0	0
cg02649698	RP11-168L22.2	ENST00000451438.1	0	0	0	1	0	0	0
cg02651776	MASTL;MASTL;MASTL	ENST00000342386.9;ENST00000375940.7;ENST00000375946.7	0	0	1	1	0	0	0
cg02656060	.	.	0	0	1	1	0	0	0
cg02660480	KIAA1217;KIAA1217;KIAA1217;KIAA1217;KIAA1217;KIAA1217;KIAA1217;KIAA1217;KIAA1217	ENST00000307544.9;ENST00000376451.4;ENST00000376452.6;ENST00000376454.6;ENST00000376462.4;ENST00000396445.4;ENST00000396446.4;ENST00000430453.5;ENST00000458595.4	0	0	1	0	0	0	1
cg02662170	.	.	0	0	1	1	0	0	0
cg02662441	SUFU;SUFU;SUFU;SUFU	ENST00000369899.5;ENST00000369902.6;ENST00000423559.2;ENST00000471000.1	0	0	1	0	0	0	1
cg02675535	.	.	1	0	1	1	0	0	0
cg02680903	.	.	0	0	1	1	0	0	0
cg02720321	.	.	0	0	0	1	0	0	0
cg02770534	PAX2;PAX2;PAX2;PAX2	ENST00000355243.6;ENST00000361791.6;ENST00000370296.5;ENST00000428433.4	0	0	0	1	0	0	0
cg02783838	CELF2;CELF2;CELF2;CELF2;CELF2;CELF2;CELF2;CELF2	ENST00000354897.3;ENST00000399850.6;ENST00000416382.5;ENST00000417956.5;ENST00000542579.4;ENST00000608830.4;ENST00000609692.4;ENST00000609870.4	0	0	1	1	0	0	0
cg02817421	OPN4;OPN4;OPN4	ENST00000241891.8;ENST00000372071.5;ENST00000443292.1	1	1	1	1	0	0	0
cg02847649	.	.	0	0	0	1	0	0	0
cg02853012	TMEM26;TMEM26;TMEM26;TMEM26-AS1	ENST00000399298.6;ENST00000488505.2;ENST00000503886.4;ENST00000389640.4	0	0	0	1	0	1	0
cg02878385	.	.	0	0	1	1	0	0	0
cg02878913	SH3PXD2A;SH3PXD2A;SH3PXD2A;SH3PXD2A	ENST00000315994.6;ENST00000355946.5;ENST00000369774.7;ENST00000420222.1	0	0	1	0	0	0	1
cg02888518	.	.	0	0	0	1	0	0	0
cg02892577	GRK5	ENST00000392870.2	0	0	1	1	0	0	0
cg02906915	FZD8	ENST00000374694.2	0	0	0	1	0	0	0
cg02909446	SPOCK2;SPOCK2;SPOCK2;SPOCK2;SPOCK2;SPOCK2	ENST00000317376.7;ENST00000373109.5;ENST00000412663.4;ENST00000483699.1;ENST00000495888.1;ENST00000536168.2	0	0	0	1	0	0	0
cg02909929	PRF1;PRF1	ENST00000373209.2;ENST00000441259.1	0	0	0	1	0	0	0
cg02915225	CPEB3;CPEB3;CPEB3	ENST00000265997.4;ENST00000412050.7;ENST00000614585.3	1	0	1	1	0	0	0
cg02921623	NEURL1-AS1	ENST00000453753.4	1	0	0	0	0	0	0
cg02937751	PRF1;PRF1	ENST00000373209.2;ENST00000441259.1	0	0	0	1	0	0	0
cg02948855	KNDC1;KNDC1	ENST00000304613.6;ENST00000368571.2	0	0	1	1	0	0	0
cg02950701	CCNY;CCNY;CCNY;CCNY;CCNY;CCNY;CCNY	ENST00000265375.12;ENST00000339497.7;ENST00000374704.6;ENST00000374706.4;ENST00000490012.5;ENST00000492478.4;ENST00000493157.5	0	0	0	1	0	0	0
cg02964752	.	.	0	0	0	1	0	0	0
cg02977388	RNLS;RNLS;RNLS;RNLS	ENST00000331772.7;ENST00000371947.6;ENST00000466945.4;ENST00000481793.1	0	0	1	1	0	0	0
cg02995791	.	.	0	0	0	1	0	0	0
cg03002848	VENTX	ENST00000325980.9	0	0	0	1	0	0	0
cg03010860	DNAJB12;DNAJB12;DNAJB12	ENST00000338820.6;ENST00000394903.5;ENST00000444643.5	0	0	1	0	0	0	1
cg03015358	PDZD8;PDZD8	ENST00000334464.6;ENST00000489491.1	0	0	1	1	0	0	0
cg03018949	RP11-383C5.3;RP11-383C5.3;RP11-383C5.3;RP11-383C5.3;TEX36;TEX36;TEX36	ENST00000415305.5;ENST00000449693.4;ENST00000596068.4;ENST00000607914.4;ENST00000368821.3;ENST00000526819.4;ENST00000532135.4	0	0	0	1	0	0	0
cg03037620	.	.	0	0	1	1	0	0	0
cg03069902	C10orf12	ENST00000286067.3	0	0	1	0	0	0	1
cg03075966	GRK5	ENST00000392870.2	0	0	0	1	0	0	0
cg03091851	ITIH5;ITIH5;ITIH5;ITIH5;ITIH5;ITIH5;ITIH5	ENST00000397145.5;ENST00000397146.5;ENST00000434980.4;ENST00000468389.4;ENST00000476417.4;ENST00000492668.4;ENST00000613909.3	0	0	0	1	0	0	0
cg03096811	AIFM2;H2AFY2	ENST00000373248.4;ENST00000373255.7	0	0	0	1	0	0	0
cg03098589	VTI1A	ENST00000393077.2	0	0	1	0	0	0	1
cg03109992	GPR123	ENST00000607359.4	0	0	1	0	0	0	0
cg03119748	CAMK1D;CAMK1D;CAMK1D	ENST00000378845.4;ENST00000487696.1;ENST00000619168.3	0	0	1	1	0	0	0
cg03127349	.	.	0	0	1	1	0	0	0
cg03147470	DIP2C;DIP2C	ENST00000280886.9;ENST00000423550.2	0	0	1	1	0	0	0
cg03161190	WBP1L;WBP1L	ENST00000369889.5;ENST00000448841.4	0	0	1	1	0	0	0
cg03216580	KLF6;KLF6;KLF6	ENST00000461124.1;ENST00000497571.4;ENST00000542957.1	1	1	1	1	0	0	0
cg03235788	FAM213A;FAM213A;FAM213A;FAM213A;FAM213A	ENST00000372181.1;ENST00000372185.4;ENST00000372187.8;ENST00000606162.4;ENST00000615554.3	0	0	1	0	0	0	1
cg03237606	TMEM26;TMEM26;TMEM26;TMEM26-AS1	ENST00000399298.6;ENST00000488505.2;ENST00000503886.4;ENST00000389640.4	0	0	1	1	0	0	0
cg03271893	LZTS2;LZTS2;LZTS2;LZTS2;LZTS2;LZTS2;LZTS2	ENST00000370220.1;ENST00000370223.6;ENST00000426584.4;ENST00000429732.4;ENST00000454422.1;ENST00000481129.1;ENST00000489526.1	0	0	1	1	0	0	0
cg03273183	FAS;FAS;FAS;FAS;FAS;FAS;FAS;FAS;FAS;FAS;FAS;FAS;FAS;FAS;FAS;FAS;FAS;FAS;FAS	ENST00000313771.8;ENST00000352159.7;ENST00000355279.2;ENST00000355740.5;ENST00000357339.5;ENST00000371857.6;ENST00000460510.4;ENST00000466081.4;ENST00000477270.4;ENST00000479522.4;ENST00000484444.4;ENST00000487314.1;ENST00000488877.4;ENST00000492756.4;ENST00000494410.4;ENST00000494799.4;ENST00000612663.3;ENST00000615406.3;ENST00000626542.1	0	0	0	1	0	0	0
cg03290131	DUSP5;DUSP5	ENST00000369583.3;ENST00000468749.1	0	0	1	1	0	0	0
cg03292473	MGMT	ENST00000306010.7	0	0	1	0	0	0	1
cg03294704	.	.	0	0	1	1	0	0	0
cg03311134	.	.	0	0	1	1	0	0	0
cg03327221	USP6NL;USP6NL;USP6NL	ENST00000277575.5;ENST00000379237.5;ENST00000609104.4	0	0	0	1	0	0	0
cg03333602	CTNNA3;CTNNA3	ENST00000330298.6;ENST00000433211.5	0	0	1	1	0	0	0
cg03339956	TCF7L2;TCF7L2;TCF7L2;TCF7L2;TCF7L2;TCF7L2;TCF7L2;TCF7L2;TCF7L2;TCF7L2;TCF7L2;TCF7L2;TCF7L2;TCF7L2;TCF7L2	ENST00000346198.5;ENST00000349937.5;ENST00000352065.8;ENST00000355717.7;ENST00000355995.7;ENST00000369395.4;ENST00000369397.7;ENST00000534894.4;ENST00000536810.4;ENST00000538897.4;ENST00000542695.4;ENST00000543371.4;ENST00000545257.4;ENST00000627217.1;ENST00000629706.1	0	0	1	0	0	0	0
cg03340365	DIP2C;DIP2C	ENST00000280886.9;ENST00000381496.6	0	0	0	1	0	0	0
cg03355370	.	.	1	0	0	0	0	0	0
cg03359430	ZDHHC6;ZDHHC6;ZDHHC6	ENST00000369404.3;ENST00000369405.6;ENST00000626395.1	0	0	0	1	0	0	0
cg03367264	.	.	0	0	0	1	0	1	0
cg03376308	.	.	0	0	1	1	0	0	0
cg03417182	SORBS1;SORBS1;SORBS1;SORBS1;SORBS1;SORBS1;SORBS1;SORBS1;SORBS1;SORBS1;SORBS1;SORBS1;SORBS1	ENST00000277982.8;ENST00000306402.9;ENST00000354106.6;ENST00000361941.6;ENST00000371227.7;ENST00000371239.4;ENST00000371241.4;ENST00000371245.6;ENST00000371246.5;ENST00000371247.5;ENST00000371249.5;ENST00000474353.5;ENST00000607232.4	0	0	1	1	0	0	0
cg03432241	ITIH5;ITIH5;ITIH5;ITIH5;ITIH5;ITIH5	ENST00000397145.5;ENST00000397146.5;ENST00000434980.4;ENST00000461751.1;ENST00000476417.4;ENST00000613909.3	1	1	0	0	0	0	0
cg03442322	NRP1;NRP1;NRP1;NRP1;NRP1;NRP1;NRP1;NRP1;NRP1	ENST00000265371.7;ENST00000374816.6;ENST00000374821.8;ENST00000374822.7;ENST00000374823.8;ENST00000374867.5;ENST00000374875.4;ENST00000395995.4;ENST00000432372.5	0	0	1	1	0	0	0
cg03450842	ZMIZ1	ENST00000334512.8	0	0	1	1	0	0	0
cg03466525	RP11-123B3.2	ENST00000423283.1	0	0	0	1	0	0	0
cg03481488	.	.	0	0	1	1	0	0	0
cg03484490	TCTN3;TCTN3;TCTN3;TCTN3;TCTN3;TCTN3;TCTN3	ENST00000265993.12;ENST00000371209.5;ENST00000371217.8;ENST00000430368.5;ENST00000478245.1;ENST00000497399.1;ENST00000614499.3	0	0	1	1	0	0	0
cg03496709	SVIL-AS1;SVIL-AS1;SVIL-AS1;SVIL-AS1;SVIL-AS1;SVIL-AS1;SVIL-AS1;SVIL-AS1;SVIL-AS1;SVIL-AS1;SVIL-AS1;SVIL-AS1	ENST00000413405.4;ENST00000414457.4;ENST00000423223.4;ENST00000427063.5;ENST00000430295.4;ENST00000438202.4;ENST00000445521.4;ENST00000446807.4;ENST00000455774.1;ENST00000608994.4;ENST00000609413.4;ENST00000623175.2	1	0	0	0	0	1	0
cg03499943	LHPP;LHPP	ENST00000368839.1;ENST00000368842.8	0	0	1	1	0	0	0
cg03510732	TCF7L2;TCF7L2;TCF7L2;TCF7L2;TCF7L2;TCF7L2;TCF7L2;TCF7L2;TCF7L2;TCF7L2;TCF7L2;TCF7L2;TCF7L2;TCF7L2;TCF7L2	ENST00000346198.5;ENST00000349937.5;ENST00000352065.8;ENST00000355717.7;ENST00000355995.7;ENST00000369395.4;ENST00000369397.7;ENST00000534894.4;ENST00000536810.4;ENST00000538897.4;ENST00000542695.4;ENST00000543371.4;ENST00000545257.4;ENST00000627217.1;ENST00000629706.1	0	0	1	1	0	0	0
cg03526384	TM9SF3;TM9SF3;TM9SF3	ENST00000371142.7;ENST00000443638.1;ENST00000464654.1	0	0	1	1	0	0	0
cg03528710	.	.	0	0	0	1	0	0	0
cg03530074	VTI1A	ENST00000393077.2	0	0	1	1	0	0	0
cg03548512	ANAPC16;ANAPC16;ANAPC16;ANAPC16	ENST00000299381.4;ENST00000478193.4;ENST00000615507.3;ENST00000621663.3	0	0	1	1	0	0	0
cg03552472	PARG;PARG;PARG;PARG;PARG;TIMM23B;TIMM23B;TIMM23B;TIMM23B	ENST00000402038.6;ENST00000610922.1;ENST00000611974.3;ENST00000614063.3;ENST00000616448.1;ENST00000374098.5;ENST00000451577.3;ENST00000478381.4;ENST00000483296.4	1	1	0	0	0	1	1
cg03574723	GPR26	ENST00000284674.1	0	0	1	1	0	0	0
cg03576554	.	.	0	0	0	1	0	0	0
cg03577970	.	.	0	0	1	1	0	0	0
cg03580759	GLUD1P3	ENST00000508551.1	0	0	1	1	0	0	0
cg03588966	ITPRIP;ITPRIP;ITPRIP	ENST00000278071.5;ENST00000337478.2;ENST00000358187.2	0	0	1	0	0	0	1
cg03599078	.	.	1	1	1	1	0	0	0
cg03616221	SLC16A12;SLC16A12	ENST00000371790.4;ENST00000475682.1	0	0	1	1	0	0	0
cg03620167	FFAR4;RBP4;RBP4;RBP4;RBP4;RBP4	ENST00000604414.1;ENST00000371464.6;ENST00000371467.4;ENST00000371469.2;ENST00000615669.3;ENST00000629763.1	0	0	1	0	0	0	1
cg03627738	.	.	0	0	1	1	0	0	0
cg03627944	CC2D2B;CC2D2B;CC2D2B;ENTPD1-AS1;ENTPD1-AS1;ENTPD1-AS1;ENTPD1-AS1;RP11-248J23.5;RP11-690P14.4	ENST00000344386.3;ENST00000410012.5;ENST00000424464.4;ENST00000416301.4;ENST00000451364.4;ENST00000452728.4;ENST00000454638.4;ENST00000415692.1;ENST00000475252.2	0	0	0	1	0	0	0
cg03647436	INPP5A;INPP5A;INPP5A;INPP5A	ENST00000342652.6;ENST00000368593.6;ENST00000368594.6;ENST00000423490.4	0	0	1	1	0	0	0
cg03648155	PPIF;PPIF;PPIF;PPIF;PPIF	ENST00000225174.6;ENST00000448165.1;ENST00000472580.5;ENST00000492149.1;ENST00000498681.4	0	0	1	1	0	0	0
cg03669298	GATA3;GATA3;GATA3	ENST00000346208.3;ENST00000379328.6;ENST00000461472.1	0	0	1	1	0	0	0
cg03676578	FRMD4A;FRMD4A	ENST00000475141.2;ENST00000493380.4	1	0	1	1	0	0	0
cg03707696	ZMIZ1;ZMIZ1;ZMIZ1	ENST00000334512.8;ENST00000446377.3;ENST00000611351.1	0	0	1	1	0	0	0
cg03708012	FGFR2;FGFR2;FGFR2;FGFR2;FGFR2;FGFR2;FGFR2;FGFR2;FGFR2;FGFR2;FGFR2;FGFR2;FGFR2;FGFR2;FGFR2;FGFR2;FGFR2	ENST00000336553.9;ENST00000346997.5;ENST00000351936.9;ENST00000356226.7;ENST00000357555.8;ENST00000358487.8;ENST00000359354.5;ENST00000360144.6;ENST00000369056.4;ENST00000369058.6;ENST00000369059.4;ENST00000369060.7;ENST00000369061.7;ENST00000457416.5;ENST00000490349.4;ENST00000604236.4;ENST00000613048.3	0	0	0	1	0	0	0
cg03717584	MCU;MCU;MCU;MCU;MCU;MCU;MCU;MCU	ENST00000357157.9;ENST00000373053.6;ENST00000536019.4;ENST00000603649.4;ENST00000604152.1;ENST00000604372.4;ENST00000604679.4;ENST00000605597.4	0	0	1	1	0	0	0
cg03734133	.	.	0	0	1	1	0	0	0
cg03734323	GDF2	ENST00000581492.2	0	0	0	1	0	0	0
cg03750061	PDZD8;PDZD8	ENST00000334464.6;ENST00000489491.1	0	0	1	1	0	0	0
cg03764193	RP11-342M3.5;ZCCHC24;ZCCHC24	ENST00000438554.2;ENST00000372333.3;ENST00000372336.3	0	0	1	0	0	0	1
cg03771086	JAKMIP3;JAKMIP3	ENST00000298622.7;ENST00000477275.1	0	0	1	1	0	0	0
cg03771939	TBC1D12	ENST00000225235.4	0	0	1	0	0	0	0
cg03809954	.	.	0	0	1	1	0	0	0
cg03822858	RP11-433J20.2	ENST00000455525.1	1	0	0	0	0	0	0
cg03833511	UPF2;UPF2;UPF2	ENST00000356352.5;ENST00000357604.8;ENST00000397053.5	0	0	1	0	0	0	1
cg03861065	ZNF365;ZNF365	ENST00000395251.4;ENST00000410046.6	0	0	0	1	0	0	0
cg03875819	.	.	1	0	1	1	0	0	0
cg03883275	MAPK8;MAPK8;MAPK8;MAPK8;MAPK8;MAPK8;MAPK8;MAPK8;MAPK8;MAPK8;MAPK8	ENST00000360332.6;ENST00000374174.1;ENST00000374176.7;ENST00000374179.6;ENST00000374182.6;ENST00000374189.4;ENST00000395611.6;ENST00000426557.4;ENST00000429041.4;ENST00000432379.4;ENST00000476134.1	0	0	1	1	0	0	0
cg03907390	GRK5	ENST00000392870.2	1	0	1	1	0	0	0
cg03915559	LGI1;LGI1;LGI1;LGI1;LGI1;LGI1;LGI1	ENST00000371413.4;ENST00000371418.7;ENST00000627420.1;ENST00000629035.1;ENST00000630047.1;ENST00000630184.1;ENST00000630487.1	0	0	1	1	0	0	0
cg03916630	.	.	0	0	1	1	0	0	0
cg03922381	RP11-227H15.4	ENST00000450995.1	0	0	0	1	0	0	0
cg03943605	DUPD1	ENST00000338487.5	0	0	0	1	0	0	0
cg03948139	EIF3A;EIF3A	ENST00000369144.6;ENST00000541549.2	0	0	1	1	0	0	0
cg03961510	RP11-89K18.1	ENST00000419388.1	0	0	1	1	0	0	0
cg03963250	.	.	0	0	1	1	0	0	0
cg03965739	TACC2;TACC2;TACC2;TACC2;TACC2;TACC2;TACC2;TACC2;TACC2;TACC2;TACC2;TACC2;TACC2;TACC2;TACC2	ENST00000260733.6;ENST00000334433.6;ENST00000358010.4;ENST00000360561.6;ENST00000368997.6;ENST00000368999.4;ENST00000369000.4;ENST00000369001.4;ENST00000369004.6;ENST00000369005.4;ENST00000453444.5;ENST00000496913.5;ENST00000513429.4;ENST00000515273.4;ENST00000515603.4	0	0	1	0	0	0	1
cg03991369	GOT1;GOT1	ENST00000370508.5;ENST00000471741.1	0	0	1	0	0	0	1
cg04007726	ZMIZ1;ZMIZ1	ENST00000334512.8;ENST00000611351.1	0	0	0	1	0	0	0
cg04037905	PDLIM1;PDLIM1	ENST00000329399.6;ENST00000477757.4	0	0	1	1	0	0	0
cg04043455	EBF3;EBF3	ENST00000355311.8;ENST00000368648.6	0	0	1	1	0	0	0
cg04044188	PDSS1;PDSS1;PDSS1	ENST00000376215.8;ENST00000470978.1;ENST00000491711.4	0	0	1	1	0	0	0
cg04064032	TCF7L2;TCF7L2;TCF7L2;TCF7L2;TCF7L2;TCF7L2;TCF7L2;TCF7L2;TCF7L2;TCF7L2;TCF7L2;TCF7L2;TCF7L2;TCF7L2;TCF7L2	ENST00000346198.5;ENST00000349937.5;ENST00000352065.8;ENST00000355717.7;ENST00000355995.7;ENST00000369395.4;ENST00000369397.7;ENST00000534894.4;ENST00000536810.4;ENST00000538897.4;ENST00000542695.4;ENST00000543371.4;ENST00000545257.4;ENST00000627217.1;ENST00000629706.1	0	0	0	1	0	0	0
cg04070692	TUBGCP2;TUBGCP2;TUBGCP2;TUBGCP2;TUBGCP2;TUBGCP2;TUBGCP2;ZNF511	ENST00000368563.5;ENST00000417178.5;ENST00000470829.1;ENST00000480198.1;ENST00000482278.4;ENST00000487796.2;ENST00000543663.4;ENST00000361518.8	1	1	1	1	0	0	0
cg04074033	.	.	1	0	1	1	0	0	0
cg04090697	PPP2R2D;PPP2R2D;PPP2R2D;PPP2R2D	ENST00000455566.4;ENST00000470416.4;ENST00000482010.5;ENST00000616467.3	1	0	1	1	0	0	0
cg04094633	TFAM;TFAM;TFAM	ENST00000373895.6;ENST00000373899.3;ENST00000487519.4	0	0	1	1	0	0	0
cg04109883	VSTM4	ENST00000332853.7	0	0	1	1	0	0	0
cg04116155	ZEB1;ZEB1;ZEB1;ZEB1;ZEB1;ZEB1;ZEB1;ZEB1;ZEB1;ZEB1;ZEB1;ZEB1;ZEB1;ZEB1;ZEB1;ZEB1;ZEB1;ZEB1;ZEB1;ZEB1;ZEB1;ZEB1;ZEB1	ENST00000320985.13;ENST00000361642.8;ENST00000424869.4;ENST00000437844.5;ENST00000446923.5;ENST00000488625.5;ENST00000542815.6;ENST00000542879.4;ENST00000557827.4;ENST00000558440.4;ENST00000558655.4;ENST00000558832.4;ENST00000558863.4;ENST00000559476.2;ENST00000559496.4;ENST00000559858.4;ENST00000560196.4;ENST00000560721.5;ENST00000561061.4;ENST00000561212.4;ENST00000561304.4;ENST00000606161.1;EN…	0	0	0	1	0	0	0
cg04172994	NRAP;NRAP;NRAP;NRAP	ENST00000359988.3;ENST00000360478.6;ENST00000369358.7;ENST00000369360.6	0	0	0	1	0	0	0
cg04190875	LINC01475	ENST00000548010.1	0	0	0	1	0	0	0
cg04210187	DPCD	ENST00000470165.1	0	0	1	1	0	0	0
cg04214573	ACSL5;ACSL5;ACSL5;ACSL5;ACSL5;ACSL5	ENST00000354273.4;ENST00000354655.7;ENST00000356116.4;ENST00000393081.4;ENST00000433418.4;ENST00000479936.1	0	0	1	1	0	0	0
cg04244152	.	.	0	0	1	0	0	0	1
cg04263391	INPP5A;INPP5A;INPP5A;INPP5A	ENST00000342652.6;ENST00000368593.6;ENST00000368594.6;ENST00000445580.1	0	0	1	1	0	0	0
cg04275847	OAT;OAT;OAT	ENST00000368845.5;ENST00000476917.4;ENST00000539214.4	0	0	1	1	0	0	0
cg04304802	CDH23;CDH23;CDH23	ENST00000224721.9;ENST00000398792.3;ENST00000622827.3	0	0	1	1	0	0	0
cg04326348	RP11-282I1.1	ENST00000448347.4	0	0	0	1	0	0	0
cg04328729	DIP2C;DIP2C;DIP2C	ENST00000280886.9;ENST00000381496.6;ENST00000423550.2	0	0	1	1	0	0	0
cg04331756	.	.	0	0	1	1	0	0	0
cg04364540	FAM160B1;FAM160B1;FAM160B1	ENST00000369246.1;ENST00000369248.7;ENST00000369250.6	1	1	0	0	0	1	1
cg04366880	.	.	0	0	0	1	0	0	0
cg04366994	INPP5A;INPP5A;INPP5A	ENST00000368593.6;ENST00000368594.6;ENST00000423490.4	1	1	1	1	0	0	0
cg04367093	.	.	0	0	0	1	0	0	0
cg04387396	SGPL1	ENST00000373202.6	0	0	1	1	0	0	0
cg04389994	MCU;MCU;MCU;MCU;MCU;MCU;MCU;MCU	ENST00000357157.9;ENST00000373053.6;ENST00000536019.4;ENST00000603649.4;ENST00000604152.1;ENST00000604372.4;ENST00000604679.4;ENST00000605597.4	0	0	0	1	0	0	0
cg04421971	EMX2OS;EMX2OS;EMX2OS	ENST00000440007.4;ENST00000450314.5;ENST00000551288.4	0	0	1	1	0	0	0
cg04436810	MGMT	ENST00000306010.7	0	0	1	0	0	0	1
cg04438395	.	.	0	0	0	1	0	0	0
cg04453471	MAP3K8;MAP3K8;MAP3K8;MAP3K8;MAP3K8;MAP3K8	ENST00000263056.4;ENST00000375321.1;ENST00000375322.2;ENST00000413724.4;ENST00000415139.4;ENST00000542547.4	0	0	0	1	0	0	0
cg04473030	MGMT;MGMT	ENST00000306010.7;ENST00000482653.1	0	0	1	0	0	0	1
cg04496042	CFAP46	ENST00000368586.8	0	0	1	0	0	0	0
cg04508114	ABLIM1;ABLIM1;ABLIM1;ABLIM1	ENST00000369252.7;ENST00000369256.5;ENST00000392955.6;ENST00000533213.5	0	0	0	1	0	0	0
cg04550626	.	.	0	0	1	1	0	0	0
cg04554652	LDB1;LDB1	ENST00000425280.1;ENST00000490751.1	0	0	1	1	0	0	0
cg04556008	EMX2OS;EMX2OS;EMX2OS	ENST00000440007.4;ENST00000450314.5;ENST00000551288.4	0	0	1	1	0	0	0
cg04557025	FAM13C;FAM13C;FAM13C;FAM13C;FAM13C;FAM13C;FAM13C;FAM13C;FAM13C;FAM13C;FAM13C;FAM13C;FAM13C;FAM13C	ENST00000422313.5;ENST00000435852.5;ENST00000468840.5;ENST00000470220.4;ENST00000503444.1;ENST00000507862.1;ENST00000512919.4;ENST00000611933.3;ENST00000614220.3;ENST00000618427.3;ENST00000618804.3;ENST00000619059.3;ENST00000621119.3;ENST00000622363.3	0	0	1	0	0	0	1
cg04582254	EBF3;EBF3	ENST00000355311.8;ENST00000368648.6	1	1	1	1	0	0	0
cg04611159	.	.	0	0	1	1	0	0	0
cg04619047	LINC00200;LINC00200	ENST00000425630.1;ENST00000583117.1	0	0	1	1	0	0	0
cg04627266	DPCD;DPCD	ENST00000370151.7;ENST00000475443.1	1	1	1	0	0	0	1
cg04635783	ANK3;ANK3;ANK3;ANK3;ANK3	ENST00000280772.5;ENST00000373827.5;ENST00000503366.4;ENST00000503925.1;ENST00000622427.3	0	0	1	0	0	0	1
cg04640972	.	.	0	0	1	1	0	0	0
cg04645545	FGF8;FGF8;FGF8;FGF8;FGF8;FGF8;FGF8	ENST00000320185.5;ENST00000344255.6;ENST00000346714.6;ENST00000347978.2;ENST00000469792.5;ENST00000485728.1;ENST00000618991.3	0	0	1	1	0	0	0
cg04656534	EMX2OS;EMX2OS;EMX2OS	ENST00000440007.4;ENST00000450314.5;ENST00000551288.4	1	0	1	1	0	0	0
cg04681394	KNDC1;KNDC1	ENST00000304613.6;ENST00000368571.2	0	0	1	1	0	0	0
cg04716021	ZMIZ1;ZMIZ1	ENST00000334512.8;ENST00000611351.1	0	0	0	1	0	0	0
cg04723436	TAF3	ENST00000344293.5	0	0	1	1	0	0	0
cg04730768	CHAT	ENST00000339797.4	0	0	1	1	0	0	0
cg04741932	.	.	0	0	1	1	0	0	0
cg04768715	TRUB1;TRUB1	ENST00000298746.4;ENST00000485065.1	1	1	0	0	0	1	1
cg04771315	LHPP;LHPP;LHPP	ENST00000368839.1;ENST00000368842.8;ENST00000392757.7	0	0	1	0	0	0	1
cg04781305	CCNY;CCNY;CCNY;CCNY;CCNY;CCNY;RP11-324I22.4	ENST00000265375.12;ENST00000339497.7;ENST00000374704.6;ENST00000374706.4;ENST00000490012.5;ENST00000493157.5;ENST00000605499.1	0	0	0	1	0	0	0
cg04806237	DIP2C;DIP2C;DIP2C	ENST00000280886.9;ENST00000381496.6;ENST00000421992.1	0	0	1	0	0	0	1
cg04816733	FFAR4	ENST00000604414.1	0	0	0	1	0	0	0
cg04826411	.	.	0	0	1	1	0	0	0
cg04834572	DUSP13;DUSP13;DUSP13;DUSP13;DUSP13;DUSP13;DUSP13;DUSP13;DUSP13;DUSP13;DUSP13;SAMD8	ENST00000308475.9;ENST00000372700.6;ENST00000372702.6;ENST00000394707.6;ENST00000473072.2;ENST00000479884.5;ENST00000491677.5;ENST00000494588.2;ENST00000607009.1;ENST00000607131.4;ENST00000607487.4;ENST00000447533.4	0	0	1	1	0	0	0
cg04837832	LINC01475	ENST00000548010.1	1	0	0	0	0	0	0
cg04838832	ADAMTS14;ADAMTS14	ENST00000373207.1;ENST00000373208.4	0	0	1	1	0	0	0
cg04844987	ACSL5;ACSL5;ACSL5;ACSL5;ACSL5;ACSL5	ENST00000354273.4;ENST00000354655.7;ENST00000356116.4;ENST00000393081.4;ENST00000433418.4;ENST00000479936.1	0	0	1	1	0	0	0
cg04847478	PPP2R2D;PPP2R2D;PPP2R2D;PPP2R2D	ENST00000455566.4;ENST00000470416.4;ENST00000482010.5;ENST00000616467.3	0	0	1	1	0	0	0
cg04869006	RP11-452K12.7;RRP12;RRP12;RRP12	ENST00000422848.1;ENST00000439965.5;ENST00000536831.4;ENST00000622320.3	0	0	1	1	0	0	0
cg04876582	ADAM12;ADAM12;ADAM12	ENST00000368676.7;ENST00000368679.7;ENST00000448723.1	1	0	1	1	0	0	0
cg04889688	.	.	0	0	0	1	0	0	0
cg04895321	NMT2;NMT2	ENST00000378150.1;ENST00000378165.7	1	0	0	0	0	1	1
cg04915173	CDC123;CDC123;CDC123	ENST00000281141.7;ENST00000440613.1;ENST00000498747.1	0	0	1	0	0	0	1
cg04930661	ADARB2	ENST00000381312.4	0	0	1	1	0	0	0
cg04933640	RBP3	ENST00000584701.1	0	0	1	1	0	0	0
cg04939649	KNDC1;KNDC1	ENST00000304613.6;ENST00000368571.2	0	0	1	1	0	0	0
cg04951051	DLG5;DLG5;DLG5	ENST00000372391.5;ENST00000468332.5;ENST00000475613.5	1	0	1	1	0	0	0
cg04956801	.	.	0	0	1	1	0	0	0
cg04972745	LINC01475;LINC01475;RP11-129J12.1	ENST00000548010.1;ENST00000552096.4;ENST00000452494.1	1	0	0	1	0	0	0
cg04984663	.	.	1	1	0	1	0	0	0
cg04989813	EBF3;EBF3	ENST00000355311.8;ENST00000368648.6	0	0	1	1	0	0	0
cg05010113	.	.	0	0	1	1	0	0	0
cg05016201	SHOC2;SHOC2;SHOC2;SHOC2	ENST00000369452.7;ENST00000480155.1;ENST00000489390.1;ENST00000489783.1	0	0	0	1	0	0	0
cg05024762	ARL3	ENST00000260746.5	0	0	1	1	0	0	0
cg05043025	ADARB2;ADARB2-AS1;ADARB2-AS1	ENST00000381312.4;ENST00000381301.3;ENST00000421697.2	0	0	1	1	0	0	0
cg05046097	MMRN2;MMRN2;MMRN2;MMRN2;MMRN2;SNCG;SNCG;SNCG;SNCG	ENST00000372027.8;ENST00000474994.2;ENST00000608090.1;ENST00000608753.1;ENST00000609457.4;ENST00000348795.7;ENST00000372017.3;ENST00000465679.4;ENST00000483064.1	0	0	0	1	0	0	0
cg05068943	GOT1;GOT1	ENST00000370508.5;ENST00000471741.1	1	1	1	0	0	0	1
cg05088898	CACUL1;CACUL1;CACUL1	ENST00000369151.6;ENST00000477583.1;ENST00000493518.4	0	0	1	1	0	0	0
cg05090351	CTBP2	ENST00000476817.1	0	0	1	1	0	0	0
cg05096182	PRKCQ;PRKCQ;PRKCQ	ENST00000263125.8;ENST00000397176.5;ENST00000539722.4	0	0	1	1	0	0	0
cg05096777	SUFU;SUFU;SUFU	ENST00000369899.5;ENST00000369902.6;ENST00000423559.2	0	0	1	1	0	0	0
cg05098589	KIAA1462	ENST00000465712.1	0	0	0	1	0	0	0
cg05101083	HNRNPF;HNRNPF	ENST00000337970.6;ENST00000356053.6	1	1	0	0	0	1	1
cg05119686	.	.	0	0	1	1	0	0	0
cg05123263	.	.	0	0	0	1	0	0	0
cg05131771	.	.	0	0	1	1	0	0	0
cg05138040	LHPP;LHPP;LHPP	ENST00000368839.1;ENST00000368842.8;ENST00000481452.1	1	0	1	1	0	0	0
cg05138702	CTBP2;CTBP2;CTBP2;CTBP2;CTBP2;CTBP2;CTBP2;CTBP2;CTBP2	ENST00000337195.8;ENST00000411419.5;ENST00000460976.4;ENST00000467395.2;ENST00000476817.1;ENST00000494626.5;ENST00000530884.1;ENST00000530930.1;ENST00000531469.4	0	0	1	1	0	0	0
cg05140650	MXI1;MXI1	ENST00000332674.8;ENST00000453116.4	0	0	0	1	0	0	0
cg05141578	SUFU;SUFU;SUFU	ENST00000369899.5;ENST00000369902.6;ENST00000423559.2	0	0	1	1	0	0	0
cg05157833	PTPN20A;PTPN20A;PTPN20A;PTPN20A;PTPN20A;PTPN20A;PTPN20A;PTPN20A;PTPN20A;PTPN20A;PTPN20A;PTPN20A;PTPN20A;PTPN20A;PTPN20A;PTPN20A;PTPN20A;PTPN20A;PTPN20A;PTPN20A;PTPN20A	ENST00000374218.5;ENST00000374342.5;ENST00000374346.6;ENST00000395721.5;ENST00000395722.6;ENST00000395725.6;ENST00000395727.5;ENST00000417004.4;ENST00000502705.4;ENST00000503851.4;ENST00000505814.4;ENST00000506080.4;ENST00000508715.4;ENST00000509599.4;ENST00000509774.4;ENST00000509900.4;ENST00000510335.4;ENST00000511769.4;ENST00000513156.4;ENST00000513159.4;ENST00000513266.4	0	0	0	1	0	0	0
cg05178005	BMPR1A	ENST00000372037.6	0	0	1	0	0	0	1
cg05184372	ENO4;ENO4;ENO4;ENO4;RP11-539I5.1;RP11-539I5.1	ENST00000341276.8;ENST00000409522.4;ENST00000512864.2;ENST00000622726.3;ENST00000434227.1;ENST00000453491.2	1	0	0	0	0	0	0
cg05187826	CCDC6;CCDC6	ENST00000263102.6;ENST00000491922.1	1	0	1	1	0	0	0
cg05194426	CYP2E1;CYP2E1;CYP2E1;CYP2E1;CYP2E1;CYP2E1;CYP2E1	ENST00000252945.6;ENST00000418356.1;ENST00000421586.4;ENST00000463117.5;ENST00000477500.4;ENST00000480558.1;ENST00000541080.4	0	0	0	1	0	0	0
cg05229965	ADAM12;ADAM12;ADAM12;ADAM12	ENST00000368676.7;ENST00000368679.7;ENST00000448723.1;ENST00000494661.1	0	0	1	1	0	0	0
cg05238276	LINC01163;LINC01163	ENST00000626518.1;ENST00000630252.1	0	0	1	1	0	0	0
cg05254221	FAM13C;FAM13C;FAM13C;FAM13C;FAM13C;FAM13C;FAM13C;FAM13C;FAM13C;FAM13C;FAM13C	ENST00000422313.5;ENST00000435852.5;ENST00000468840.5;ENST00000477101.1;ENST00000489341.4;ENST00000611933.3;ENST00000614220.3;ENST00000618427.3;ENST00000618804.3;ENST00000621119.3;ENST00000622363.3	0	0	1	1	0	0	0
cg05265574	USP6NL;USP6NL;USP6NL;USP6NL;USP6NL	ENST00000379237.5;ENST00000443016.1;ENST00000606752.1;ENST00000609104.4;ENST00000609853.1	0	0	1	1	0	0	0
cg05272888	ZFAND4;ZFAND4;ZFAND4;ZFAND4;ZFAND4;ZFAND4;ZFAND4	ENST00000335258.8;ENST00000344646.8;ENST00000374366.6;ENST00000374371.5;ENST00000465407.4;ENST00000495747.4;ENST00000497028.4	0	0	1	1	0	0	0
cg05289897	.	.	1	0	1	1	0	0	0
cg05291508	.	.	0	0	0	1	0	0	0
cg05319515	CALHM2;CALHM2;CALHM2;CALHM2;CALHM2;CALHM2;CALHM2;RP11-225H22.4	ENST00000260743.8;ENST00000369788.6;ENST00000461631.1;ENST00000463878.1;ENST00000474797.1;ENST00000480642.1;ENST00000494180.1;ENST00000411906.1	0	0	1	1	0	0	0
cg05324516	.	.	1	1	0	1	0	0	0
cg05338748	SCART1;SCART1;SCART1	ENST00000463137.4;ENST00000482993.5;ENST00000488261.5	1	1	1	1	0	0	0
cg05359750	SH3PXD2A;SH3PXD2A;SH3PXD2A;SH3PXD2A	ENST00000315994.6;ENST00000355946.5;ENST00000369774.7;ENST00000420222.1	0	0	1	0	0	0	0
cg05364307	FGF8	ENST00000618991.3	0	0	1	1	0	0	0
cg05372434	RP11-393J16.4;ZNF25;ZNF25;ZNF25	ENST00000412789.1;ENST00000302609.7;ENST00000374633.4;ENST00000467975.2	1	1	0	0	0	1	1
cg05373286	VDAC2;VDAC2;VDAC2;VDAC2;VDAC2;VDAC2;VDAC2;VDAC2;VDAC2;VDAC2;VDAC2;VDAC2	ENST00000298468.8;ENST00000313132.7;ENST00000332211.9;ENST00000344036.7;ENST00000447677.4;ENST00000468285.1;ENST00000470745.4;ENST00000472137.4;ENST00000475142.4;ENST00000481876.4;ENST00000498394.4;ENST00000543351.4	1	0	0	0	0	1	1
cg05395704	C10orf11;C10orf11;C10orf11	ENST00000372499.4;ENST00000593699.4;ENST00000611255.3	0	0	1	1	0	0	0
cg05428706	MRPL43;SEMA4G;SEMA4G;SEMA4G;SEMA4G	ENST00000523148.4;ENST00000518124.4;ENST00000518244.1;ENST00000519649.4;ENST00000521006.4	0	0	1	1	0	0	0
cg05456956	PRKCQ;PRKCQ;PRKCQ	ENST00000263125.8;ENST00000397176.5;ENST00000539722.4	0	0	1	1	0	0	0
cg05467828	.	.	0	0	0	1	0	0	0
cg05469026	PFKP;PFKP;PFKP	ENST00000381075.5;ENST00000381125.7;ENST00000413079.1	0	0	0	1	0	0	0
cg05493580	C10orf67	ENST00000376500.4	1	0	1	1	0	0	0
cg05499367	TMEM26;TMEM26;TMEM26;TMEM26-AS1	ENST00000399298.6;ENST00000488505.2;ENST00000503886.4;ENST00000389640.4	0	0	0	1	0	0	0
cg05516243	MALRD1;MALRD1;MALRD1;MALRD1;RP11-354E11.2;RP11-354E11.2;RP11-354E11.2	ENST00000377265.3;ENST00000377266.6;ENST00000454679.5;ENST00000480707.1;ENST00000423551.1;ENST00000431157.5;ENST00000451713.4	0	0	0	1	0	0	0
cg05521261	PFKFB3;PFKFB3	ENST00000379789.7;ENST00000536985.4	0	0	0	1	0	0	0
cg05527752	EBF3;EBF3;EBF3;MIR4297	ENST00000355311.8;ENST00000368648.6;ENST00000440978.1;ENST00000579857.1	0	0	0	1	0	0	0
cg05552874	IFIT1;IFIT1;LIPA	ENST00000371804.3;ENST00000546318.2;ENST00000371837.4	0	0	0	1	0	0	0
cg05561696	PFKP;PFKP;PFKP;PFKP	ENST00000381075.5;ENST00000381125.7;ENST00000415005.4;ENST00000468050.1	0	0	1	1	0	0	0
cg05563662	.	.	0	0	1	1	0	0	0
cg05571905	CHST15;CHST15	ENST00000346248.6;ENST00000435907.4	0	0	1	1	0	0	0
cg05596621	FAM170B-AS1;FAM170B-AS1;FAM170B-AS1;FAM170B-AS1	ENST00000435809.1;ENST00000440054.1;ENST00000442525.4;ENST00000443389.4	0	0	1	1	0	0	0
cg05598595	PNLIPRP2;PNLIPRP2;PNLIPRP2;PNLIPRP2	ENST00000579578.5;ENST00000588823.1;ENST00000591655.3;ENST00000611850.3	0	0	0	1	0	0	0
cg05611777	MGMT;MGMT;MGMT	ENST00000306010.7;ENST00000482547.1;ENST00000482653.1	0	0	1	0	0	0	1
cg05617307	BAG3	ENST00000369085.6	0	0	1	1	0	0	0
cg05633300	PPP2R2D;PPP2R2D;PPP2R2D;PPP2R2D	ENST00000455566.4;ENST00000470416.4;ENST00000482010.5;ENST00000616467.3	0	0	1	0	0	0	1
cg05636467	EBF3;EBF3	ENST00000355311.8;ENST00000368648.6	0	0	1	1	0	0	0
cg05668351	CTNNA3;CTNNA3	ENST00000330298.6;ENST00000433211.5	0	0	0	1	0	0	0
cg05670885	INPP5A;INPP5A;INPP5A	ENST00000368593.6;ENST00000368594.6;ENST00000423490.4	0	0	0	1	0	0	0
cg05670995	MMP21	ENST00000368808.3	0	0	1	1	0	0	0
cg05693308	RTKN2;RTKN2	ENST00000315289.5;ENST00000373789.6	0	0	0	1	0	0	0
cg05705492	.	.	0	0	0	1	0	0	0
cg05716278	PFKFB3;PFKFB3	ENST00000379789.7;ENST00000536985.4	0	0	1	0	0	0	0
cg05720616	LHPP;LHPP;LHPP;LHPP	ENST00000368839.1;ENST00000368842.8;ENST00000392757.7;ENST00000481452.1	1	1	1	1	0	0	0
cg05734675	DIP2C;DIP2C	ENST00000280886.9;ENST00000423550.2	0	0	1	1	0	0	0
cg05740243	PRAP1;PRAP1;PRAP1;RP11-122K13.7	ENST00000368554.7;ENST00000433452.4;ENST00000463201.2;ENST00000452591.1	0	0	0	1	0	0	0
cg05746872	LINC00856	ENST00000421324.3	0	0	1	1	0	0	0
cg05749728	CTBP2;CTBP2;CTBP2;CTBP2;CTBP2;CTBP2;CTBP2;CTBP2;CTBP2	ENST00000337195.8;ENST00000411419.5;ENST00000460976.4;ENST00000467395.2;ENST00000476817.1;ENST00000494626.5;ENST00000530884.1;ENST00000530930.1;ENST00000531469.4	0	0	0	1	0	0	0
cg05756109	DPCD;DPCD;DPCD;DPCD;POLL;POLL;POLL;POLL;POLL;POLL;POLL;POLL;POLL;POLL;POLL;POLL;POLL;POLL	ENST00000370147.4;ENST00000370151.7;ENST00000470165.1;ENST00000626968.1;ENST00000299206.7;ENST00000339310.6;ENST00000370162.6;ENST00000370169.4;ENST00000370172.4;ENST00000413344.4;ENST00000415897.4;ENST00000426919.4;ENST00000429502.1;ENST00000430045.1;ENST00000454524.1;ENST00000461587.1;ENST00000470140.4;ENST00000628479.1	1	0	0	0	0	1	1
cg05762616	BNIP3;BNIP3	ENST00000368636.7;ENST00000540159.2	1	0	1	0	0	0	1
cg05772155	.	.	0	0	1	1	0	0	0
cg05775658	FRMPD2;FRMPD2	ENST00000374201.6;ENST00000486151.4	0	0	1	1	0	0	0
cg05785932	KCNMA1;KCNMA1;KCNMA1;KCNMA1;KCNMA1;KCNMA1;KCNMA1;KCNMA1;KCNMA1;KCNMA1;KCNMA1	ENST00000286627.8;ENST00000286628.11;ENST00000372403.7;ENST00000372408.5;ENST00000372421.8;ENST00000372437.4;ENST00000372440.4;ENST00000372443.4;ENST00000404771.6;ENST00000457953.4;ENST00000626620.1	1	1	1	1	0	0	0
cg05803853	.	.	1	0	1	1	0	0	0
cg05805172	TRIM8	ENST00000302424.10	0	0	1	1	0	0	0
cg05810129	FAM107B;FAM107B;FAM107B;FAM107B;FAM107B;FAM107B;FAM107B;FAM107B;FAM107B;FAM107B;FAM107B;FAM107B;FAM107B;FAM107B;FAM107B;FAM107B;FAM107B;FAM107B;FAM107B;FAM107B;FAM107B;FAM107B;FAM107B	ENST00000181796.5;ENST00000378458.5;ENST00000378462.4;ENST00000378465.6;ENST00000378467.7;ENST00000442012.4;ENST00000452706.5;ENST00000464952.4;ENST00000468492.4;ENST00000468747.4;ENST00000471815.4;ENST00000472095.4;ENST00000475786.4;ENST00000478076.4;ENST00000479731.4;ENST00000482277.4;ENST00000487335.4;ENST00000488576.4;ENST00000492700.4;ENST00000494865.4;ENST00000495292.1;ENST00000496330.4;ENS…	0	0	1	1	0	0	0
cg05825559	.	.	0	0	1	1	0	0	0
cg05838627	RPS24;RPS24;RPS24;RPS24;RPS24;RPS24;RPS24;RPS24;RPS24	ENST00000360830.7;ENST00000372360.6;ENST00000435275.4;ENST00000440692.4;ENST00000465692.1;ENST00000476545.4;ENST00000480662.1;ENST00000482069.4;ENST00000485708.5	0	0	1	1	0	0	0
cg05869699	TSPAN14;TSPAN14;TSPAN14;TSPAN14;TSPAN14;TSPAN14;TSPAN14;TSPAN14;TSPAN14	ENST00000341863.9;ENST00000372156.4;ENST00000372157.5;ENST00000372158.4;ENST00000372164.6;ENST00000429989.6;ENST00000469149.1;ENST00000481124.4;ENST00000616406.1	0	0	1	1	0	0	0
cg05871136	UNC5B;UNC5B	ENST00000335350.9;ENST00000373192.4	0	0	0	1	0	0	0
cg05887821	INPP5A;INPP5A;INPP5A;INPP5A	ENST00000342652.6;ENST00000368593.6;ENST00000368594.6;ENST00000423490.4	0	0	1	1	0	0	0
cg05914069	ABCC2;ABCC2	ENST00000370434.1;ENST00000370449.7	0	0	1	1	0	0	0
cg05935833	SFTPA2;SFTPA2;SFTPA2	ENST00000372325.5;ENST00000372327.8;ENST00000417041.1	0	0	0	1	0	0	0
cg05938607	BICC1	ENST00000373886.6	0	0	1	1	0	0	0
cg05942970	JAKMIP3	ENST00000298622.7	0	0	1	0	0	0	0
cg05963179	.	.	0	0	0	1	0	0	0
cg05968179	USP6NL;USP6NL;USP6NL	ENST00000277575.5;ENST00000379237.5;ENST00000609104.4	0	0	1	0	0	0	1
cg05970116	USP54;USP54;USP54;USP54;USP54;USP54	ENST00000339859.7;ENST00000413442.4;ENST00000433394.1;ENST00000451492.4;ENST00000474929.1;ENST00000498213.1	0	0	0	1	0	1	0
cg05972792	MGMT	ENST00000306010.7	1	0	1	0	0	0	1
cg05999324	PDCD4;PDCD4;PDCD4;PDCD4;PDCD4	ENST00000280154.10;ENST00000393104.5;ENST00000462577.4;ENST00000483595.1;ENST00000498367.1	0	0	1	1	0	0	0
cg06005911	RP11-573G6.8	ENST00000607282.1	0	0	1	0	0	0	0
cg06020978	ABI1;ABI1;ABI1;ABI1;ABI1;ABI1;ABI1;ABI1;ABI1;ABI1;ABI1;ABI1	ENST00000346832.8;ENST00000359188.7;ENST00000376137.7;ENST00000376138.6;ENST00000376139.5;ENST00000376140.3;ENST00000376142.5;ENST00000376160.4;ENST00000376166.4;ENST00000376170.7;ENST00000490841.5;ENST00000536334.4	0	0	0	1	0	0	0
cg06040071	UBTD1	ENST00000370664.3	0	0	1	1	0	0	0
cg06042849	DIP2C;DIP2C	ENST00000280886.9;ENST00000423550.2	0	0	1	1	0	0	0
cg06061092	DIP2C;DIP2C;DIP2C	ENST00000280886.9;ENST00000381496.6;ENST00000423550.2	0	0	1	1	0	0	0
cg06067842	TMEM26;TMEM26;TMEM26;TMEM26-AS1	ENST00000399298.6;ENST00000488505.2;ENST00000503886.4;ENST00000389640.4	0	0	1	1	0	0	0
cg06075311	CALHM2;CALHM2;CALHM2;CALHM2;CALHM2;CALHM2;CALHM2	ENST00000260743.8;ENST00000369788.6;ENST00000461631.1;ENST00000463878.1;ENST00000474797.1;ENST00000480642.1;ENST00000494180.1	0	0	1	1	0	0	0
cg06080459	.	.	0	0	1	1	0	0	0
cg06083252	RUFY2;RUFY2;RUFY2;RUFY2;RUFY2;RUFY2;RUFY2	ENST00000265865.3;ENST00000388768.5;ENST00000463210.5;ENST00000466187.2;ENST00000466493.4;ENST00000484083.4;ENST00000602465.4	0	0	0	1	0	0	0
cg06083652	ADARB2	ENST00000381312.4	0	0	1	1	0	0	0
cg06090298	MINPP1;MINPP1	ENST00000371994.7;ENST00000371996.7	1	1	1	1	0	0	0
cg06092948	IFIT2;IFIT2;LIPA;LIPA;LIPA;LIPA	ENST00000371826.3;ENST00000611722.1;ENST00000282673.5;ENST00000371837.4;ENST00000463623.1;ENST00000487618.4	0	0	1	1	0	0	0
cg06107304	DNA2;DNA2;DNA2;DNA2	ENST00000358410.6;ENST00000399179.5;ENST00000399180.3;ENST00000551118.5	0	0	1	1	0	0	0
cg06112654	.	.	0	0	1	1	0	0	0
cg06121800	KNDC1;KNDC1	ENST00000304613.6;ENST00000368571.2	1	0	1	1	0	0	0
cg06132862	C10orf90;C10orf90;C10orf90;C10orf90;C10orf90	ENST00000284694.10;ENST00000356858.6;ENST00000424927.4;ENST00000432642.4;ENST00000480379.4	0	0	1	1	0	0	0
cg06140859	.	.	0	0	0	1	0	0	0
cg06144361	KCNMA1;KCNMA1;KCNMA1;KCNMA1;KCNMA1;KCNMA1;KCNMA1;KCNMA1;KCNMA1;KCNMA1;KCNMA1;KCNMA1;KCNMA1;KCNMA1;KCNMA1	ENST00000286627.8;ENST00000286628.11;ENST00000354353.8;ENST00000372403.7;ENST00000372408.5;ENST00000372421.8;ENST00000372437.4;ENST00000372440.4;ENST00000372443.4;ENST00000404771.6;ENST00000404857.4;ENST00000406533.6;ENST00000457953.4;ENST00000604624.4;ENST00000626620.1	0	0	1	1	0	0	0
cg06154313	FFAR4;RBP4;RBP4;RBP4;RBP4;RBP4	ENST00000604414.1;ENST00000371464.6;ENST00000371467.4;ENST00000371469.2;ENST00000615669.3;ENST00000629763.1	0	0	1	1	0	0	0
cg06162185	.	.	0	0	1	1	0	0	0
cg06163425	EBF3;EBF3	ENST00000355311.8;ENST00000368648.6	0	0	1	1	0	0	0
cg06163593	.	.	0	0	1	1	0	0	0
cg06169131	FGF8;FGF8;FGF8;FGF8;FGF8;FGF8;FGF8	ENST00000320185.5;ENST00000344255.6;ENST00000346714.6;ENST00000347978.2;ENST00000469792.5;ENST00000485728.1;ENST00000618991.3	0	0	1	1	0	0	0
cg06188870	ADAM8;ADAM8;ADAM8;ADAM8;ADAM8;ADAM8;ADAM8	ENST00000415217.6;ENST00000445355.6;ENST00000463298.4;ENST00000485491.5;ENST00000537099.4;ENST00000560135.4;ENST00000561175.1	0	0	1	1	0	0	0
cg06197789	SORBS1;SORBS1;SORBS1;SORBS1;SORBS1;SORBS1;SORBS1;SORBS1;SORBS1;SORBS1;SORBS1;SORBS1;SORBS1	ENST00000277982.8;ENST00000306402.9;ENST00000354106.6;ENST00000361941.6;ENST00000371227.7;ENST00000371239.4;ENST00000371241.4;ENST00000371245.6;ENST00000371246.5;ENST00000371247.5;ENST00000371249.5;ENST00000474353.5;ENST00000607232.4	0	0	1	1	0	0	0
cg06216683	MGMT	ENST00000306010.7	0	0	1	0	0	0	1
cg06246935	VTI1A;VTI1A	ENST00000393077.2;ENST00000432306.4	0	0	1	0	0	0	1
cg06271630	.	.	0	0	1	1	0	0	0
cg06298701	NCOA4;NCOA4;NCOA4;NCOA4;NCOA4	ENST00000578454.4;ENST00000579039.2;ENST00000580070.4;ENST00000581486.4;ENST00000585056.4	0	0	1	1	0	0	0
cg06308720	ZMIZ1;ZMIZ1;ZMIZ1	ENST00000334512.8;ENST00000472035.4;ENST00000611351.1	0	0	1	1	0	0	0
cg06312106	TMEM26;TMEM26;TMEM26	ENST00000399298.6;ENST00000503886.4;ENST00000507507.1	0	0	1	1	0	0	0
cg06351596	TRDMT1;TRDMT1;TRDMT1;TRDMT1;TRDMT1;TRDMT1;TRDMT1;TRDMT1;TRDMT1;TRDMT1;TRDMT1	ENST00000313936.13;ENST00000354631.6;ENST00000377799.6;ENST00000424636.2;ENST00000436968.5;ENST00000451253.4;ENST00000479046.1;ENST00000486947.4;ENST00000488990.4;ENST00000495022.4;ENST00000525762.4	0	0	1	1	0	0	0
cg06353720	IFIT3;LIPA;LIPA;LIPA;LIPA	ENST00000371818.7;ENST00000282673.5;ENST00000371837.4;ENST00000463623.1;ENST00000487618.4	0	0	0	1	0	0	0
cg06361383	FAM170B;FAM170B-AS1;FAM170B-AS1;FAM170B-AS1	ENST00000311787.5;ENST00000435809.1;ENST00000442525.4;ENST00000443389.4	0	0	1	1	0	0	0
cg06368618	.	.	0	0	1	1	0	0	0
cg06370057	TUBB8	ENST00000564130.2	0	0	0	1	0	0	0
cg06376949	IFIT5;LIPA	ENST00000371795.4;ENST00000371837.4	0	0	1	1	0	0	0
cg06385202	ADARB2	ENST00000381312.4	0	0	1	1	0	0	0
cg06388605	CFAP46	ENST00000368586.8	0	0	1	1	0	0	0
cg06401999	MGMT	ENST00000306010.7	0	0	1	1	0	0	0
cg06416034	.	.	0	0	1	1	0	0	0
cg06423949	.	.	0	0	1	0	0	0	0
cg06427772	PWWP2B;PWWP2B	ENST00000305233.5;ENST00000631148.1	1	0	1	1	0	0	0
cg06431514	CELF2;CELF2;CELF2;CELF2;CELF2;CELF2;CELF2;CELF2	ENST00000354897.3;ENST00000399850.6;ENST00000416382.5;ENST00000417956.5;ENST00000542579.4;ENST00000608830.4;ENST00000609692.4;ENST00000609870.4	0	0	1	1	0	0	0
cg06437173	ERCC6;ERCC6;ERCC6;RP11-123B3.2	ENST00000355832.8;ENST00000623073.2;ENST00000624341.2;ENST00000423283.1	0	0	1	1	0	0	0
cg06439736	JAKMIP3	ENST00000298622.7	0	0	1	1	0	0	0
cg06498400	FAM171A1	ENST00000378116.7	0	0	0	1	0	0	0
cg06510234	.	.	1	0	1	1	0	0	0
cg06511701	PIP4K2A;PIP4K2A	ENST00000376573.7;ENST00000545335.4	0	0	0	1	0	0	0
cg06517181	KNDC1;KNDC1	ENST00000304613.6;ENST00000368571.2	1	0	1	1	0	0	0
cg06528737	USP6NL;USP6NL;USP6NL	ENST00000277575.5;ENST00000379237.5;ENST00000609104.4	0	0	1	1	0	0	0
cg06539629	PLCE1	ENST00000260766.6	0	0	0	1	0	0	0
cg06547490	PWWP2B;PWWP2B	ENST00000305233.5;ENST00000631148.1	0	0	1	1	0	0	0
cg06550165	ITIH5;ITIH5;ITIH5;ITIH5;ITIH5;ITIH5;ITIH5	ENST00000397145.5;ENST00000397146.5;ENST00000434980.4;ENST00000468389.4;ENST00000476417.4;ENST00000492668.4;ENST00000613909.3	0	0	1	1	0	0	0
cg06563790	LDB3;LDB3;LDB3;LDB3;LDB3;LDB3;LDB3;LDB3	ENST00000263066.9;ENST00000361373.7;ENST00000372056.7;ENST00000372066.6;ENST00000429277.5;ENST00000542786.1;ENST00000623007.2;ENST00000623056.2	1	0	1	1	0	0	0
cg06576532	.	.	0	0	1	1	0	0	0
cg06578117	SLC16A9;SLC16A9;SLC16A9	ENST00000395347.1;ENST00000395348.6;ENST00000490066.1	0	0	0	1	0	0	0
cg06610286	EBF3;EBF3	ENST00000355311.8;ENST00000368648.6	0	0	1	1	0	0	0
cg06613783	.	.	1	1	1	0	0	0	1
cg06636244	.	.	0	0	1	1	0	0	0
cg06662132	TRIM8;TRIM8	ENST00000302424.10;ENST00000462202.2	0	0	1	1	0	0	0
cg06713229	CFAP46	ENST00000368586.8	0	0	1	1	0	0	0
cg06752040	FAM107B;FAM107B;FAM107B;FAM107B;FAM107B;FAM107B;FAM107B	ENST00000181796.5;ENST00000378467.7;ENST00000442012.4;ENST00000468747.4;ENST00000471815.4;ENST00000487335.4;ENST00000491458.1	0	0	0	1	0	0	0
cg06793286	PCGF6;PCGF6;PCGF6	ENST00000337211.7;ENST00000369847.3;ENST00000490296.1	1	1	0	0	0	1	1
cg06805642	.	.	0	0	1	1	0	0	0
cg06811295	.	.	0	0	0	1	0	0	0
cg06817864	LHPP;LHPP;LHPP;LHPP	ENST00000368839.1;ENST00000368842.8;ENST00000392757.7;ENST00000481452.1	1	0	1	1	0	0	0
cg06821075	R3HCC1L;R3HCC1L;R3HCC1L;R3HCC1L;R3HCC1L;R3HCC1L	ENST00000298999.6;ENST00000314594.6;ENST00000370584.6;ENST00000370586.5;ENST00000612478.3;ENST00000613938.3	1	1	1	0	0	0	0
cg06833709	LGI1;LGI1;LGI1;LGI1;LGI1;LGI1;LGI1;LGI1;LGI1	ENST00000371413.4;ENST00000371418.7;ENST00000478763.2;ENST00000627420.1;ENST00000627699.1;ENST00000629035.1;ENST00000630047.1;ENST00000630184.1;ENST00000630487.1	0	0	0	1	0	0	0
cg06837842	ABI1;ABI1;ABI1;ABI1;ABI1;ABI1;ABI1;ABI1;ABI1;ABI1;ABI1;ABI1	ENST00000346832.8;ENST00000359188.7;ENST00000376137.7;ENST00000376138.6;ENST00000376139.5;ENST00000376140.3;ENST00000376142.5;ENST00000376160.4;ENST00000376166.4;ENST00000376170.7;ENST00000490841.5;ENST00000536334.4	0	0	0	1	0	0	0
cg06841713	DIP2C;DIP2C	ENST00000280886.9;ENST00000381496.6	0	0	0	1	0	0	0
cg06842778	.	.	0	0	1	1	0	0	0
cg06847424	SH3PXD2A;SH3PXD2A;SH3PXD2A;SH3PXD2A	ENST00000315994.6;ENST00000355946.5;ENST00000369774.7;ENST00000420222.1	0	0	1	0	0	0	1
cg06859037	CALHM3	ENST00000369783.4	1	1	0	0	0	0	0
cg06874891	RBM20	ENST00000369519.3	0	0	1	1	0	0	0
cg06878709	PLCE1;PLCE1;PLCE1;PLCE1;PLCE1-AS2;PLCE1-AS2;PLCE1-AS2	ENST00000260766.6;ENST00000371375.1;ENST00000371380.6;ENST00000371385.6;ENST00000419353.5;ENST00000432782.1;ENST00000438899.4	0	0	0	1	0	0	0
cg06888406	RP11-89K18.1	ENST00000419388.1	0	0	1	1	0	0	0
cg06891178	RP11-298E9.6	ENST00000417149.1	0	0	0	1	0	0	0
cg06891613	ZNF488;ZNF488	ENST00000585316.2;ENST00000591025.1	0	0	1	1	0	0	0
cg06908739	ERCC6;ERCC6-PGBD3;ERCC6-PGBD3;PGBD3	ENST00000355832.8;ENST00000447839.5;ENST00000515869.1;ENST00000374127.3	0	0	0	1	0	0	0
cg06926300	.	.	0	0	0	1	0	0	0
cg06929583	.	.	0	0	0	1	0	0	0
cg06931591	.	.	0	0	1	1	0	0	0
cg06941037	BMPR1A	ENST00000372037.6	0	0	1	1	0	0	0
cg06943141	KIAA1217;KIAA1217;KIAA1217;KIAA1217;KIAA1217;KIAA1217;KIAA1217	ENST00000376452.6;ENST00000376454.6;ENST00000376456.7;ENST00000376462.4;ENST00000430453.5;ENST00000438429.4;ENST00000458595.4	0	0	1	0	0	0	0
cg06964899	SEC24C;SEC24C;SEC24C;SEC24C	ENST00000339365.2;ENST00000345254.7;ENST00000465076.4;ENST00000477008.1	0	0	1	1	0	0	0
cg06994238	SORCS3;SORCS3	ENST00000369699.7;ENST00000369701.6	0	0	0	1	0	0	0
cg07000257	RBM17;RBM17	ENST00000379888.7;ENST00000446108.4	0	0	1	1	0	0	0
cg07018648	EBF3;EBF3	ENST00000355311.8;ENST00000368648.6	0	0	0	1	0	0	0
cg07037112	FGF8;FGF8;FGF8;FGF8;FGF8;FGF8;FGF8	ENST00000320185.5;ENST00000344255.6;ENST00000346714.6;ENST00000347978.2;ENST00000469792.5;ENST00000485728.1;ENST00000618991.3	0	0	1	1	0	0	0
cg07044749	SORBS1;SORBS1;SORBS1;SORBS1;SORBS1;SORBS1;SORBS1	ENST00000306402.9;ENST00000371227.7;ENST00000371246.5;ENST00000371247.5;ENST00000371249.5;ENST00000474353.5;ENST00000607232.4	0	0	1	1	0	0	0
cg07048415	CTBP2;CTBP2;CTBP2;CTBP2;CTBP2;CTBP2;CTBP2	ENST00000309035.9;ENST00000337195.8;ENST00000411419.5;ENST00000460976.4;ENST00000493552.1;ENST00000494626.5;ENST00000531469.4	0	0	1	1	0	0	0
cg07052041	.	.	0	0	1	1	0	0	0
cg07052063	MMS19;MMS19;MMS19;MMS19;MMS19;MMS19;MMS19;MMS19;MMS19;MMS19;MMS19;MMS19	ENST00000327238.13;ENST00000355839.9;ENST00000370782.5;ENST00000415383.4;ENST00000422685.4;ENST00000437002.4;ENST00000438925.5;ENST00000439048.1;ENST00000441194.4;ENST00000448660.4;ENST00000477575.1;ENST00000483626.4	0	0	0	1	0	0	0
cg07081759	FAM53B;FAM53B;RP11-12J10.3	ENST00000337318.6;ENST00000392754.6;ENST00000494792.1	0	0	0	1	0	0	0
cg07112562	RSU1;RSU1;RSU1;RSU1;RSU1	ENST00000345264.8;ENST00000377911.1;ENST00000377921.6;ENST00000464074.5;ENST00000602389.1	0	0	1	0	0	0	1
cg07128233	JMJD1C	ENST00000399262.5	0	0	1	1	0	0	0
cg07137519	EBF3;EBF3	ENST00000355311.8;ENST00000368648.6	0	0	0	1	0	0	0
cg07151406	PGAM1;PGAM1;RRP12;RRP12;RRP12;RRP12;RRP12	ENST00000334828.5;ENST00000473929.1;ENST00000439965.5;ENST00000536831.4;ENST00000619048.1;ENST00000621606.3;ENST00000622320.3	1	1	0	0	0	0	1
cg07162000	ADARB2	ENST00000381312.4	0	0	1	1	0	0	0
cg07178550	CSGALNACT2;RP11-351D16.3	ENST00000374466.3;ENST00000609407.1	0	0	0	1	0	1	0
cg07183447	.	.	0	0	0	1	0	1	0
cg07185287	RPS24;RPS24;RPS24;RPS24;RPS24;RPS24;RPS24;RPS24	ENST00000360830.7;ENST00000372360.6;ENST00000435275.4;ENST00000440692.4;ENST00000465692.1;ENST00000476545.4;ENST00000482069.4;ENST00000485708.5	0	0	0	1	0	0	0
cg07198365	.	.	0	0	1	1	0	0	0
cg07205883	RP11-317F20.3	ENST00000623755.1	0	0	0	1	0	0	0
cg07216647	CELF2;CELF2;CELF2;CELF2;CELF2;CELF2;CELF2;CELF2	ENST00000354897.3;ENST00000399850.6;ENST00000416382.5;ENST00000417956.5;ENST00000542579.4;ENST00000608830.4;ENST00000609692.4;ENST00000609870.4	1	0	1	1	0	0	0
cg07216976	FAM160B1;FAM160B1;FAM160B1	ENST00000369246.1;ENST00000369248.7;ENST00000369250.6	1	1	1	1	0	0	0
cg07222309	MIR3663HG	ENST00000419373.2	0	0	0	1	0	0	0
cg07240413	.	.	0	0	1	1	0	0	0
cg07244202	ADAM12;ADAM12;ADAM12	ENST00000368676.7;ENST00000368679.7;ENST00000467145.1	0	0	0	1	0	0	0
cg07260003	VSTM4;VSTM4	ENST00000298454.3;ENST00000332853.7	0	0	1	1	0	0	0
cg07260605	RP11-298J20.4;ZRANB1	ENST00000508096.1;ENST00000359653.4	0	0	1	0	0	0	1
cg07264682	.	.	0	0	1	1	0	0	0
cg07269053	VTI1A	ENST00000393077.2	0	0	1	0	0	0	1
cg07270259	PARD3;PARD3;PARD3;PARD3;PARD3;PARD3;PARD3;PARD3;PARD3;PARD3;PARD3	ENST00000340077.8;ENST00000346874.7;ENST00000350537.7;ENST00000374773.4;ENST00000374776.4;ENST00000374788.6;ENST00000374789.6;ENST00000374790.6;ENST00000374794.6;ENST00000545260.4;ENST00000545693.4	0	0	1	1	0	0	0
cg07315858	FRMD4A;FRMD4A;FRMD4A	ENST00000264546.9;ENST00000342409.2;ENST00000357447.5	0	0	0	1	0	0	0
cg07317843	ABLIM1;ABLIM1;ABLIM1;ABLIM1;ABLIM1;ABLIM1	ENST00000277895.8;ENST00000369252.7;ENST00000369256.5;ENST00000392955.6;ENST00000481974.1;ENST00000533213.5	0	0	1	1	0	0	0
cg07323947	PPRC1;PPRC1	ENST00000278070.5;ENST00000413464.5	0	0	1	1	0	0	0
cg07329180	.	.	0	0	1	1	0	0	0
cg07342618	RP11-298E9.6	ENST00000417149.1	0	0	1	1	0	0	0
cg07344086	FGFR2;FGFR2;FGFR2;FGFR2;FGFR2;FGFR2;FGFR2;FGFR2;FGFR2;FGFR2;FGFR2;FGFR2;FGFR2;FGFR2;FGFR2;FGFR2;FGFR2;FGFR2	ENST00000336553.9;ENST00000346997.5;ENST00000351936.9;ENST00000356226.7;ENST00000357555.8;ENST00000358487.8;ENST00000360144.6;ENST00000369056.4;ENST00000369058.6;ENST00000369059.4;ENST00000369060.7;ENST00000369061.7;ENST00000457416.5;ENST00000463870.4;ENST00000478859.4;ENST00000490349.4;ENST00000604236.4;ENST00000613048.3	0	0	1	1	0	0	0
cg07355157	MSRB2	ENST00000376510.6	0	0	1	1	0	0	0
cg07366506	.	.	0	0	1	1	0	0	0
cg07367735	MGMT	ENST00000306010.7	0	0	1	1	0	0	0
cg07382923	.	.	0	0	1	1	0	0	0
cg07389273	TCERG1L;TCERG1L	ENST00000368642.4;ENST00000483040.1	0	0	1	1	0	0	0
cg07400503	STK32C;STK32C;STK32C	ENST00000298630.6;ENST00000368620.2;ENST00000368622.4	0	0	1	1	0	0	0
cg07402396	INPP5A;INPP5A;INPP5A	ENST00000368593.6;ENST00000368594.6;ENST00000423490.4	1	1	1	1	0	0	0
cg07403188	.	.	0	0	1	1	0	0	0
cg07431748	FRAT2;RP11-452K12.4	ENST00000371019.3;ENST00000445808.3	0	0	1	0	0	0	1
cg07438452	KNDC1;KNDC1	ENST00000304613.6;ENST00000368571.2	0	0	1	1	0	0	0
cg07455815	.	.	1	0	1	1	0	0	0
cg07473138	.	.	0	0	0	1	0	0	0
cg07504977	.	.	0	0	0	1	0	0	0
cg07513561	RP11-170M17.1	ENST00000444770.1	0	0	1	1	0	0	0
cg07525420	EBF3;EBF3	ENST00000355311.8;ENST00000368648.6	0	0	1	0	0	0	0
cg07572317	KNDC1	ENST00000304613.6	0	0	1	1	0	0	0
cg07580789	PLA2G12B	ENST00000373032.3	0	0	0	1	0	0	0
cg07616394	HHEX;HHEX;HHEX	ENST00000282728.8;ENST00000472590.5;ENST00000492654.3	0	0	1	1	0	0	0
cg07620928	.	.	0	0	1	1	0	0	0
cg07621046	C10orf82;C10orf82;C10orf82;C10orf82;RP11-498B4.5	ENST00000369210.6;ENST00000467153.4;ENST00000588184.1;ENST00000588224.1;ENST00000433600.1	0	0	0	1	0	0	0
cg07660114	ADARB2	ENST00000381312.4	0	0	1	1	0	0	0
cg07661660	.	.	0	0	1	1	0	0	0
cg07673866	.	.	0	0	0	1	0	0	0
cg07694544	.	.	1	0	1	1	0	0	0
cg07698039	.	.	0	0	0	1	0	0	0
cg07711397	SH2D4B	ENST00000339284.5	0	0	1	1	0	0	0
cg07721658	RP11-282I1.1;RP11-282I1.1	ENST00000448347.4;ENST00000448671.1	0	0	0	1	0	0	0
cg07787771	SUFU;SUFU;SUFU	ENST00000369899.5;ENST00000369902.6;ENST00000423559.2	0	0	1	1	0	0	0
cg07793207	LGI1;LGI1;LGI1;LGI1;LGI1;LGI1;LGI1;LGI1;LGI1	ENST00000371413.4;ENST00000371418.7;ENST00000478763.2;ENST00000627420.1;ENST00000627699.1;ENST00000629035.1;ENST00000630047.1;ENST00000630184.1;ENST00000630487.1	0	0	0	1	0	0	0
cg07795447	.	.	0	0	1	1	0	0	0
cg07796597	.	.	1	0	0	1	0	0	0
cg07816809	.	.	0	0	1	1	0	0	0
cg07853571	CASC2;CASC2;CASC2;CASC2;CASC2;CASC2	ENST00000414722.4;ENST00000435944.4;ENST00000439517.1;ENST00000454857.4;ENST00000614455.3;ENST00000622752.1	0	0	0	1	0	0	0
cg07858728	DMBT1;DMBT1;DMBT1;DMBT1;DMBT1;DMBT1;DMBT1;DMBT1	ENST00000330163.7;ENST00000338354.6;ENST00000344338.6;ENST00000359586.9;ENST00000368909.6;ENST00000368955.6;ENST00000368956.5;ENST00000619379.1	0	0	1	1	0	0	0
cg07874507	KIAA1217;KIAA1217;KIAA1217;KIAA1217;KIAA1217;KIAA1217	ENST00000376452.6;ENST00000376454.6;ENST00000376456.7;ENST00000376462.4;ENST00000430453.5;ENST00000458595.4	0	0	1	1	0	0	0
cg07876051	PFKP;PFKP;PFKP	ENST00000381075.5;ENST00000381125.7;ENST00000413079.1	0	0	1	1	0	0	0
cg07889827	.	.	0	0	0	1	0	0	0
cg07895149	CALHM2;CALHM2;CALHM2;CALHM2;CALHM2;CALHM2;CALHM2;RP11-225H22.4	ENST00000260743.8;ENST00000369788.6;ENST00000461631.1;ENST00000463878.1;ENST00000474797.1;ENST00000480642.1;ENST00000494180.1;ENST00000411906.1	1	1	1	1	0	0	0
cg07898573	ANKRD2;ANKRD2;ANKRD2;ANKRD2	ENST00000298808.8;ENST00000307518.8;ENST00000370655.4;ENST00000455090.1	0	0	1	1	0	0	0
cg07900328	PTPRE;PTPRE	ENST00000254667.6;ENST00000442830.4	1	0	1	1	0	0	0
cg07904073	.	.	0	0	1	1	0	0	0
cg07916654	GPR123;GPR123;GPR123	ENST00000392606.2;ENST00000392607.6;ENST00000607359.4	0	0	0	1	0	0	0
cg07919805	BEND7;BEND7;BEND7;BEND7	ENST00000341083.6;ENST00000378605.3;ENST00000440282.4;ENST00000469555.1	0	0	1	0	0	0	1
cg07954108	MMP21	ENST00000368808.3	0	0	1	0	0	0	0
cg07956775	CALHM2;CALHM2;CALHM2;CALHM2;CALHM2;CALHM2;CALHM2;RP11-225H22.4	ENST00000260743.8;ENST00000369788.6;ENST00000461631.1;ENST00000463878.1;ENST00000474797.1;ENST00000480642.1;ENST00000494180.1;ENST00000411906.1	1	1	0	1	0	1	0
cg07960841	CHST15;CHST15	ENST00000435907.4;ENST00000462406.1	0	0	0	1	0	0	0
cg07963705	ITGB1;ITGB1;ITGB1	ENST00000302278.6;ENST00000396033.5;ENST00000423113.4	0	0	1	1	0	0	0
cg07975680	CDH23;CDH23;CDH23;CDH23;CDH23;CDH23;CDH23	ENST00000224721.9;ENST00000299366.10;ENST00000398809.7;ENST00000398842.6;ENST00000461841.6;ENST00000616684.3;ENST00000622827.3	0	0	0	1	0	0	0
cg07978738	ABLIM1;ABLIM1;ABLIM1;ABLIM1;ABLIM1	ENST00000277895.8;ENST00000369252.7;ENST00000369256.5;ENST00000392955.6;ENST00000533213.5	0	0	1	1	0	0	0
cg07984358	KIAA1217;KIAA1217;KIAA1217;KIAA1217;KIAA1217;KIAA1217;KIAA1217	ENST00000376452.6;ENST00000376454.6;ENST00000376456.7;ENST00000376462.4;ENST00000430453.5;ENST00000438429.4;ENST00000458595.4	0	0	1	1	0	0	0
cg07990022	.	.	0	0	1	0	0	0	0
cg08214023	ITIH2;ITIH2;ITIH2	ENST00000358415.7;ENST00000379587.4;ENST00000613369.3	1	1	1	1	0	0	0
cg08220966	MMRN2;MMRN2;MMRN2;MMRN2;MMRN2;SNCG;SNCG;SNCG	ENST00000372027.8;ENST00000474994.2;ENST00000608090.1;ENST00000608753.1;ENST00000609457.4;ENST00000348795.7;ENST00000372017.3;ENST00000465679.4	0	0	1	1	0	0	0
cg08222702	.	.	0	0	1	1	0	0	0
cg08229320	ALOX5;ALOX5;RP11-67C2.2	ENST00000374391.5;ENST00000542434.4;ENST00000435635.1	0	0	1	1	0	0	0
cg08231189	MKX;MKX;MKX;MKX;MKX-AS1	ENST00000375790.8;ENST00000419761.4;ENST00000460919.2;ENST00000561227.1;ENST00000419777.1	0	0	0	1	0	0	0
cg08234418	SFMBT2;SFMBT2;SFMBT2	ENST00000361972.7;ENST00000379713.6;ENST00000397167.4	0	0	0	1	0	0	0
cg08284263	PCGF5	ENST00000614189.3	0	0	1	1	0	0	0
cg08289782	POLR3A	ENST00000372371.6	0	0	1	1	0	0	0
cg08295661	ADAM12;ADAM12	ENST00000368676.7;ENST00000368679.7	0	0	1	1	0	0	0
cg08308801	CASC2;CASC2;CASC2;CASC2	ENST00000414722.4;ENST00000435944.4;ENST00000439517.1;ENST00000454857.4	0	0	1	1	0	0	0
cg08314666	VTI1A	ENST00000393077.2	0	0	1	1	0	0	0
cg08320413	MMP21	ENST00000368808.3	0	0	1	1	0	0	0
cg08326300	LINC00856	ENST00000421324.3	0	0	0	1	0	0	0
cg08329473	AFAP1L2;AFAP1L2;AFAP1L2;AFAP1L2	ENST00000304129.7;ENST00000369271.6;ENST00000419268.1;ENST00000483496.1	1	0	0	0	0	0	0
cg08354406	NRAP;NRAP;NRAP;NRAP	ENST00000359988.3;ENST00000360478.6;ENST00000369358.7;ENST00000369360.6	0	0	0	1	0	0	0
cg08364860	RAB18;RAB18;RAB18;RAB18;RAB18	ENST00000356940.9;ENST00000465772.4;ENST00000535776.4;ENST00000611151.3;ENST00000621805.3	0	0	1	0	0	0	1
cg08372212	.	.	1	0	1	1	0	0	0
cg08410227	.	.	0	0	1	1	0	0	0
cg08421587	.	.	0	0	1	1	0	0	0
cg08428819	TACC2;TACC2;TACC2;TACC2;TACC2;TACC2;TACC2;TACC2;TACC2;TACC2;TACC2;TACC2;TACC2;TACC2;TACC2	ENST00000260733.6;ENST00000334433.6;ENST00000358010.4;ENST00000360561.6;ENST00000368999.4;ENST00000369000.4;ENST00000369001.4;ENST00000369004.6;ENST00000369005.4;ENST00000453444.5;ENST00000492237.4;ENST00000493951.4;ENST00000513429.4;ENST00000515273.4;ENST00000515603.4	1	0	1	1	0	0	0
cg08499347	.	.	0	0	1	1	0	0	0
cg08514558	PPIF;PPIF;PPIF;PPIF;PPIF	ENST00000225174.6;ENST00000448165.1;ENST00000472580.5;ENST00000492149.1;ENST00000498681.4	0	0	1	1	0	0	0
cg08542351	C10orf11	ENST00000611255.3	0	0	0	1	0	0	0
cg08552167	INPP5A;INPP5A;INPP5A;INPP5A	ENST00000342652.6;ENST00000368593.6;ENST00000368594.6;ENST00000498337.1	0	0	1	1	0	0	0
cg08553452	CFAP46	ENST00000368586.8	0	0	1	0	0	0	0
cg08580014	PNLIPRP1;PNLIPRP1;PNLIPRP1;PNLIPRP1;PNLIPRP1;PNLIPRP1;PNLIPRP1	ENST00000358834.7;ENST00000482833.1;ENST00000525820.4;ENST00000526223.4;ENST00000528052.4;ENST00000531825.4;ENST00000534537.4	0	0	1	1	0	0	0
cg08604416	SORBS1;SORBS1;SORBS1;SORBS1;SORBS1;SORBS1;SORBS1	ENST00000306402.9;ENST00000371227.7;ENST00000371246.5;ENST00000371247.5;ENST00000371249.5;ENST00000474353.5;ENST00000607232.4	0	0	0	1	0	0	0
cg08658981	INPP5A;INPP5A;INPP5A;INPP5A	ENST00000342652.6;ENST00000368593.6;ENST00000368594.6;ENST00000445580.1	0	0	1	1	0	0	0
cg08677617	.	.	0	0	0	1	0	0	0
cg08699489	USP6NL;USP6NL;USP6NL	ENST00000277575.5;ENST00000379237.5;ENST00000609104.4	0	0	1	1	0	0	0
cg08699681	PRAP1;PRAP1;PRAP1;RP11-122K13.7	ENST00000368554.7;ENST00000433452.4;ENST00000463201.2;ENST00000452591.1	0	0	0	1	0	0	0
cg08720365	ABCC2	ENST00000370449.7	1	1	1	0	0	0	1
cg08740088	BICC1	ENST00000373886.6	0	0	0	1	0	0	0
cg08745329	PFKFB3;PFKFB3	ENST00000379789.7;ENST00000536985.4	0	0	0	1	0	0	0
cg08756640	RPL7AP8	ENST00000481963.1	0	0	1	1	0	0	0
cg08772003	AS3MT;AS3MT;C10orf32-ASMT	ENST00000369880.6;ENST00000615257.1;ENST00000299353.6	0	0	1	1	0	0	0
cg08772206	SH2D4B	ENST00000339284.5	0	0	1	1	0	0	0
cg08789630	KAT6B;KAT6B;KAT6B;KAT6B;KAT6B;KAT6B	ENST00000287239.7;ENST00000372711.1;ENST00000372714.4;ENST00000372724.4;ENST00000372725.4;ENST00000604130.1	0	0	1	0	0	0	1
cg08799394	PDLIM1;PDLIM1	ENST00000329399.6;ENST00000477757.4	0	0	0	1	0	0	0
cg08813925	RP11-472N13.3	ENST00000433770.1	0	0	1	1	0	0	0
cg08824220	KNDC1	ENST00000304613.6	1	0	1	1	0	0	0
cg08836481	LARP4B;LARP4B	ENST00000316157.6;ENST00000612396.3	0	0	0	1	0	0	0
cg08837449	.	.	0	0	1	1	0	0	0
cg08853285	LINC01153	ENST00000429809.1	0	0	1	1	0	0	0
cg08905999	ATE1;ATE1;ATE1;ATE1;ATE1;ATE1;ATE1	ENST00000224652.9;ENST00000369040.6;ENST00000369043.6;ENST00000423243.4;ENST00000455628.1;ENST00000540606.4;ENST00000543447.4	0	0	1	0	0	0	1
cg08926571	C1QL3	ENST00000298943.3	0	0	1	1	0	0	0
cg08944086	ADARB2;ADARB2;ADARB2;ADARB2	ENST00000381310.6;ENST00000381312.4;ENST00000474762.4;ENST00000490172.1	0	0	1	1	0	0	0
cg08944318	C10orf111;RPP38;RPP38;RPP38;RPP38;RPP38;RPP38;RPP38	ENST00000624760.1;ENST00000378197.4;ENST00000378201.5;ENST00000378202.5;ENST00000378203.4;ENST00000441850.1;ENST00000451677.1;ENST00000616640.1	1	0	1	0	0	0	1
cg08949011	PI4K2A;RP11-548K23.11	ENST00000370631.3;ENST00000370649.3	1	0	0	0	0	1	1
cg08950537	FFAR4;RBP4;RBP4;RBP4;RBP4;RBP4	ENST00000604414.1;ENST00000371464.6;ENST00000371467.4;ENST00000371469.2;ENST00000615669.3;ENST00000629763.1	0	0	0	1	0	0	0
cg08956474	.	.	0	0	1	1	0	0	0
cg08962038	GRID1;GRID1	ENST00000327946.10;ENST00000464741.2	0	0	0	1	0	0	0
cg08992366	DNAJC1;DNAJC1;DNAJC1;DNAJC1	ENST00000376946.2;ENST00000376980.6;ENST00000447548.4;ENST00000476103.3	0	0	1	0	0	0	1
cg09000469	PWWP2B;PWWP2B	ENST00000305233.5;ENST00000631148.1	0	0	1	1	0	0	0
cg09027601	FAM171A1;FAM171A1	ENST00000378116.7;ENST00000455654.1	0	0	1	1	0	0	0
cg09060654	LIPA;LIPA;LIPA;LIPA;LIPA	ENST00000282673.5;ENST00000336233.8;ENST00000371837.4;ENST00000428800.4;ENST00000456827.4	0	0	1	1	0	0	0
cg09082487	COL13A1;COL13A1;COL13A1;COL13A1;COL13A1;COL13A1;COL13A1;COL13A1;COL13A1;COL13A1;COL13A1	ENST00000354547.6;ENST00000357811.6;ENST00000398969.6;ENST00000398975.5;ENST00000398978.6;ENST00000456019.1;ENST00000479733.4;ENST00000517713.4;ENST00000520133.4;ENST00000520267.4;ENST00000522165.4	0	0	1	1	0	0	0
cg09095221	CFAP46	ENST00000368586.8	0	0	1	0	0	0	0
cg09103979	INPP5A;INPP5A;INPP5A	ENST00000368593.6;ENST00000368594.6;ENST00000423490.4	1	1	1	1	0	0	0
cg09109724	TUBGCP2;TUBGCP2;TUBGCP2;TUBGCP2;TUBGCP2;TUBGCP2;TUBGCP2	ENST00000252936.6;ENST00000368562.4;ENST00000368563.5;ENST00000417178.5;ENST00000477923.1;ENST00000482278.4;ENST00000543663.4	0	0	0	1	0	0	0
cg09111482	GPR123	ENST00000607359.4	0	0	1	1	0	0	0
cg09115646	.	.	0	0	1	1	0	0	0
cg09122655	NPFFR1	ENST00000277942.6	0	0	0	1	0	0	0
cg09123368	VAX1;VAX1	ENST00000277905.5;ENST00000369206.5	0	0	0	1	0	0	0
cg09135551	TMEM26;TMEM26;TMEM26;TMEM26-AS1	ENST00000399298.6;ENST00000488505.2;ENST00000503886.4;ENST00000389640.4	0	0	1	1	0	0	0
cg09168604	GRID1;GRID1	ENST00000327946.10;ENST00000464741.2	0	0	0	1	0	0	0
cg09176256	EMX2OS;EMX2OS;EMX2OS	ENST00000440007.4;ENST00000450314.5;ENST00000551288.4	0	0	1	1	0	0	0
cg09183138	INPP5A;INPP5A;INPP5A;INPP5A	ENST00000342652.6;ENST00000368593.6;ENST00000368594.6;ENST00000423490.4	0	0	1	1	0	0	0
cg09183671	PDCD4;PDCD4;PDCD4;PDCD4;PDCD4;PDCD4-AS1;RP11-313D6.3	ENST00000280154.10;ENST00000393104.5;ENST00000444997.1;ENST00000467574.4;ENST00000483670.4;ENST00000420367.1;ENST00000416249.1	0	0	0	1	0	0	0
cg09196257	DIP2C;DIP2C	ENST00000280886.9;ENST00000381496.6	0	0	0	1	0	0	0
cg09203951	GPR123;GPR123-AS1	ENST00000607359.4;ENST00000444433.2	0	0	1	1	0	0	0
cg09207077	RHOBTB1	ENST00000357917.4	0	0	1	1	0	0	0
cg09212803	.	.	0	0	1	1	0	0	0
cg09216081	GPR123;GPR123;GPR123	ENST00000392606.2;ENST00000392607.6;ENST00000607359.4	0	0	1	0	0	0	0
cg09216797	INPP5A;INPP5A;INPP5A;INPP5A;INPP5A	ENST00000342652.6;ENST00000368593.6;ENST00000368594.6;ENST00000423490.4;ENST00000487614.1	0	0	0	1	0	0	0
cg09217157	ENTPD1;ENTPD1;ENTPD1;ENTPD1;ENTPD1;ENTPD1;ENTPD1-AS1;ENTPD1-AS1;RP11-248J23.7;RP11-429G19.3	ENST00000371203.8;ENST00000371205.4;ENST00000371207.6;ENST00000453258.5;ENST00000539125.4;ENST00000543964.4;ENST00000416301.4;ENST00000451364.4;ENST00000491114.1;ENST00000433113.1	0	0	1	1	0	0	0
cg09220277	ARMC4;RP11-218D6.4	ENST00000305242.8;ENST00000425137.1	0	0	0	1	1	0	0
cg09221159	.	.	0	0	1	0	0	0	0
cg09260089	NKX6-2	ENST00000368592.7	0	0	0	1	0	0	0
cg09261262	OPN4;OPN4;OPN4	ENST00000241891.8;ENST00000372071.5;ENST00000443292.1	1	1	1	0	0	0	0
cg09264782	C10orf11;C10orf11;C10orf11	ENST00000372499.4;ENST00000593699.4;ENST00000611255.3	0	0	0	1	0	0	0
cg09269454	HSPA12A	ENST00000369209.6	0	0	1	0	0	0	0
cg09273059	HK1;HK1;HK1;HK1;HK1;HK1;HK1;HK1;HK1;HK1;HK1;HK1	ENST00000298649.6;ENST00000359426.6;ENST00000360289.5;ENST00000421088.4;ENST00000436817.4;ENST00000448642.5;ENST00000450646.4;ENST00000464803.4;ENST00000476368.4;ENST00000480047.4;ENST00000483054.4;ENST00000483077.4	0	0	0	1	0	0	0
cg09273683	PIP4K2A;PIP4K2A;PIP4K2A	ENST00000376573.7;ENST00000545335.4;ENST00000605011.1	0	0	1	0	0	0	0
cg09289005	.	.	0	0	0	1	1	0	0
cg09292873	XPNPEP1;XPNPEP1;XPNPEP1;XPNPEP1;XPNPEP1;XPNPEP1;XPNPEP1;XPNPEP1;XPNPEP1;XPNPEP1	ENST00000322238.11;ENST00000369683.4;ENST00000403138.5;ENST00000430337.4;ENST00000443078.4;ENST00000451592.4;ENST00000460523.4;ENST00000490740.5;ENST00000502935.4;ENST00000506777.4	1	1	1	0	0	0	1
cg09298183	CPXM2;CPXM2;CPXM2	ENST00000241305.3;ENST00000368854.6;ENST00000615851.3	0	0	1	0	0	0	1
cg09299075	ADK;ADK;ADK;ADK	ENST00000286621.5;ENST00000372734.3;ENST00000539909.4;ENST00000541550.4	0	0	0	1	0	0	0
cg09299668	.	.	0	0	1	0	0	0	0
cg09318857	.	.	0	0	1	0	0	0	1
cg09323395	KNDC1;KNDC1;KNDC1;KNDC1;KNDC1	ENST00000304613.6;ENST00000368571.2;ENST00000478074.4;ENST00000485110.4;ENST00000530127.1	0	0	1	0	0	0	0
cg09330153	KIAA1217;KIAA1217	ENST00000376462.4;ENST00000481700.1	0	0	0	1	0	0	0
cg09334277	.	.	0	0	0	1	0	1	0
cg09337049	GRK5;RN7SL749P	ENST00000392870.2;ENST00000460421.3	0	0	1	0	0	0	0
cg09337709	NRAP;NRAP;NRAP;NRAP	ENST00000359988.3;ENST00000360478.6;ENST00000369358.7;ENST00000369360.6	0	0	0	1	0	0	0
cg09341154	CHST15;CHST15	ENST00000435907.4;ENST00000462406.1	0	0	1	0	0	0	0
cg09343192	JMJD1C;MIR1296	ENST00000399262.5;ENST00000408136.2	0	0	1	0	0	0	1
cg09351082	SORBS1;SORBS1;SORBS1;SORBS1;SORBS1;SORBS1;SORBS1	ENST00000306402.9;ENST00000371227.7;ENST00000371246.5;ENST00000371247.5;ENST00000371249.5;ENST00000474353.5;ENST00000607232.4	0	0	0	1	0	0	0
cg09352815	.	.	0	0	1	1	0	0	0
cg09357462	DUSP5	ENST00000369583.3	0	0	0	1	0	0	0
cg09359802	MAPK8;MAPK8;MAPK8;MAPK8;MAPK8;MAPK8;MAPK8;MAPK8	ENST00000360332.6;ENST00000374174.1;ENST00000374176.7;ENST00000374179.6;ENST00000374182.6;ENST00000374189.4;ENST00000395611.6;ENST00000429041.4	0	0	1	0	0	0	1
cg09361094	.	.	0	0	1	0	0	0	0
cg09394001	ADARB2	ENST00000381312.4	0	0	0	1	1	0	0
cg09409486	FAM170B;FAM170B-AS1;FAM170B-AS1;FAM170B-AS1	ENST00000311787.5;ENST00000435809.1;ENST00000442525.4;ENST00000443389.4	0	0	0	1	1	0	0
cg09411597	FAM208B;FAM208B;FAM208B;FAM208B;FAM208B;FAM208B	ENST00000328090.8;ENST00000473789.4;ENST00000477043.4;ENST00000480839.5;ENST00000496681.4;ENST00000532424.4	0	0	1	0	0	0	0
cg09427273	CELF2;CELF2	ENST00000416382.5;ENST00000542579.4	0	0	0	1	0	0	0
cg09437327	GPR158;GPR158-AS1	ENST00000376351.3;ENST00000449643.1	0	0	0	1	0	0	0
cg09439511	.	.	0	0	1	0	0	0	0
cg09451613	TACC2;TACC2;TACC2;TACC2;TACC2;TACC2;TACC2;TACC2;TACC2;TACC2	ENST00000334433.6;ENST00000358010.4;ENST00000369005.4;ENST00000453444.5;ENST00000491540.1;ENST00000492689.4;ENST00000498721.1;ENST00000513429.4;ENST00000515273.4;ENST00000515603.4	0	0	0	1	0	0	0
cg09465786	DKK1;DKK1;DKK1;DKK1;PRKG1-AS1	ENST00000373970.3;ENST00000467359.4;ENST00000476752.1;ENST00000494277.4;ENST00000420193.1	0	0	0	1	0	0	0
cg09470010	GBF1	ENST00000369983.3	1	0	1	0	0	0	0
cg09478103	CAP1P2;ZNF485;ZNF485;ZNF485;ZNF485	ENST00000417455.1;ENST00000361807.6;ENST00000374435.3;ENST00000430885.4;ENST00000480678.1	1	0	1	0	0	0	1
cg09487134	.	.	0	0	0	1	0	0	0
cg09488203	FFAR4;FFAR4;FFAR4	ENST00000371481.7;ENST00000371483.7;ENST00000604414.1	0	0	1	0	0	0	0
cg09501025	CDH23;CDH23;CDH23;CDH23;CDH23;CDH23;CDH23	ENST00000224721.9;ENST00000299366.10;ENST00000398809.7;ENST00000398842.6;ENST00000461841.6;ENST00000616684.3;ENST00000622827.3	0	0	0	1	0	0	0
cg09504612	.	.	0	0	1	0	0	0	0
cg09512236	KCNMA1;KCNMA1;KCNMA1;KCNMA1;KCNMA1;KCNMA1;KCNMA1;KCNMA1;KCNMA1;KCNMA1;KCNMA1;KCNMA1;KCNMA1;KCNMA1	ENST00000286627.8;ENST00000286628.11;ENST00000372403.7;ENST00000372408.5;ENST00000372421.8;ENST00000372437.4;ENST00000372440.4;ENST00000372443.4;ENST00000404771.6;ENST00000457953.4;ENST00000480683.1;ENST00000481070.1;ENST00000618048.1;ENST00000626620.1	0	0	0	1	0	0	0
cg09513629	.	.	0	0	1	0	0	0	0
cg09514185	ADARB2	ENST00000381312.4	0	0	1	1	0	0	0
cg09514588	.	.	1	1	1	1	0	0	0
cg09517766	.	.	0	0	0	1	0	0	0
cg09519218	FAM53B;FAM53B;FAM53B;RP11-12J10.3	ENST00000280780.6;ENST00000337318.6;ENST00000392754.6;ENST00000494792.1	0	0	1	0	0	0	0
cg09522479	DIP2C;DIP2C	ENST00000280886.9;ENST00000423550.2	0	0	0	1	0	0	0
cg09540629	KNDC1;KNDC1;KNDC1;KNDC1;KNDC1	ENST00000304613.6;ENST00000368571.2;ENST00000478074.4;ENST00000485110.4;ENST00000530127.1	0	0	1	0	0	0	0
cg09540803	MMP21	ENST00000368808.3	0	0	0	1	0	0	0
cg09541379	CALHM2;CALHM2;CALHM2;CALHM2;CALHM2;CALHM2;CALHM2;RP11-225H22.4	ENST00000260743.8;ENST00000369788.6;ENST00000461631.1;ENST00000463878.1;ENST00000474797.1;ENST00000480642.1;ENST00000494180.1;ENST00000411906.1	1	1	0	0	0	1	0
cg09542745	SFRP5	ENST00000266066.3	0	0	0	1	1	1	0
cg09544149	.	.	0	0	1	0	0	0	0
cg09545478	FAM171A1	ENST00000378116.7	0	0	1	0	0	0	1
cg09551938	.	.	0	0	0	1	0	0	0
cg09552892	MMRN2;MMRN2;MMRN2;MMRN2;MMRN2;SNCG;SNCG;SNCG;SNCG	ENST00000372027.8;ENST00000474994.2;ENST00000608090.1;ENST00000608753.1;ENST00000609457.4;ENST00000348795.7;ENST00000372017.3;ENST00000465679.4;ENST00000483064.1	0	0	1	0	0	0	0
cg09573389	FAM213A;FAM213A;FAM213A;FAM213A	ENST00000372185.4;ENST00000372188.4;ENST00000606162.4;ENST00000615554.3	0	0	0	1	0	1	0
cg09573585	ADIRF;ADIRF;ADIRF;ADIRF-AS1;ADIRF-AS1;ADIRF-AS1;ADIRF-AS1;MMRN2;MMRN2	ENST00000372013.6;ENST00000416348.1;ENST00000561504.1;ENST00000418273.2;ENST00000440490.1;ENST00000609111.1;ENST00000609170.1;ENST00000474994.2;ENST00000609457.4	0	0	1	0	0	0	0
cg09602803	.	.	0	0	1	1	0	0	0
cg09614300	HMX3	ENST00000357878.5	0	0	0	1	0	0	0
cg09614349	.	.	0	0	1	0	0	0	0
cg09624870	TACC2;TACC2;TACC2;TACC2;TACC2;TACC2;TACC2;TACC2;TACC2;TACC2	ENST00000334433.6;ENST00000358010.4;ENST00000369001.4;ENST00000369005.4;ENST00000453444.5;ENST00000492237.4;ENST00000493951.4;ENST00000513429.4;ENST00000515273.4;ENST00000515603.4	0	0	0	1	0	0	0
cg09624923	ITGB1;ITGB1;ITGB1;ITGB1;ITGB1;ITGB1;ITGB1;ITGB1;ITGB1;ITGB1;ITGB1;ITGB1	ENST00000302278.6;ENST00000396033.5;ENST00000414670.2;ENST00000417122.5;ENST00000437302.4;ENST00000474568.4;ENST00000475184.4;ENST00000480226.4;ENST00000484088.4;ENST00000488494.4;ENST00000528877.4;ENST00000534049.4	0	0	1	0	0	0	0
cg09625781	RASSF4;RASSF4;RASSF4	ENST00000340258.8;ENST00000472561.4;ENST00000489171.4	0	0	1	0	0	0	1
cg09629914	GSTO2;GSTO2;MIR4482	ENST00000338595.5;ENST00000450629.5;ENST00000583050.2	0	0	0	1	0	0	0
cg09649196	INPP5A;INPP5A;INPP5A;INPP5A	ENST00000342652.6;ENST00000368593.6;ENST00000368594.6;ENST00000498337.1	0	0	1	0	0	0	1
cg09660043	PNLIPRP2;PNLIPRP2;PNLIPRP2;PNLIPRP2	ENST00000579578.5;ENST00000588823.1;ENST00000591655.3;ENST00000611850.3	0	0	0	1	0	0	0
cg09670566	MPP7;MPP7;MPP7;MPP7;MPP7;MPP7	ENST00000337532.8;ENST00000375719.6;ENST00000375732.4;ENST00000441595.2;ENST00000481244.4;ENST00000496637.5	0	0	0	1	1	0	0
cg09671951	WBP1L;WBP1L	ENST00000369889.5;ENST00000448841.4	0	0	1	0	0	0	0
cg09688726	INPP5A;INPP5A;INPP5A;INPP5A	ENST00000342652.6;ENST00000368593.6;ENST00000368594.6;ENST00000498337.1	0	0	0	1	0	0	0
cg09714379	UTF1	ENST00000304477.2	0	0	0	1	0	0	0
cg09715672	ADIRF;ADIRF;ADIRF;ADIRF-AS1;ADIRF-AS1;ADIRF-AS1;ADIRF-AS1;MMRN2;MMRN2	ENST00000372013.6;ENST00000416348.1;ENST00000561504.1;ENST00000418273.2;ENST00000440490.1;ENST00000609111.1;ENST00000609170.1;ENST00000474994.2;ENST00000609457.4	0	0	1	1	0	0	0
cg09718371	JAKMIP3	ENST00000298622.7	0	0	1	0	0	0	0
cg09731745	INPP5A;INPP5A;INPP5A;INPP5A	ENST00000342652.6;ENST00000368593.6;ENST00000368594.6;ENST00000423490.4	0	0	0	1	1	0	0
cg09732284	INPP5A;INPP5A;INPP5A;INPP5A;INPP5A	ENST00000342652.6;ENST00000368593.6;ENST00000368594.6;ENST00000487614.1;ENST00000498337.1	0	0	1	0	0	0	0
cg09744068	.	.	0	0	0	1	0	0	0
cg09744840	MCU;MCU;MCU;MCU;MCU;MCU;MCU	ENST00000357157.9;ENST00000373053.6;ENST00000536019.4;ENST00000603649.4;ENST00000604372.4;ENST00000604679.4;ENST00000605597.4	0	0	1	0	0	0	0
cg09746086	INPP5A;INPP5A;INPP5A;INPP5A	ENST00000342652.6;ENST00000368593.6;ENST00000368594.6;ENST00000498337.1	0	0	0	1	0	0	0
cg09759523	ITIH5;ITIH5;ITIH5;ITIH5;ITIH5;ITIH5;ITIH5	ENST00000397145.5;ENST00000397146.5;ENST00000434980.4;ENST00000461751.1;ENST00000468389.4;ENST00000476417.4;ENST00000613909.3	1	0	0	0	0	0	0
cg09781448	GPR123	ENST00000607359.4	0	0	0	1	0	0	0
cg09782637	DIP2C;DIP2C;DIP2C	ENST00000280886.9;ENST00000381496.6;ENST00000434695.2	0	0	1	0	0	0	0
cg09795588	PTF1A	ENST00000376504.3	0	0	0	1	0	0	0
cg09801824	.	.	0	0	1	0	0	0	0
cg09827249	VENTX	ENST00000325980.9	0	0	0	1	0	0	0
cg09827902	C10orf10;C10orf10;C10orf10;RASSF4;RASSF4;RASSF4;RASSF4;RASSF4;RASSF4;RASSF4;RASSF4	ENST00000298295.3;ENST00000448778.1;ENST00000496638.1;ENST00000340258.8;ENST00000427758.4;ENST00000428466.1;ENST00000462822.1;ENST00000465735.4;ENST00000472561.4;ENST00000483709.5;ENST00000489171.4	1	0	1	1	0	0	0
cg09837088	.	.	0	0	0	1	0	0	0
cg09837243	CFAP46	ENST00000368586.8	0	0	1	1	0	0	0
cg09837995	KCNMA1;KCNMA1;KCNMA1;KCNMA1;KCNMA1;KCNMA1;KCNMA1;KCNMA1;KCNMA1;KCNMA1;KCNMA1	ENST00000286627.8;ENST00000286628.11;ENST00000372403.7;ENST00000372408.5;ENST00000372421.8;ENST00000372437.4;ENST00000372440.4;ENST00000372443.4;ENST00000404771.6;ENST00000457953.4;ENST00000626620.1	0	0	0	1	0	0	0
cg09838169	INPP5A;INPP5A;INPP5A	ENST00000368593.6;ENST00000368594.6;ENST00000423490.4	0	0	0	1	0	0	0
cg09839204	ANXA8L1	ENST00000616785.1	0	0	1	0	0	0	0
cg09870721	.	.	0	0	0	1	0	0	0
cg09872088	RGS10;RGS10;RGS10;RGS10	ENST00000369101.6;ENST00000369103.2;ENST00000392865.4;ENST00000469575.1	0	0	1	0	0	0	1
cg09883394	.	.	0	0	0	1	1	0	0
cg09889848	DIP2C;DIP2C	ENST00000280886.9;ENST00000381496.6	0	0	0	1	0	0	0
cg09890775	EBF3;EBF3	ENST00000355311.8;ENST00000368648.6	0	0	1	0	0	0	0
cg09900832	.	.	0	0	0	1	0	0	0
cg09908372	JAKMIP3;JAKMIP3	ENST00000298622.7;ENST00000477275.1	0	0	0	1	0	0	0
cg09910120	.	.	0	0	1	0	0	0	0
cg09935989	JAKMIP3	ENST00000298622.7	0	0	1	0	0	0	0
cg09955645	DIP2C;DIP2C;DIP2C	ENST00000280886.9;ENST00000381496.6;ENST00000423550.2	0	0	0	1	0	0	0
cg09955886	ITIH5	ENST00000397146.5	1	0	1	0	0	0	0
cg09958560	VTI1A	ENST00000393077.2	0	0	0	1	0	0	0
cg09959684	.	.	0	0	1	0	0	0	0
cg09985802	LHPP;LHPP;LHPP;LHPP	ENST00000368839.1;ENST00000368842.8;ENST00000482963.1;ENST00000493240.1	0	0	0	1	0	0	0
cg09986353	.	.	0	0	1	0	0	0	0
cg09993459	MGMT;MGMT;MGMT	ENST00000306010.7;ENST00000482547.1;ENST00000482653.1	0	0	0	1	0	0	0
cg10033892	CFAP46	ENST00000368586.8	0	0	0	1	0	0	0
cg10034176	SGMS1;SGMS1;SGMS1;SGMS1;SGMS1	ENST00000361781.5;ENST00000429490.4;ENST00000492601.2;ENST00000609445.4;ENST00000619438.3	0	0	1	0	0	0	0
cg10046401	.	.	0	0	0	1	1	0	0
cg10050410	.	.	0	0	1	0	0	0	0
cg10053779	INPP5F	ENST00000361976.5	0	0	0	1	0	0	0
cg10055817	ADARB2;ADARB2;ADARB2;ADARB2	ENST00000381310.6;ENST00000381312.4;ENST00000474762.4;ENST00000490172.1	0	0	1	0	0	0	0
cg10059942	HMX2	ENST00000339992.3	0	0	0	1	0	0	0
cg10061805	.	.	0	0	1	0	0	0	0
cg10064248	CNNM1	ENST00000356713.4	0	0	0	1	1	0	0
cg10084213	STK32C;STK32C;STK32C;STK32C	ENST00000298630.6;ENST00000368620.2;ENST00000368622.4;ENST00000462160.4	0	0	0	1	0	0	0
cg10084554	ADAM12;ADAM12;ADAM12	ENST00000368676.7;ENST00000368679.7;ENST00000448723.1	0	0	1	0	0	0	0
cg10091335	.	.	0	0	0	1	0	0	0
cg10092799	CPEB3;CPEB3;CPEB3	ENST00000265997.4;ENST00000412050.7;ENST00000614585.3	1	0	1	0	0	0	0
cg10119075	ITIH5;ITIH5	ENST00000397145.5;ENST00000397146.5	0	0	0	1	0	0	0
cg10121457	FANK1;FANK1	ENST00000368693.4;ENST00000368695.4	0	0	1	0	0	0	0
cg10143067	VAX1	ENST00000277905.5	0	0	0	1	0	0	0
cg10146112	INPP5A;INPP5A;INPP5A;INPP5A	ENST00000342652.6;ENST00000368593.6;ENST00000368594.6;ENST00000498337.1	0	0	0	1	0	0	0
cg10146380	INPP5A;INPP5A;INPP5A;INPP5A	ENST00000342652.6;ENST00000368593.6;ENST00000368594.6;ENST00000445580.1	0	0	1	0	0	0	0
cg10154597	GPR123;GPR123	ENST00000392607.6;ENST00000607359.4	0	0	0	1	0	0	0
cg10159432	KNDC1;KNDC1;KNDC1	ENST00000304613.6;ENST00000478074.4;ENST00000485110.4	0	0	1	0	0	0	0
cg10195050	ARHGAP22;ARHGAP22;ARHGAP22;ARHGAP22;ARHGAP22;ARHGAP22;ARHGAP22	ENST00000249601.7;ENST00000374172.4;ENST00000417912.5;ENST00000435790.5;ENST00000460425.1;ENST00000471013.4;ENST00000493012.2	0	0	0	1	1	0	0
cg10198568	FRMD4A;FRMD4A;FRMD4A;FRMD4A;FRMD4A;FRMD4A	ENST00000264546.9;ENST00000342409.2;ENST00000357447.5;ENST00000358621.7;ENST00000477221.1;ENST00000492155.4	0	0	0	1	0	0	0
cg10199606	RP11-328K15.1	ENST00000445647.1	0	0	1	0	0	0	0
cg10241117	TUBGCP2;TUBGCP2;TUBGCP2;TUBGCP2;TUBGCP2	ENST00000252936.6;ENST00000368563.5;ENST00000417178.5;ENST00000482278.4;ENST00000543663.4	0	0	1	0	0	0	1
cg10257070	.	.	0	0	0	1	0	0	0
cg10266121	PDLIM1;PDLIM1	ENST00000329399.6;ENST00000477757.4	1	1	1	1	0	0	0
cg10271260	GRID1;GRID1	ENST00000327946.10;ENST00000464741.2	0	0	1	0	0	0	0
cg10280347	PPAPDC1A;PPAPDC1A	ENST00000398250.4;ENST00000427079.4	0	0	0	1	0	0	0
cg10281340	.	.	0	0	1	0	0	0	0
cg10311806	ITIH5;ITIH5	ENST00000397145.5;ENST00000397146.5	0	0	0	1	1	1	0
cg10312802	NRP1;NRP1;NRP1;NRP1;NRP1;NRP1;NRP1;NRP1;NRP1	ENST00000265371.7;ENST00000374816.6;ENST00000374821.8;ENST00000374822.7;ENST00000374823.8;ENST00000374867.5;ENST00000374875.4;ENST00000395995.4;ENST00000432372.5	0	0	1	1	0	0	0
cg10315366	GPR123;GPR123	ENST00000392607.6;ENST00000607359.4	0	0	0	1	0	0	0
cg10317175	.	.	0	0	1	0	0	0	0
cg10320160	SCART1;SCART1;SCART1	ENST00000438496.5;ENST00000463137.4;ENST00000482993.5	0	0	0	1	0	0	0
cg10325509	KIAA1217	ENST00000376462.4	0	0	1	0	0	0	0
cg10343327	ANKRD2;ANKRD2;ANKRD2;ANKRD2	ENST00000298808.8;ENST00000307518.8;ENST00000370655.4;ENST00000455090.1	0	0	0	1	0	0	0
cg10345369	.	.	1	1	1	0	0	0	0
cg10398418	CELF2;CELF2;CELF2;CELF2;CELF2;CELF2;CELF2;CELF2	ENST00000354897.3;ENST00000399850.6;ENST00000416382.5;ENST00000417956.5;ENST00000542579.4;ENST00000608830.4;ENST00000609692.4;ENST00000609870.4	0	0	0	1	0	0	0
cg10401879	NRG3;NRG3	ENST00000372141.5;ENST00000404547.4	0	0	1	0	0	0	0
cg10410412	.	.	1	1	0	0	0	0	0
cg10415685	ADRB1	ENST00000369295.3	0	0	0	1	0	0	0
cg10420150	.	.	0	0	1	0	0	0	0
cg10451314	SFMBT2;SFMBT2;SFMBT2	ENST00000361972.7;ENST00000379713.6;ENST00000397167.4	0	0	0	1	0	0	0
cg10452581	.	.	0	0	1	0	0	0	0
cg10486757	.	.	0	0	0	1	1	0	0
cg10492716	WDR37;WDR37	ENST00000263150.7;ENST00000358220.4	0	0	1	0	0	0	1
cg10511988	VAX1	ENST00000277905.5	0	0	0	1	0	0	0
cg10514593	INPP5A;INPP5A;INPP5A;INPP5A	ENST00000342652.6;ENST00000368593.6;ENST00000368594.6;ENST00000445580.1	0	0	1	0	0	0	0
cg10519925	LINC00707	ENST00000436383.1	0	0	0	1	1	0	0
cg10520079	TCF7L2;TCF7L2;TCF7L2;TCF7L2;TCF7L2;TCF7L2;TCF7L2;TCF7L2;TCF7L2;TCF7L2;TCF7L2;TCF7L2;TCF7L2;TCF7L2;TCF7L2;TCF7L2;TCF7L2;TCF7L2;TCF7L2;TCF7L2	ENST00000277945.10;ENST00000352065.8;ENST00000355717.7;ENST00000355995.7;ENST00000369386.4;ENST00000369389.4;ENST00000369397.7;ENST00000466338.4;ENST00000470254.1;ENST00000471569.1;ENST00000476887.1;ENST00000480888.1;ENST00000534894.4;ENST00000536810.4;ENST00000538897.4;ENST00000542695.4;ENST00000543371.4;ENST00000545257.4;ENST00000627217.1;ENST00000629706.1	0	0	1	0	0	0	0
cg10552184	PFKFB3;PFKFB3	ENST00000379789.7;ENST00000536985.4	0	0	0	1	0	0	0
cg10595547	.	.	0	0	0	1	0	0	0
cg10598433	EBF3;EBF3	ENST00000355311.8;ENST00000368648.6	0	0	1	0	0	0	0
cg10598683	CAMK1D;CAMK1D;CAMK1D	ENST00000378845.4;ENST00000487696.1;ENST00000619168.3	0	0	0	1	0	0	0
cg10614768	KNDC1;KNDC1	ENST00000304613.6;ENST00000368571.2	0	0	1	0	0	0	0
cg10668980	PALD1	ENST00000263563.6	0	0	0	1	0	0	0
cg10716835	CYP26A1;CYP26A1;CYP26A1;CYP26A1;CYP26A1	ENST00000224356.4;ENST00000371531.4;ENST00000622925.1;ENST00000623162.1;ENST00000624589.2	0	0	0	1	0	0	0
cg10717401	KNDC1;KNDC1;KNDC1	ENST00000304613.6;ENST00000478074.4;ENST00000485110.4	0	0	1	0	0	0	0
cg10742801	PRAP1;PRAP1;PRAP1;RP11-122K13.7	ENST00000368554.7;ENST00000433452.4;ENST00000463201.2;ENST00000452591.1	0	0	0	1	0	0	0
cg10775231	LINC00857;LINC00857	ENST00000422847.1;ENST00000432308.1	0	0	0	1	0	0	0
cg10778841	SORCS3;SORCS3	ENST00000369699.7;ENST00000369701.6	1	0	0	0	0	0	0
cg10781704	NRBF2;NRBF2;NRBF2	ENST00000277746.9;ENST00000435510.5;ENST00000611479.1	0	0	0	1	0	0	0
cg10782139	SFMBT2;SFMBT2;SFMBT2;SFMBT2	ENST00000361972.7;ENST00000379711.2;ENST00000379713.6;ENST00000397167.4	0	0	1	0	0	0	0
cg10790685	VIM;VIM;VIM;VIM-AS1;VIM-AS1	ENST00000478317.4;ENST00000478746.1;ENST00000544301.4;ENST00000437232.4;ENST00000605833.1	0	0	0	1	0	0	0
cg10793539	NMT2;RPP38;RPP38;RPP38;RPP38;RPP38;RPP38;RPP38	ENST00000466201.1;ENST00000378197.4;ENST00000378201.5;ENST00000378202.5;ENST00000378203.4;ENST00000441850.1;ENST00000451677.1;ENST00000616640.1	1	0	0	0	0	0	1
cg10809560	.	.	0	0	0	1	0	0	0
cg10815165	CALHM2;CALHM2;CALHM2;CALHM2;CALHM2;CALHM2;CALHM2;RP11-225H22.4	ENST00000260743.8;ENST00000369788.6;ENST00000461631.1;ENST00000463878.1;ENST00000474797.1;ENST00000480642.1;ENST00000494180.1;ENST00000411906.1	1	1	0	0	0	1	0
cg10830219	ADARB2;ADARB2-AS1	ENST00000381312.4;ENST00000421697.2	0	0	0	1	0	0	0
cg10830905	METTL10;METTL10;METTL10;METTL10	ENST00000368836.5;ENST00000464099.4;ENST00000466270.4;ENST00000612459.3	0	0	1	0	0	0	1
cg10851413	SFRP5	ENST00000266066.3	0	0	0	1	0	0	0
cg10853431	USP6NL;USP6NL;USP6NL	ENST00000277575.5;ENST00000379237.5;ENST00000609104.4	0	0	1	1	0	0	0
cg10869957	PFN1P11;PTGES3P4	ENST00000445829.1;ENST00000426243.2	0	0	0	1	0	0	0
cg10888790	.	.	0	0	0	1	0	0	0
cg10902549	PAOX;PAOX;PAOX;PAOX;PAOX;PAOX;PAOX;PAOX;PAOX	ENST00000278060.8;ENST00000356306.8;ENST00000357296.6;ENST00000368535.2;ENST00000368539.5;ENST00000476834.5;ENST00000480071.2;ENST00000483211.5;ENST00000529585.4	0	0	0	1	0	0	0
cg10905401	FFAR4;FFAR4;FFAR4	ENST00000371481.7;ENST00000371483.7;ENST00000604414.1	0	0	1	0	0	0	0
cg10915716	STK32C;STK32C;STK32C	ENST00000298630.6;ENST00000368620.2;ENST00000368622.4	0	0	0	1	0	0	0
cg10916515	ADARB2;ADARB2;ADARB2;ADARB2	ENST00000381305.1;ENST00000381310.6;ENST00000381312.4;ENST00000477140.1	0	0	1	1	0	0	0
cg10919111	.	.	0	0	1	0	0	0	0
cg10944379	CCNY;CCNY;CCNY;CCNY;CCNY;CCNY;CCNY;CCNY	ENST00000265375.12;ENST00000339497.7;ENST00000374704.6;ENST00000374706.4;ENST00000470025.1;ENST00000490012.5;ENST00000492478.4;ENST00000493157.5	0	0	1	0	0	0	1
cg10961733	.	.	0	0	0	1	0	0	0
cg10963664	DUSP13;DUSP13;DUSP13;DUSP13;DUSP13;DUSP13;DUSP13;DUSP13;DUSP13;DUSP13;DUSP13;DUSP13;DUSP13;SAMD8	ENST00000308475.9;ENST00000372700.6;ENST00000372702.6;ENST00000394707.6;ENST00000472493.5;ENST00000478873.5;ENST00000479884.5;ENST00000491677.5;ENST00000494588.2;ENST00000605915.4;ENST00000607009.1;ENST00000607131.4;ENST00000607487.4;ENST00000447533.4	0	0	0	1	0	0	0
cg10967735	CPEB3;CPEB3;CPEB3;NHP2P1	ENST00000265997.4;ENST00000412050.7;ENST00000614585.3;ENST00000335274.2	0	0	1	0	0	0	0
cg10983206	.	.	0	0	0	1	0	0	0
cg11019430	LINC01517;LINC01517;RP11-478H13.4	ENST00000426922.5;ENST00000621861.1;ENST00000603866.1	0	0	0	1	0	0	0
cg11024506	RHOBTB1;RHOBTB1	ENST00000337910.8;ENST00000357917.4	0	0	1	0	0	0	0
cg11027005	LBX1;LBX1-AS1;LBX1-AS1	ENST00000370193.3;ENST00000546988.2;ENST00000547077.1	0	0	0	1	0	0	0
cg11028710	GPR123	ENST00000607359.4	0	0	0	1	0	0	0
cg11034619	FRMPD2;FRMPD2	ENST00000374201.6;ENST00000486151.4	0	0	1	0	0	0	0
cg11081275	DIP2C;DIP2C	ENST00000280886.9;ENST00000423550.2	0	0	0	1	1	0	0
cg11085304	CELF2	ENST00000416382.5	0	0	0	1	1	0	0
cg11115267	RP11-453N3.7	ENST00000614270.1	0	0	0	1	0	0	0
cg11119419	PAX2	ENST00000553492.4	0	0	0	1	0	0	0
cg11124260	.	.	0	0	0	1	0	0	0
cg11126081	CALY;CALY;CALY;PRAP1	ENST00000252939.7;ENST00000368555.3;ENST00000368558.1;ENST00000368554.7	0	0	1	0	0	0	0
cg11142437	ADARB2;ADARB2;ADARB2;ADARB2	ENST00000381305.1;ENST00000381310.6;ENST00000381312.4;ENST00000477140.1	0	0	0	1	1	0	0
cg11145302	INPP5A;INPP5A;INPP5A;INPP5A	ENST00000342652.6;ENST00000368593.6;ENST00000368594.6;ENST00000498337.1	0	0	0	1	0	0	0
cg11147278	LINC00838	ENST00000562956.1	0	0	1	0	0	0	0
cg11148307	CFAP46	ENST00000368586.8	0	0	0	1	0	0	0
cg11203827	PYROXD2;PYROXD2;PYROXD2	ENST00000370575.4;ENST00000462874.1;ENST00000494941.1	0	0	0	1	0	0	0
cg11204562	PLEKHS1;PLEKHS1;PLEKHS1	ENST00000361048.4;ENST00000369312.7;ENST00000619563.3	0	0	1	0	0	0	0
cg11235543	MGMT	ENST00000306010.7	0	0	1	0	0	0	0
cg11273848	.	.	0	0	0	1	0	0	0
cg11283427	LBX1	ENST00000370193.3	0	0	0	1	1	0	0
cg11285912	CTBP2;CTBP2;CTBP2;CTBP2;CTBP2;CTBP2;CTBP2	ENST00000309035.9;ENST00000337195.8;ENST00000411419.5;ENST00000460976.4;ENST00000493552.1;ENST00000494626.5;ENST00000531469.4	0	0	1	0	0	0	0
cg11289368	CFAP70;CFAP70;CFAP70;CFAP70	ENST00000310715.6;ENST00000340329.6;ENST00000355577.6;ENST00000493787.4	0	0	0	1	0	1	0
cg11289941	.	.	1	0	1	1	0	0	0
cg11290182	.	.	0	0	1	0	0	0	0
cg11302655	MGMT;MGMT;MGMT	ENST00000306010.7;ENST00000482547.1;ENST00000482653.1	1	1	1	0	0	0	1
cg11309842	MGMT;MGMT	ENST00000306010.7;ENST00000482653.1	0	0	1	0	0	0	1
cg11310017	STK32C;STK32C;STK32C;STK32C	ENST00000298630.6;ENST00000368620.2;ENST00000368622.4;ENST00000462160.4	0	0	0	1	1	0	0
cg11310639	.	.	1	0	1	0	0	0	0
cg11315633	.	.	0	0	1	0	0	0	0
cg11316887	SVIL;SVIL;SVIL;SVIL	ENST00000355867.7;ENST00000375398.5;ENST00000375400.6;ENST00000483758.1	0	0	0	1	0	0	0
cg11320749	LINC01163;LINC01163	ENST00000626518.1;ENST00000630252.1	0	0	1	0	0	0	0
cg11345432	CHST15;CHST15	ENST00000346248.6;ENST00000435907.4	0	0	0	1	0	0	0
cg11345811	RP11-298E9.6	ENST00000417149.1	0	0	1	1	0	0	0
cg11348746	LINC00856;LINC00856;LINC00856	ENST00000421324.3;ENST00000510550.2;ENST00000624665.2	0	0	1	0	0	0	0
cg11349980	.	.	0	0	0	1	0	0	0
cg11351927	DIP2C;DIP2C	ENST00000280886.9;ENST00000423550.2	1	0	1	0	0	0	0
cg11394276	GPAM	ENST00000348367.7	0	0	1	0	0	0	1
cg11404502	.	.	0	0	0	1	0	0	0
cg11404751	TACC2;TACC2;TACC2;TACC2;TACC2;TACC2;TACC2;TACC2;TACC2;TACC2;TACC2;TACC2	ENST00000334433.6;ENST00000358010.4;ENST00000369005.4;ENST00000453444.5;ENST00000474014.1;ENST00000489754.1;ENST00000491540.1;ENST00000492689.4;ENST00000498721.1;ENST00000513429.4;ENST00000515273.4;ENST00000515603.4	0	0	1	0	0	0	0
cg11407741	.	.	0	0	0	1	0	1	0
cg11422156	RASSF4;RASSF4;RASSF4;RASSF4;RASSF4;RASSF4;RASSF4;RASSF4;RASSF4	ENST00000340258.8;ENST00000427758.4;ENST00000428466.1;ENST00000462822.1;ENST00000465735.4;ENST00000471941.4;ENST00000472561.4;ENST00000483709.5;ENST00000489171.4	0	0	0	1	0	0	0
cg11423998	DIP2C;DIP2C;DIP2C	ENST00000280886.9;ENST00000381496.6;ENST00000434695.2	0	0	1	0	0	0	0
cg11444332	.	.	0	0	0	1	0	0	0
cg11445109	CYP2E1;CYP2E1;CYP2E1;CYP2E1;CYP2E1;CYP2E1;CYP2E1	ENST00000252945.6;ENST00000418356.1;ENST00000421586.4;ENST00000463117.5;ENST00000477500.4;ENST00000480558.1;ENST00000541080.4	1	0	0	0	0	0	0
cg11446543	.	.	0	0	1	1	0	0	0
cg11447573	.	.	0	0	1	0	0	0	0
cg11454459	.	.	1	0	0	0	0	0	0
cg11480019	ADK;ADK;ADK;ADK;ADK	ENST00000286621.5;ENST00000372734.3;ENST00000478611.2;ENST00000539909.4;ENST00000541550.4	0	0	0	1	0	0	0
cg11480762	SLC29A3	ENST00000373189.5	0	0	1	0	0	0	0
cg11509088	LRRC18;RP11-523O18.7;WDFY4;WDFY4	ENST00000298124.4;ENST00000430438.1;ENST00000265453.7;ENST00000325239.8	0	0	0	1	0	0	0
cg11509491	CPEB3;CPEB3;CPEB3;NHP2P1	ENST00000265997.4;ENST00000412050.7;ENST00000614585.3;ENST00000335274.2	0	0	1	0	0	0	0
cg11535638	TACC2;TACC2;TACC2;TACC2;TACC2;TACC2;TACC2;TACC2;TACC2;TACC2;TACC2;TACC2;TACC2;TACC2;TACC2	ENST00000260733.6;ENST00000334433.6;ENST00000358010.4;ENST00000360561.6;ENST00000368999.4;ENST00000369000.4;ENST00000369001.4;ENST00000369004.6;ENST00000369005.4;ENST00000453444.5;ENST00000492237.4;ENST00000493951.4;ENST00000513429.4;ENST00000515273.4;ENST00000515603.4	0	0	0	1	0	0	0
cg11540016	RP11-89K18.1	ENST00000419388.1	0	0	1	0	0	0	0
cg11547474	GPR123;GPR123;GPR123	ENST00000392606.2;ENST00000392607.6;ENST00000607359.4	0	0	0	1	0	0	0
cg11594010	INPP5A;INPP5A;INPP5A;INPP5A	ENST00000342652.6;ENST00000368593.6;ENST00000368594.6;ENST00000423490.4	1	0	0	0	0	0	1
cg11610925	KNDC1;KNDC1;KNDC1;KNDC1	ENST00000304613.6;ENST00000478074.4;ENST00000485110.4;ENST00000530127.1	0	0	0	1	0	0	0
cg11611505	.	.	0	0	1	0	0	0	0
cg11633461	C10orf54;CDH23;CDH23	ENST00000394957.6;ENST00000224721.9;ENST00000622827.3	0	0	0	1	1	0	0
cg11635029	.	.	0	0	1	0	0	0	0
cg11671075	DIP2C;DIP2C	ENST00000280886.9;ENST00000423550.2	1	0	0	0	0	0	0
cg11711816	.	.	0	0	0	1	1	0	0
cg11715102	.	.	0	0	1	0	0	0	0
cg11727383	LBX1;LBX1-AS1;LBX1-AS1	ENST00000370193.3;ENST00000546988.2;ENST00000547077.1	0	0	0	1	0	1	0
cg11728546	TECTB	ENST00000369422.3	0	0	1	0	0	0	0
cg11730722	.	.	0	0	0	1	0	0	0
cg11732197	KIAA1462	ENST00000375377.1	1	0	1	0	0	0	0
cg11736657	CALML3;CALML3-AS1;CALML3-AS1	ENST00000315238.2;ENST00000542093.4;ENST00000545372.1	0	0	0	1	0	0	0
cg11738604	.	.	0	0	1	0	0	0	0
cg11753158	RP11-573G6.4	ENST00000623583.1	0	0	0	1	0	0	0
cg11757357	EBF3;EBF3	ENST00000355311.8;ENST00000368648.6	0	0	0	1	0	1	0
cg11759194	MASTL;MASTL;MASTL	ENST00000342386.9;ENST00000375940.7;ENST00000375946.7	0	0	1	1	0	0	0
cg11790551	INPP5A;INPP5A	ENST00000368594.6;ENST00000445580.1	0	0	0	1	0	0	0
cg11791710	DOCK1;DOCK1	ENST00000280333.8;ENST00000623213.1	0	0	1	0	0	0	0
cg11820931	DDX21;DDX21	ENST00000354185.7;ENST00000620315.1	0	0	0	1	0	0	0
cg11822175	.	.	1	0	0	0	0	0	0
cg11825621	MKX;MKX;MKX;MKX-AS1	ENST00000375790.8;ENST00000419761.4;ENST00000561227.1;ENST00000419777.1	0	0	0	1	1	0	0
cg11826295	.	.	0	0	1	0	0	0	0
cg11842610	GFRA1;GFRA1;GFRA1	ENST00000355422.9;ENST00000369234.4;ENST00000439649.6	0	0	0	1	0	0	0
cg11847468	KLF6;KLF6;KLF6;KLF6;KLF6	ENST00000173785.4;ENST00000380946.3;ENST00000469435.1;ENST00000497571.4;ENST00000542957.1	0	0	1	0	0	0	0
cg11848113	DIP2C;DIP2C	ENST00000280886.9;ENST00000423550.2	0	0	0	1	0	0	0
cg11848931	PRTFDC1;PRTFDC1;PRTFDC1	ENST00000320152.9;ENST00000376376.3;ENST00000376378.4	0	0	1	0	0	0	0
cg11849561	MINPP1;MINPP1	ENST00000371994.7;ENST00000371996.7	0	0	0	1	0	0	0
cg11854504	EMX2OS;EMX2OS;EMX2OS	ENST00000440007.4;ENST00000450314.5;ENST00000551288.4	0	0	1	0	0	0	0
cg11856949	.	.	0	0	0	1	0	0	0
cg11860238	CFAP46;CFAP46	ENST00000368586.8;ENST00000486104.4	0	0	1	0	0	0	0
cg11884248	SFTPA2;SFTPA2;SFTPA2;SFTPA2	ENST00000372325.5;ENST00000372327.8;ENST00000417041.1;ENST00000492049.1	0	0	0	1	0	0	0
cg11917579	.	.	0	0	0	1	0	0	0
cg11936643	ABLIM1;ABLIM1;ABLIM1;ABLIM1;ABLIM1;ABLIM1;ABLIM1;ABLIM1;ABLIM1	ENST00000277895.8;ENST00000369252.7;ENST00000369253.5;ENST00000369256.5;ENST00000369266.6;ENST00000392952.6;ENST00000392955.6;ENST00000428430.1;ENST00000533213.5	0	0	0	1	0	0	0
cg11937768	REEP3;REEP3	ENST00000298249.7;ENST00000373758.4	0	0	1	0	0	0	0
cg11967480	.	.	0	0	0	1	0	0	0
cg11970204	BTRC;BTRC;BTRC;BTRC;BTRC;BTRC	ENST00000370183.2;ENST00000370187.6;ENST00000393441.7;ENST00000408038.5;ENST00000465182.1;ENST00000475200.4	0	0	1	0	0	0	0
cg12014008	GDF10	ENST00000580279.1	0	0	0	1	0	0	0
cg12014181	DIP2C;DIP2C	ENST00000280886.9;ENST00000423550.2	0	0	0	1	0	0	0
cg12014886	TCERG1L;TCERG1L	ENST00000368642.4;ENST00000483040.1	1	0	1	0	0	0	0
cg12022294	PRKG1;PRKG1	ENST00000373980.7;ENST00000373985.4	0	0	0	1	0	0	0
cg12040555	MGMT;MGMT;MGMT	ENST00000306010.7;ENST00000482547.1;ENST00000482653.1	0	0	1	0	0	0	1
cg12043818	.	.	0	0	0	1	0	0	0
cg12048965	.	.	1	0	1	0	0	0	0
cg12078946	HPS1;HPS1;HPS1;HPS1;HPS1;HPS1;HPS1;HPS1;HPS1;HPS1	ENST00000325103.9;ENST00000338546.8;ENST00000359632.6;ENST00000361490.7;ENST00000414009.1;ENST00000467246.4;ENST00000470095.4;ENST00000478087.4;ENST00000498219.4;ENST00000613394.3	0	0	1	0	0	0	1
cg12083644	MSMB;MSMB	ENST00000581478.4;ENST00000582163.2	0	0	0	1	0	0	0
cg12084990	SLC16A12;SLC16A12	ENST00000371790.4;ENST00000475682.1	0	0	1	0	0	0	0
cg12087643	GFRA1;GFRA1;GFRA1;GFRA1	ENST00000355422.9;ENST00000369234.4;ENST00000439649.6;ENST00000490345.1	0	0	0	1	0	0	0
cg12091732	DYDC1;DYDC1;DYDC1;DYDC1;DYDC2;DYDC2;DYDC2;DYDC2;DYDC2;DYDC2;DYDC2	ENST00000372202.4;ENST00000372204.6;ENST00000453477.1;ENST00000454362.4;ENST00000256039.2;ENST00000372197.4;ENST00000372198.4;ENST00000372199.4;ENST00000411538.4;ENST00000444807.5;ENST00000616870.3	0	0	0	1	0	1	0
cg12092413	.	.	0	0	1	0	0	0	0
cg12093371	.	.	0	0	0	1	0	0	0
cg12108265	INPP5A;INPP5A;INPP5A;INPP5A	ENST00000342652.6;ENST00000368593.6;ENST00000368594.6;ENST00000498337.1	0	0	1	0	0	0	1
cg12110262	CYP26C1;CYP26C1	ENST00000285949.5;ENST00000624358.2	0	0	0	1	0	0	0
cg12110327	RP11-393J16.4;ZNF25;ZNF25;ZNF25	ENST00000412789.1;ENST00000302609.7;ENST00000374633.4;ENST00000467975.2	0	0	1	0	0	0	0
cg12112529	MIR3663HG	ENST00000419373.2	0	0	0	1	0	1	0
cg12118269	TLX1;TLX1;TLX1;TLX1	ENST00000370196.9;ENST00000463716.3;ENST00000467928.2;ENST00000525019.1	0	0	0	1	0	0	0
cg12120360	SCART1;SCART1;SCART1	ENST00000438496.5;ENST00000463137.4;ENST00000482993.5	0	0	1	0	0	0	0
cg12160233	.	.	0	0	0	1	1	0	0
cg12160258	TMEM26;TMEM26;TMEM26;TMEM26-AS1	ENST00000399298.6;ENST00000488505.2;ENST00000503886.4;ENST00000389640.4	0	0	1	0	0	0	0
cg12172295	.	.	0	0	0	1	1	0	0
cg12181459	GATA3;GATA3	ENST00000346208.3;ENST00000379328.6	0	0	0	1	0	0	0
cg12208848	RSU1;RSU1;RSU1;RSU1;RSU1	ENST00000345264.8;ENST00000377911.1;ENST00000377921.6;ENST00000464074.5;ENST00000602389.1	1	0	1	0	0	0	1
cg12213494	NUTM2B-AS1;NUTM2B-AS1;NUTM2B-AS1	ENST00000596088.4;ENST00000600376.4;ENST00000601369.4	0	0	1	0	0	0	1
cg12213850	HK1;HK1;HK1;HK1;HK1	ENST00000298649.6;ENST00000359426.6;ENST00000360289.5;ENST00000448642.5;ENST00000470050.1	0	0	1	0	0	0	1
cg12217600	.	.	0	0	0	1	0	0	0
cg12217939	GPR123	ENST00000607359.4	0	0	1	0	0	0	0
cg12257894	STK32C;STK32C;STK32C	ENST00000298630.6;ENST00000368622.4;ENST00000462160.4	0	0	0	1	0	0	0
cg12291519	ZNF487;ZNF487;ZNF487;ZNF487	ENST00000315429.9;ENST00000437590.2;ENST00000451167.1;ENST00000456416.4	0	0	0	1	1	1	0
cg12303582	PFKP;PFKP;PFKP	ENST00000381075.5;ENST00000381125.7;ENST00000413079.1	0	0	0	1	0	0	0
cg12303623	USP54;USP54;USP54;USP54;USP54;USP54;USP54	ENST00000339859.7;ENST00000408019.4;ENST00000413442.4;ENST00000433394.1;ENST00000451492.4;ENST00000461520.4;ENST00000498143.4	0	0	0	1	0	0	0
cg12309176	WAPAL;WAPAL;WAPAL;WAPAL	ENST00000263070.10;ENST00000298767.8;ENST00000484070.1;ENST00000618527.3	0	0	1	0	0	0	0
cg12317856	.	.	0	0	0	1	0	0	0
cg12319143	CFAP46;CFAP46	ENST00000368586.8;ENST00000486104.4	0	0	1	0	0	0	0
cg12324970	PITX3	ENST00000370002.6	1	0	0	0	0	0	0
cg12340219	GPR123;GPR123	ENST00000392607.6;ENST00000607359.4	0	0	1	0	0	0	0
cg12346673	FAM24B;FAM24B;FAM24B;FAM24B;RP11-564D11.3	ENST00000368896.1;ENST00000368898.6;ENST00000462859.4;ENST00000489000.1;ENST00000368895.2	0	0	0	1	0	0	0
cg12354318	FAM107B;FAM107B;FAM107B;FAM107B;FAM107B;FAM107B;FAM107B;FAM107B;FAM107B;FAM107B;FAM107B;FAM107B;FAM107B;FAM107B;FAM107B;FAM107B;FAM107B;FAM107B;FAM107B;FAM107B;FAM107B;FAM107B;FAM107B;FAM107B;FAM107B;FAM107B	ENST00000181796.5;ENST00000378458.5;ENST00000378462.4;ENST00000378465.6;ENST00000378467.7;ENST00000378470.4;ENST00000442012.4;ENST00000452706.5;ENST00000464952.4;ENST00000468492.4;ENST00000468747.4;ENST00000471815.4;ENST00000472095.4;ENST00000474143.4;ENST00000475786.4;ENST00000478076.4;ENST00000479731.4;ENST00000481209.4;ENST00000482277.4;ENST00000487335.4;ENST00000488576.4;ENST00000492700.4;ENS…	1	0	1	0	0	0	1
cg12360123	.	.	1	0	1	0	0	0	1
cg12364943	STK32C;STK32C;STK32C	ENST00000298630.6;ENST00000368620.2;ENST00000368622.4	0	0	0	1	0	0	0
cg12366960	.	.	0	0	1	0	0	0	0
cg12378817	JAKMIP3;JAKMIP3	ENST00000298622.7;ENST00000477275.1	0	0	0	1	0	0	0
cg12379046	.	.	0	0	1	0	0	0	1
cg12401003	.	.	0	0	1	0	0	0	0
cg12402038	CSTF2T;PRKG1;PRKG1;PRKG1	ENST00000331173.5;ENST00000373976.6;ENST00000373980.7;ENST00000373985.4	0	0	0	1	1	1	0
cg12403698	FAM204A;FAM204A;FAM204A;FAM204A;FAM204A;FAM204A;FAM204A	ENST00000369170.4;ENST00000369172.7;ENST00000369183.7;ENST00000469758.4;ENST00000470476.4;ENST00000487269.1;ENST00000490048.1	0	0	0	1	0	0	0
cg12405139	GATA3;GATA3;GATA3	ENST00000346208.3;ENST00000379328.6;ENST00000461472.1	0	0	1	1	0	0	0
cg12405371	.	.	0	0	1	0	0	0	0
cg12406703	DUSP5	ENST00000369583.3	0	0	0	1	0	0	0
cg12451280	.	.	0	0	0	1	0	0	0
cg12451837	.	.	0	0	0	1	0	0	0
cg12452800	TCERG1L;TCERG1L	ENST00000368642.4;ENST00000483040.1	0	0	1	0	0	0	0
cg12454705	CCNY;CCNY;CCNY;CCNY	ENST00000265375.12;ENST00000339497.7;ENST00000374704.6;ENST00000374706.4	0	0	0	1	0	0	0
cg12456539	.	.	0	0	0	1	0	0	0
cg12456799	SORCS3;SORCS3	ENST00000369699.7;ENST00000369701.6	0	0	1	0	0	0	0
cg12461364	UPF2;UPF2;UPF2	ENST00000357604.8;ENST00000397053.5;ENST00000460569.1	1	0	0	0	0	1	1
cg12474023	FAM24B;FAM24B;FAM24B;FAM24B;RP11-564D11.3	ENST00000368896.1;ENST00000368898.6;ENST00000462859.4;ENST00000489000.1;ENST00000368895.2	0	0	0	1	0	0	0
cg12474686	.	.	0	0	1	0	0	0	0
cg12477923	SH3PXD2A;SH3PXD2A;SH3PXD2A;SH3PXD2A	ENST00000315994.6;ENST00000355946.5;ENST00000369774.7;ENST00000420222.1	0	0	0	1	1	0	0
cg12488005	.	.	0	0	0	1	0	0	0
cg12488096	SAR1A;SAR1A;SAR1A	ENST00000373239.2;ENST00000373241.7;ENST00000373242.5	0	0	1	1	0	0	0
cg12490815	SCART1;SCART1;SCART1;SCART1	ENST00000438496.5;ENST00000463137.4;ENST00000482993.5;ENST00000488261.5	1	0	1	0	0	0	0
cg12501274	ADARB2	ENST00000381312.4	0	0	0	1	0	0	0
cg12502265	EBF3;EBF3	ENST00000355311.8;ENST00000368648.6	0	0	1	0	0	0	0
cg12537286	.	.	0	0	0	1	1	0	0
cg12537405	GPR123;GPR123-AS1;GPR123-AS1	ENST00000607359.4;ENST00000366099.2;ENST00000444433.2	0	0	1	0	0	0	0
cg12541534	.	.	0	0	0	1	0	0	0
cg12543219	KNDC1;KNDC1	ENST00000304613.6;ENST00000368571.2	0	0	1	0	0	0	0
cg12570716	KLF6;KLF6;KLF6;KLF6;KLF6	ENST00000173785.4;ENST00000461124.1;ENST00000492125.1;ENST00000497571.4;ENST00000542957.1	0	0	0	1	0	0	0
cg12573115	GPRIN2	ENST00000374317.1	0	0	1	0	0	0	0
cg12574576	LINC00840	ENST00000431737.1	0	0	0	1	0	0	0
cg12575202	.	.	0	0	1	0	0	0	0
cg12589188	ADARB2	ENST00000381312.4	0	0	0	1	0	0	0
cg12591454	TRDMT1;TRDMT1;TRDMT1;TRDMT1;TRDMT1;TRDMT1;TRDMT1;TRDMT1	ENST00000354631.6;ENST00000377799.6;ENST00000424636.2;ENST00000479046.1;ENST00000486947.4;ENST00000488990.4;ENST00000495022.4;ENST00000525762.4	0	0	1	0	0	0	0
cg12601963	LINC00200;LINC00200	ENST00000425630.1;ENST00000583117.1	0	0	0	1	1	0	0
cg12608633	CUTC	ENST00000493385.4	0	0	1	0	0	0	0
cg12610471	SPAG6;SPAG6;SPAG6;SPAG6;SPAG6;SPAG6	ENST00000313311.9;ENST00000376603.5;ENST00000376624.6;ENST00000435326.4;ENST00000456231.5;ENST00000488555.4	0	0	0	1	0	0	0
cg12614090	ABLIM1;ABLIM1;ABLIM1;ABLIM1	ENST00000369252.7;ENST00000369256.5;ENST00000392955.6;ENST00000533213.5	0	0	1	0	0	0	0
cg12614318	PRLHR	ENST00000239032.3	0	0	0	1	0	0	0
cg12614968	NPFFR1	ENST00000277942.6	0	0	1	0	0	0	0
cg12615903	LHPP;LHPP;LHPP;LHPP	ENST00000368839.1;ENST00000368842.8;ENST00000482963.1;ENST00000493240.1	0	0	0	1	0	0	0
cg12616691	ARID5B	ENST00000279873.10	0	0	1	0	0	0	0
cg12626639	GOT1;GOT1	ENST00000370508.5;ENST00000471741.1	0	0	1	0	0	0	1
cg12630277	GJD4	ENST00000321660.1	0	0	0	1	1	0	0
cg12632264	AC021037.1;ZNF518A;ZNF518A;ZNF518A;ZNF518A;ZNF518A;ZNF518A;ZNF518A	ENST00000618241.1;ENST00000316045.8;ENST00000478086.4;ENST00000484770.1;ENST00000488700.4;ENST00000539666.4;ENST00000563195.1;ENST00000624776.2	1	0	1	0	0	0	0
cg12641021	BEND7;BEND7;BEND7;BEND7	ENST00000341083.6;ENST00000378605.3;ENST00000440282.4;ENST00000469555.1	0	0	0	1	0	0	0
cg12646649	LBX1	ENST00000370193.3	0	0	0	1	0	0	0
cg12654770	PGGT1BP1	ENST00000455321.1	0	0	0	1	0	0	0
cg12666263	MEIG1;MEIG1;MEIG1	ENST00000407572.4;ENST00000477770.4;ENST00000496225.2	0	0	0	1	0	0	0
cg12667595	RP11-479O17.7;SFTPD	ENST00000456300.2;ENST00000444384.3	1	1	1	0	0	0	0
cg12686764	MALRD1;MALRD1;MALRD1	ENST00000377265.3;ENST00000377266.6;ENST00000454679.5	0	0	0	1	0	0	0
cg12693621	CCDC3;CCDC3	ENST00000378825.4;ENST00000378839.1	0	0	0	1	1	0	0
cg12709372	.	.	0	0	0	1	0	0	0
cg12710800	.	.	0	0	1	0	0	0	0
cg12719622	CFAP46	ENST00000368586.8	0	0	0	1	0	0	0
cg12723829	SCART1;SCART1;SCART1;SCART1	ENST00000438496.5;ENST00000463137.4;ENST00000482993.5;ENST00000488261.5	1	1	1	1	0	0	0
cg12723985	PLXDC2;PLXDC2	ENST00000377242.6;ENST00000377252.4	0	0	1	0	0	0	0
cg12727040	VCL;VCL;VCL;VCL;VCL	ENST00000211998.7;ENST00000372755.6;ENST00000478896.2;ENST00000623461.2;ENST00000624354.2	0	0	0	1	0	0	0
cg12737938	.	.	0	0	0	1	0	0	0
cg12738763	GPR123;GPR123-AS1;GPR123-AS1	ENST00000607359.4;ENST00000366099.2;ENST00000444433.2	0	0	1	1	0	0	0
cg12752627	CYP26C1;CYP26C1	ENST00000285949.5;ENST00000624358.2	0	0	0	1	0	0	0
cg12759420	CYP2C8;CYP2C8;CYP2C8;CYP2C8;CYP2C8;CYP2C8;CYP2C8;CYP2C8;CYP2C8;CYP2C8;CYP2C8;CYP2C8	ENST00000371270.4;ENST00000479946.2;ENST00000490994.5;ENST00000525991.4;ENST00000526814.4;ENST00000527420.4;ENST00000527953.4;ENST00000531714.1;ENST00000533320.4;ENST00000535898.4;ENST00000539050.4;ENST00000623108.2	0	0	0	1	0	0	0
cg12762527	SLK;SLK	ENST00000335753.7;ENST00000369755.3	0	0	0	1	0	0	0
cg12763430	.	.	0	0	0	1	0	0	0
cg12763813	FGFR2;FGFR2;FGFR2;FGFR2;FGFR2;FGFR2;FGFR2;FGFR2;FGFR2;FGFR2;FGFR2;FGFR2;FGFR2;FGFR2;FGFR2;FGFR2;FGFR2;FGFR2	ENST00000336553.9;ENST00000346997.5;ENST00000351936.9;ENST00000356226.7;ENST00000357555.8;ENST00000358487.8;ENST00000360144.6;ENST00000369056.4;ENST00000369058.6;ENST00000369059.4;ENST00000369060.7;ENST00000369061.7;ENST00000457416.5;ENST00000463870.4;ENST00000478859.4;ENST00000490349.4;ENST00000604236.4;ENST00000613048.3	0	0	1	0	0	0	0
cg12768145	CAMK1D;CAMK1D;CAMK1D	ENST00000378845.4;ENST00000615792.1;ENST00000619168.3	0	0	0	1	1	0	0
cg12768979	KNDC1;KNDC1	ENST00000304613.6;ENST00000368571.2	0	0	1	0	0	0	0
cg12804278	C10orf67;C10orf67;RP11-371A19.2	ENST00000323327.4;ENST00000376500.4;ENST00000443224.1	0	0	0	1	0	0	0
cg12805552	ADARB2	ENST00000381312.4	0	0	1	0	0	0	0
cg12807237	CFAP46;CFAP46	ENST00000368586.8;ENST00000486104.4	0	0	1	0	0	0	0
cg12830671	CDH23;CDH23;CDH23;CDH23;CDH23;CDH23;CDH23;CDH23	ENST00000224721.9;ENST00000299366.10;ENST00000398809.7;ENST00000398842.6;ENST00000461841.6;ENST00000466757.6;ENST00000616684.3;ENST00000622827.3	0	0	0	1	1	0	0
cg12837905	.	.	0	0	0	1	0	0	0
cg12858701	TCF7L2;TCF7L2;TCF7L2;TCF7L2;TCF7L2;TCF7L2;TCF7L2;TCF7L2;TCF7L2;TCF7L2;TCF7L2;TCF7L2;TCF7L2;TCF7L2;TCF7L2	ENST00000346198.5;ENST00000349937.5;ENST00000352065.8;ENST00000355717.7;ENST00000355995.7;ENST00000369395.4;ENST00000369397.7;ENST00000534894.4;ENST00000536810.4;ENST00000538897.4;ENST00000542695.4;ENST00000543371.4;ENST00000545257.4;ENST00000627217.1;ENST00000629706.1	0	0	1	0	0	0	1
cg12865381	.	.	0	0	0	1	0	0	0
cg12866090	.	.	1	0	1	0	0	0	0
cg12887581	.	.	0	0	0	1	0	0	0
cg12891178	ADAM8;ADAM8;ADAM8;ADAM8	ENST00000415217.6;ENST00000445355.6;ENST00000468964.1;ENST00000485491.5	0	0	1	0	0	0	0
cg12893030	CHST3	ENST00000373115.4	1	0	0	0	0	0	0
cg13087076	DYDC1;DYDC1;DYDC1;DYDC1;DYDC2;DYDC2;DYDC2;DYDC2;DYDC2;DYDC2;DYDC2	ENST00000372202.4;ENST00000372204.6;ENST00000453477.1;ENST00000454362.4;ENST00000256039.2;ENST00000372197.4;ENST00000372198.4;ENST00000372199.4;ENST00000411538.4;ENST00000444807.5;ENST00000616870.3	0	0	0	1	0	0	0
cg13129046	C10orf35;C10orf35;C10orf35	ENST00000373279.5;ENST00000421716.1;ENST00000491890.1	0	0	1	0	0	0	1
cg13171643	MGMT;MGMT;MGMT	ENST00000306010.7;ENST00000482547.1;ENST00000482653.1	1	0	0	1	0	0	0
cg13174051	INPP5A;INPP5A;INPP5A	ENST00000368593.6;ENST00000368594.6;ENST00000423490.4	0	0	1	0	0	0	0
cg13175830	FGFR2;FGFR2;FGFR2;FGFR2;FGFR2;FGFR2;FGFR2;FGFR2;FGFR2;FGFR2;FGFR2;FGFR2;FGFR2;FGFR2;FGFR2;FGFR2;FGFR2;FGFR2;FGFR2;FGFR2	ENST00000336553.9;ENST00000346997.5;ENST00000351936.9;ENST00000356226.7;ENST00000357555.8;ENST00000358487.8;ENST00000359354.5;ENST00000360144.6;ENST00000369056.4;ENST00000369058.6;ENST00000369059.4;ENST00000369060.7;ENST00000369061.7;ENST00000457416.5;ENST00000490349.4;ENST00000491111.1;ENST00000604236.4;ENST00000611527.1;ENST00000613048.3;ENST00000613324.3	0	0	0	1	1	0	0
cg13185377	DIP2C;DIP2C	ENST00000280886.9;ENST00000423550.2	0	0	0	1	0	0	0
cg13186559	ZMIZ1	ENST00000334512.8	0	0	1	0	0	0	0
cg13196806	JAKMIP3;JAKMIP3;RP11-140A10.3	ENST00000298622.7;ENST00000477275.1;ENST00000414106.1	0	0	1	0	0	0	0
cg13221347	STK32C;STK32C;STK32C;STK32C	ENST00000298630.6;ENST00000368620.2;ENST00000368622.4;ENST00000462160.4	0	0	0	1	0	0	0
cg13223209	CUBN	ENST00000377833.7	0	0	1	0	0	0	0
cg13238876	.	.	0	0	0	1	1	0	0
cg13239348	.	.	0	0	1	0	0	0	0
cg13253055	WBP1L;WBP1L	ENST00000369889.5;ENST00000448841.4	0	0	0	1	0	0	0
cg13253210	.	.	0	0	1	0	0	0	0
cg13257422	.	.	0	0	0	1	1	0	0
cg13259063	INPP5A;INPP5A;INPP5A	ENST00000368593.6;ENST00000368594.6;ENST00000423490.4	1	0	1	1	0	0	0
cg13260133	C10orf32-ASMT	ENST00000299353.6	0	0	1	0	0	0	0
cg13260278	RGS10;RGS10;RGS10;RGS10	ENST00000369101.6;ENST00000369103.2;ENST00000392865.4;ENST00000469575.1	0	0	1	0	0	0	1
cg13260976	ADD3-AS1;ADD3-AS1	ENST00000369655.2;ENST00000625954.1	0	0	0	1	0	0	0
cg13262165	FFAR4;FFAR4;FFAR4	ENST00000371481.7;ENST00000371483.7;ENST00000604414.1	0	0	0	1	0	1	0
cg13265583	ARMS2	ENST00000528446.1	0	0	0	1	0	0	0
cg13281772	CFAP46;CFAP46;CFAP46	ENST00000368585.3;ENST00000368586.8;ENST00000475340.1	0	0	0	1	0	0	0
cg13285433	.	.	0	0	1	0	0	0	0
cg13290590	DOCK1;DOCK1	ENST00000280333.8;ENST00000623213.1	0	0	1	0	0	0	1
cg13315147	CYP2E1;CYP2E1;CYP2E1;CYP2E1;CYP2E1;CYP2E1;CYP2E1;CYP2E1;RP11-108K14.12	ENST00000252945.6;ENST00000418356.1;ENST00000421586.4;ENST00000463117.5;ENST00000477500.4;ENST00000480558.1;ENST00000541080.4;ENST00000541261.1;ENST00000622716.1	0	0	0	1	0	0	0
cg13316054	.	.	1	0	1	0	0	0	0
cg13320291	GFRA1;GFRA1;GFRA1;GFRA1	ENST00000355422.9;ENST00000369234.4;ENST00000369236.4;ENST00000439649.6	0	0	0	1	0	0	0
cg13320683	RHOBTB1	ENST00000357917.4	0	0	1	0	0	0	0
cg13334135	LBX1	ENST00000370193.3	0	0	0	1	0	1	0
cg13335709	INPP5A;INPP5A;INPP5A;INPP5A	ENST00000342652.6;ENST00000368593.6;ENST00000368594.6;ENST00000423490.4	0	0	1	0	0	0	0
cg13369337	PRPF18;PRPF18;PRPF18	ENST00000320054.4;ENST00000378572.6;ENST00000417658.4	0	0	0	1	0	0	0
cg13405636	MGMT	ENST00000306010.7	0	0	0	1	0	0	0
cg13407144	NRP1;NRP1;NRP1;NRP1	ENST00000265371.7;ENST00000374867.5;ENST00000374875.4;ENST00000395995.4	0	0	1	0	0	0	0
cg13424302	.	.	0	0	0	1	0	0	0
cg13437635	PITX3	ENST00000370002.6	0	0	0	1	0	0	0
cg13440139	.	.	0	0	1	0	0	0	0
cg13442016	MIR146B	ENST00000365699.3	0	0	0	1	1	0	0
cg13442811	CCSER2;CCSER2;CCSER2	ENST00000224756.11;ENST00000359979.7;ENST00000372088.5	0	0	1	0	0	0	0
cg13444583	.	.	0	0	0	1	0	0	0
cg13445486	SRGN;SRGN	ENST00000242465.3;ENST00000462445.1	0	0	1	0	0	0	0
cg13447813	AGAP11;BMS1P3;RP11-96C23.13;RP11-96C23.14	ENST00000433214.2;ENST00000372011.4;ENST00000444431.1;ENST00000444180.3	0	0	0	1	0	0	0
cg13448197	.	.	0	0	0	1	0	0	0
cg13448625	COL17A1;COL17A1;COL17A1	ENST00000353479.8;ENST00000369733.6;ENST00000393211.3	0	0	1	0	0	0	0
cg13454226	KLF6;KLF6;KLF6;KLF6;KLF6;KLF6	ENST00000173785.4;ENST00000461124.1;ENST00000469435.1;ENST00000492125.1;ENST00000497571.4;ENST00000542957.1	0	0	0	1	0	0	0
cg13456138	FAS;FAS;FAS;FAS;FAS;FAS;FAS;FAS;FAS;FAS;FAS;FAS;FAS;FAS;FAS;FAS;FAS;FAS;FAS	ENST00000313771.8;ENST00000352159.7;ENST00000355279.2;ENST00000355740.5;ENST00000357339.5;ENST00000371857.6;ENST00000460510.4;ENST00000466081.4;ENST00000477270.4;ENST00000479522.4;ENST00000484444.4;ENST00000487314.1;ENST00000488877.4;ENST00000492756.4;ENST00000494410.4;ENST00000494799.4;ENST00000612663.3;ENST00000615406.3;ENST00000626542.1	0	0	1	0	0	0	0
cg13457427	.	.	0	0	0	1	0	0	0
cg13457741	RP11-482E14.1	ENST00000413993.1	1	0	1	0	0	0	0
cg13473894	FRMD4A;FRMD4A;FRMD4A;FRMD4A;RP11-353M9.1	ENST00000264546.9;ENST00000342409.2;ENST00000357447.5;ENST00000358621.7;ENST00000449462.1	0	0	0	1	0	0	0
cg13474692	MGMT	ENST00000306010.7	1	1	1	0	0	0	0
cg13475995	GDI2	ENST00000380127.4	0	0	0	1	0	0	0
cg13485979	KNDC1	ENST00000304613.6	0	0	1	1	0	0	0
cg13487575	.	.	0	0	1	0	0	0	0
cg13531886	.	.	0	0	0	1	0	0	0
cg13565300	GDF10	ENST00000580279.1	0	0	0	1	0	0	0
cg13587915	ABLIM1;ABLIM1;ABLIM1;ABLIM1;ABLIM1;ABLIM1	ENST00000277895.8;ENST00000369252.7;ENST00000369256.5;ENST00000392955.6;ENST00000481974.1;ENST00000533213.5	0	0	0	1	0	0	0
cg13609319	KNDC1;KNDC1	ENST00000304613.6;ENST00000368571.2	0	0	0	1	0	0	0
cg13609939	OAT;OAT;OAT	ENST00000368845.5;ENST00000476917.4;ENST00000539214.4	0	0	1	1	0	0	0
cg13612317	KIF5B	ENST00000302418.4	0	0	1	0	0	0	0
cg13617376	ABCC2;ABCC2	ENST00000370434.1;ENST00000370449.7	0	0	0	1	0	0	0
cg13620608	.	.	0	0	1	0	0	0	0
cg13626863	H2AFY2;H2AFY2	ENST00000373255.7;ENST00000455786.1	0	0	0	1	0	0	0
cg13628006	PARD3;PARD3;PARD3;PARD3;PARD3;PARD3;PARD3;PARD3	ENST00000346874.7;ENST00000350537.7;ENST00000374788.6;ENST00000374789.6;ENST00000374790.6;ENST00000374794.6;ENST00000545260.4;ENST00000545693.4	0	0	1	0	0	0	0
cg13636096	.	.	0	0	0	1	0	0	0
cg13637654	FGF8	ENST00000618991.3	0	0	0	1	0	0	0
cg13637886	DNAJC12;DNAJC12;DNAJC12	ENST00000225171.5;ENST00000480963.4;ENST00000483798.5	0	0	1	0	0	0	0
cg13640225	DOCK1;DOCK1;FAM196A;FAM196A;FAM196A	ENST00000280333.8;ENST00000623213.1;ENST00000424811.2;ENST00000522781.4;ENST00000614311.3	0	0	1	0	0	0	1
cg13654588	PRLHR	ENST00000239032.3	0	0	0	1	0	0	0
cg13654884	EXOC6	ENST00000371552.7	0	0	1	0	0	0	0
cg13665852	OPTN;OPTN;OPTN;OPTN;OPTN;OPTN;OPTN;OPTN;OPTN;SNRPGP5	ENST00000263036.8;ENST00000378747.6;ENST00000378748.6;ENST00000378752.6;ENST00000378757.5;ENST00000378764.5;ENST00000430081.4;ENST00000482140.4;ENST00000487935.1;ENST00000456003.1	0	0	0	1	1	0	0
cg13669036	MYOF;MYOF	ENST00000358334.8;ENST00000359263.7	0	0	0	1	0	0	0
cg13670531	AFAP1L2;AFAP1L2	ENST00000304129.7;ENST00000369271.6	1	0	1	1	0	0	0
cg13676902	ZMIZ1;ZMIZ1;ZMIZ1	ENST00000334512.8;ENST00000446377.3;ENST00000611351.1	0	0	1	0	0	0	0
cg13680337	COL13A1;COL13A1;COL13A1;COL13A1;COL13A1;COL13A1;COL13A1;COL13A1;COL13A1	ENST00000354547.6;ENST00000357811.6;ENST00000398969.6;ENST00000398978.6;ENST00000479733.4;ENST00000517713.4;ENST00000520133.4;ENST00000520267.4;ENST00000522165.4	0	0	0	1	0	0	0
cg13683507	ADARB2	ENST00000381312.4	0	0	0	1	1	1	0
cg13684625	BICC1;FAM133CP	ENST00000373886.6;ENST00000332869.5	0	0	1	1	0	0	0
cg13702953	KNDC1;KNDC1	ENST00000304613.6;ENST00000368571.2	0	0	1	0	0	0	0
cg13707729	FGFR2;FGFR2;FGFR2;FGFR2;FGFR2;FGFR2;FGFR2;FGFR2;FGFR2;FGFR2;FGFR2;FGFR2;FGFR2;FGFR2;FGFR2;FGFR2;FGFR2;FGFR2;FGFR2;FGFR2	ENST00000336553.9;ENST00000346997.5;ENST00000351936.9;ENST00000356226.7;ENST00000357555.8;ENST00000358487.8;ENST00000359354.5;ENST00000360144.6;ENST00000369056.4;ENST00000369058.6;ENST00000369059.4;ENST00000369060.7;ENST00000369061.7;ENST00000457416.5;ENST00000490349.4;ENST00000491475.1;ENST00000604236.4;ENST00000611527.1;ENST00000613048.3;ENST00000613324.3	0	0	0	1	1	0	0
cg13707951	FRMD4A;FRMD4A;FRMD4A;FRMD4A;FRMD4A;FRMD4A	ENST00000264546.9;ENST00000342409.2;ENST00000357447.5;ENST00000358621.7;ENST00000477221.1;ENST00000492155.4	0	0	0	1	0	1	0
cg13709271	MARCH8;MARCH8;MARCH8;MARCH8;MARCH8	ENST00000319836.6;ENST00000395769.5;ENST00000453424.5;ENST00000453980.3;ENST00000602712.2	0	0	1	0	0	0	0
cg13727085	.	.	1	0	1	0	0	0	0
cg13730358	STK32C;STK32C;STK32C;STK32C	ENST00000298630.6;ENST00000368620.2;ENST00000368622.4;ENST00000462160.4	0	0	0	1	0	0	0
cg13734061	FGFR2;FGFR2;FGFR2;FGFR2;FGFR2;FGFR2;FGFR2;FGFR2;FGFR2;FGFR2;FGFR2;FGFR2;FGFR2;FGFR2;FGFR2;FGFR2;FGFR2	ENST00000336553.9;ENST00000346997.5;ENST00000351936.9;ENST00000356226.7;ENST00000357555.8;ENST00000358487.8;ENST00000360144.6;ENST00000369056.4;ENST00000369058.6;ENST00000369059.4;ENST00000369060.7;ENST00000369061.7;ENST00000429361.4;ENST00000457416.5;ENST00000478859.4;ENST00000604236.4;ENST00000613048.3	0	0	1	0	0	0	0
cg13739115	GRK5;RP11-79M19.2;RP11-79M19.2;RP11-79M19.2	ENST00000392870.2;ENST00000457948.3;ENST00000625697.1;ENST00000630276.1	0	0	0	1	0	0	0
cg13743231	.	.	0	0	1	0	0	0	0
cg13763181	HK1;HK1;HK1;HK1;HK1;HK1;HK1;HK1;HK1;HK1;HK1;HK1;HK1	ENST00000298649.6;ENST00000359426.6;ENST00000360289.5;ENST00000421088.4;ENST00000436817.4;ENST00000448642.5;ENST00000450646.4;ENST00000464803.4;ENST00000476368.4;ENST00000480047.4;ENST00000483054.4;ENST00000483077.4;ENST00000493591.4	0	0	0	1	0	0	0
cg13775636	DIP2C;DIP2C;PRR26;PRR26	ENST00000280886.9;ENST00000423550.2;ENST00000381489.6;ENST00000443662.1	0	0	0	1	0	0	0
cg13777798	.	.	0	0	1	0	0	0	0
cg13782176	PFKFB3;PFKFB3;PFKFB3;PFKFB3;PFKFB3;PFKFB3;PFKFB3;PFKFB3;PFKFB3;PFKFB3;PFKFB3;PFKFB3;PFKFB3;PFKFB3;PFKFB3;PFKFB3;PFKFB3	ENST00000317350.7;ENST00000360521.5;ENST00000379775.7;ENST00000379785.4;ENST00000379789.7;ENST00000414237.4;ENST00000441697.1;ENST00000450232.1;ENST00000461744.4;ENST00000467491.4;ENST00000475881.4;ENST00000477914.4;ENST00000487989.1;ENST00000490474.4;ENST00000536985.4;ENST00000625260.1;ENST00000626882.1	0	0	0	1	0	0	0
cg13784966	PFKP;PFKP;PFKP	ENST00000381075.5;ENST00000381125.7;ENST00000413079.1	0	0	1	0	0	0	0
cg13793681	.	.	0	0	0	1	1	0	0
cg13796676	SIRT1;SIRT1;SIRT1;SIRT1	ENST00000212015.9;ENST00000432464.4;ENST00000473922.1;ENST00000497639.4	0	0	1	0	0	0	0
cg13804738	TCERG1L;TCERG1L	ENST00000368642.4;ENST00000483040.1	0	0	0	1	0	0	0
cg13824500	VTI1A;VTI1A	ENST00000393077.2;ENST00000432306.4	0	0	0	1	0	0	0
cg13834460	RP11-342M3.5;ZCCHC24	ENST00000438554.2;ENST00000372336.3	1	1	1	0	0	0	0
cg13842556	GRID1;GRID1	ENST00000327946.10;ENST00000464741.2	0	0	0	1	0	0	0
cg13882345	.	.	0	0	0	1	0	0	0
cg13882377	LHPP;LHPP	ENST00000368839.1;ENST00000368842.8	0	0	1	1	0	0	0
cg13887666	RP11-464F9.21	ENST00000607450.1	0	0	0	1	0	0	0
cg13894496	UBTD1	ENST00000370664.3	0	0	0	1	0	0	0
cg13899694	TIAL1;TIAL1;TIAL1;TIAL1;TIAL1	ENST00000369093.5;ENST00000436547.5;ENST00000479729.1;ENST00000489822.4;ENST00000497671.4	0	0	0	1	0	0	0
cg13904877	SCART1;SCART1;SCART1;SCART1	ENST00000462252.1;ENST00000463137.4;ENST00000482993.5;ENST00000488261.5	1	0	1	0	0	0	0
cg13911959	ADARB2	ENST00000381312.4	0	0	0	1	0	0	0
cg13916885	EBF3;EBF3	ENST00000355311.8;ENST00000368648.6	0	0	1	0	0	0	0
cg13918948	DIP2C;DIP2C	ENST00000280886.9;ENST00000423550.2	0	0	0	1	0	0	0
cg13926569	PAPSS2;PAPSS2;PAPSS2;RP11-57C13.3;RP11-57C13.6	ENST00000361175.7;ENST00000456849.1;ENST00000465996.4;ENST00000354527.2;ENST00000438082.1	1	1	1	0	0	0	0
cg13945148	.	.	0	0	0	1	1	0	0
cg13949086	CHAT;CHAT;CHAT;CHAT;CHAT;CHAT	ENST00000337653.5;ENST00000339797.4;ENST00000351556.6;ENST00000395559.5;ENST00000395562.2;ENST00000466590.5	0	0	1	0	0	0	0
cg13997975	RP11-399K21.11;ZNF503;ZNF503	ENST00000418818.5;ENST00000372524.4;ENST00000535216.2	0	0	0	1	1	0	0
cg14014799	COMMD3;COMMD3;COMMD3;COMMD3;COMMD3;COMMD3;COMMD3;COMMD3;COMMD3;COMMD3;COMMD3;COMMD3;COMMD3;COMMD3;COMMD3;COMMD3-BMI1;COMMD3-BMI1;COMMD3-BMI1;COMMD3-BMI1;COMMD3-BMI1;COMMD3-BMI1	ENST00000376836.6;ENST00000444869.4;ENST00000448361.4;ENST00000456711.4;ENST00000463688.5;ENST00000468179.5;ENST00000468469.4;ENST00000470045.1;ENST00000471350.1;ENST00000472610.4;ENST00000472673.4;ENST00000479958.5;ENST00000483684.1;ENST00000496071.4;ENST00000602574.4;ENST00000417470.1;ENST00000463409.5;ENST00000475460.5;ENST00000489125.2;ENST00000602390.4;ENST00000602395.1	0	0	0	1	0	0	0
cg14015502	WBP1L;WBP1L	ENST00000369889.5;ENST00000448841.4	0	0	1	0	0	0	0
cg14015765	.	.	0	0	0	1	0	0	0
cg14018140	DIP2C;DIP2C	ENST00000280886.9;ENST00000381496.6	0	0	1	0	0	0	0
cg14039479	.	.	0	0	0	1	0	0	0
cg14039939	LRRC27;LRRC27;LRRC27;LRRC27;LRRC27;STK32C;STK32C;STK32C	ENST00000344079.8;ENST00000368613.7;ENST00000368614.6;ENST00000462656.4;ENST00000625755.1;ENST00000368619.3;ENST00000368620.2;ENST00000456004.1	1	1	0	0	0	1	1
cg14054842	ADARB2	ENST00000381312.4	0	0	0	1	0	0	0
cg14060519	MYOF;MYOF;MYOF;MYOF;MYOF	ENST00000358334.8;ENST00000359263.7;ENST00000371488.3;ENST00000371489.4;ENST00000488645.1	0	0	1	1	0	0	0
cg14062152	TMEM26;TMEM26;TMEM26;TMEM26-AS1	ENST00000399298.6;ENST00000488505.2;ENST00000503886.4;ENST00000389640.4	0	0	1	0	0	0	0
cg14072515	.	.	0	0	0	1	0	0	0
cg14074184	.	.	0	0	1	1	0	0	0
cg14093363	PIK3AP1	ENST00000339364.8	0	0	1	0	0	0	0
cg14099218	ADARB2	ENST00000381312.4	0	0	0	1	0	0	0
cg14099938	KNDC1	ENST00000304613.6	1	0	1	0	0	0	0
cg14106234	RP11-184A2.3	ENST00000421629.2	0	0	0	1	1	0	0
cg14112978	P4HA1;P4HA1;P4HA1;P4HA1;P4HA1	ENST00000263556.3;ENST00000307116.5;ENST00000373008.5;ENST00000394890.5;ENST00000440381.4	0	0	1	0	0	0	0
cg14121234	DIP2C;DIP2C;PRR26;PRR26	ENST00000280886.9;ENST00000423550.2;ENST00000381489.6;ENST00000441152.3	0	0	0	1	0	0	0
cg14124405	ADAMTS14;ADAMTS14	ENST00000373207.1;ENST00000373208.4	0	0	1	0	0	0	0
cg14131755	.	.	0	0	0	1	0	0	0
cg14135522	DMBT1;DMBT1;DMBT1;DMBT1;DMBT1;DMBT1;DMBT1;DMBT1	ENST00000330163.7;ENST00000338354.6;ENST00000344338.6;ENST00000359586.9;ENST00000368909.6;ENST00000368955.6;ENST00000368956.5;ENST00000619379.1	0	0	1	1	0	0	0
cg14137548	VSTM4;VSTM4	ENST00000298454.3;ENST00000332853.7	0	0	1	0	0	0	0
cg14139375	PRKG1;PRKG1;PRKG1	ENST00000373976.6;ENST00000373980.7;ENST00000373985.4	0	0	0	1	1	0	0
cg14152591	FAM107B;FAM107B;FAM107B;FAM107B;FAM107B;FAM107B;FAM107B;FAM107B;FAM107B;FAM107B;FAM107B;FAM107B;FAM107B;FAM107B;FAM107B;FAM107B;FAM107B;FAM107B;FAM107B;FAM107B;FAM107B;FAM107B;FAM107B;FAM107B;FAM107B;FAM107B	ENST00000181796.5;ENST00000378458.5;ENST00000378462.4;ENST00000378465.6;ENST00000378467.7;ENST00000378470.4;ENST00000442012.4;ENST00000452706.5;ENST00000464952.4;ENST00000468492.4;ENST00000468747.4;ENST00000471815.4;ENST00000472095.4;ENST00000474143.4;ENST00000475786.4;ENST00000478076.4;ENST00000479731.4;ENST00000481209.4;ENST00000482277.4;ENST00000487335.4;ENST00000488576.4;ENST00000492700.4;ENS…	0	0	1	0	0	0	0
cg14157052	RBM20	ENST00000369519.3	0	0	0	1	0	0	0
cg14159304	CALHM2;CALHM2;CALHM2;CALHM2;CALHM2;CALHM2;CALHM2;RP11-225H22.4	ENST00000260743.8;ENST00000369788.6;ENST00000461631.1;ENST00000463878.1;ENST00000474797.1;ENST00000480642.1;ENST00000494180.1;ENST00000411906.1	1	1	0	0	0	1	0
cg14159452	.	.	0	0	0	1	0	0	0
cg14165660	.	.	0	0	1	0	0	0	0
cg14187335	GJD4;RP11-425A6.5	ENST00000321660.1;ENST00000609313.1	0	0	0	1	0	0	0
cg14188539	.	.	0	0	1	0	0	0	0
cg14202146	FBXL15;FBXL15;PSD	ENST00000224862.6;ENST00000369956.5;ENST00000492902.2	0	0	0	1	0	0	0
cg14218542	.	.	0	0	1	0	0	0	0
cg14224452	BTRC;BTRC;BTRC	ENST00000370187.6;ENST00000393441.7;ENST00000408038.5	0	0	1	0	0	0	1
cg14240646	ACBD5;ACBD5;ACBD5;RP11-85G18.6	ENST00000375901.4;ENST00000375905.7;ENST00000412279.1;ENST00000574842.1	0	0	0	1	0	0	0
cg14251734	HPSE2;HPSE2;HPSE2;HPSE2;HPSE2	ENST00000370546.4;ENST00000370549.4;ENST00000370552.6;ENST00000404542.4;ENST00000628193.1	0	0	0	1	0	0	0
cg14255417	TRIM8	ENST00000302424.10	0	0	1	0	0	0	0
cg14256022	PWWP2B;PWWP2B	ENST00000305233.5;ENST00000631148.1	0	0	1	0	0	0	0
cg14260169	.	.	0	0	0	1	0	0	0
cg14260889	RP11-124N14.3;VIM;VIM;VIM;VIM;VIM;VIM	ENST00000456355.1;ENST00000224237.8;ENST00000421459.2;ENST00000469543.4;ENST00000487938.4;ENST00000495528.1;ENST00000544301.4	0	0	1	0	0	0	0
cg14270857	HPSE2;HPSE2;HPSE2;HPSE2;HPSE2	ENST00000370546.4;ENST00000370549.4;ENST00000370552.6;ENST00000614306.1;ENST00000628193.1	0	0	0	1	0	0	0
cg14273607	MGMT	ENST00000306010.7	0	0	1	1	0	0	0
cg14275445	INPP5A;INPP5A;INPP5A;INPP5A	ENST00000342652.6;ENST00000368593.6;ENST00000368594.6;ENST00000498337.1	0	0	1	0	0	0	0
cg14299572	.	.	0	0	0	1	0	0	0
cg14301030	ZMYND11;ZMYND11;ZMYND11;ZMYND11;ZMYND11;ZMYND11;ZMYND11;ZMYND11;ZMYND11;ZMYND11;ZMYND11;ZMYND11;ZMYND11;ZMYND11;ZMYND11	ENST00000309776.7;ENST00000381584.4;ENST00000381591.4;ENST00000381604.7;ENST00000381607.7;ENST00000397955.5;ENST00000397959.6;ENST00000397962.6;ENST00000402736.4;ENST00000403354.4;ENST00000439456.4;ENST00000509513.5;ENST00000558098.3;ENST00000602682.4;ENST00000627286.1	0	0	1	0	0	0	0
cg14302214	RP11-184A2.3	ENST00000421629.2	0	0	0	1	1	0	0
cg14302224	CALHM2;CALHM2;CALHM2;CALHM2;CALHM2;CALHM2;CALHM2	ENST00000260743.8;ENST00000369788.6;ENST00000461631.1;ENST00000463878.1;ENST00000474797.1;ENST00000480642.1;ENST00000494180.1	1	0	1	0	0	0	0
cg14303526	ABCC2	ENST00000370449.7	0	0	0	1	0	0	0
cg14304336	C10orf90;C10orf90;C10orf90;C10orf90;C10orf90	ENST00000284694.10;ENST00000356858.6;ENST00000424927.4;ENST00000432642.4;ENST00000480379.4	0	0	1	1	0	0	0
cg14305943	AL355598.1;EIF3A;EIF3A;EIF3A;SNORA19	ENST00000626927.1;ENST00000369144.6;ENST00000462527.2;ENST00000541549.2;ENST00000384737.1	0	0	1	1	0	0	0
cg14308082	.	.	0	0	1	0	0	0	0
cg14311688	.	.	0	0	0	1	1	0	0
cg14313184	IL15RA;IL15RA;RP11-536K7.3;RP11-536K7.3;RP11-536K7.3	ENST00000618528.3;ENST00000620345.3;ENST00000397264.4;ENST00000448685.1;ENST00000454321.1	0	0	1	0	0	0	0
cg14341467	GRK5	ENST00000392870.2	0	0	1	0	0	0	0
cg14351425	GRK5;GRK5-IT1	ENST00000392870.2;ENST00000421206.1	0	0	0	1	0	0	0
cg14371731	ZMIZ1;ZMIZ1;ZMIZ1	ENST00000334512.8;ENST00000472035.4;ENST00000611351.1	0	0	0	1	0	0	0
cg14372635	.	.	0	0	1	0	0	0	0
cg14378958	DIP2C;DIP2C	ENST00000280886.9;ENST00000423550.2	0	0	0	1	1	0	0
cg14380649	TM9SF3;TM9SF3;TM9SF3	ENST00000371142.7;ENST00000443638.1;ENST00000475401.1	0	0	1	0	0	0	0
cg14380840	.	.	0	0	0	1	0	0	0
cg14383658	.	.	0	0	0	1	0	0	0
cg14388055	KIAA1462;KIAA1462	ENST00000375377.1;ENST00000465712.1	0	0	1	0	0	0	0
cg14421192	.	.	0	0	0	1	0	0	0
cg14453012	IDI2-AS1;IDI2-AS1;IDI2-AS1;IDI2-AS1	ENST00000420381.4;ENST00000428780.2;ENST00000437374.4;ENST00000536039.2	0	0	0	1	0	0	0
cg14459668	C10orf11;C10orf11;C10orf11;C10orf11	ENST00000372499.4;ENST00000593699.4;ENST00000593817.1;ENST00000611255.3	1	0	1	0	0	0	0
cg14485357	NODAL;NODAL	ENST00000287139.6;ENST00000414871.1	0	0	0	1	0	0	0
cg14485787	MGMT	ENST00000306010.7	1	0	1	0	0	0	0
cg14524334	MIR202;MIR202HG;MIR202HG	ENST00000362219.2;ENST00000300167.6;ENST00000553459.1	0	0	0	1	0	0	0
cg14525897	ARHGAP19;ARHGAP19;ARHGAP19;ARHGAP19;ARHGAP19;ARHGAP19-SLIT1	ENST00000358308.6;ENST00000358531.7;ENST00000466484.1;ENST00000492211.4;ENST00000493068.2;ENST00000479633.2	0	0	1	0	0	0	0
cg14526953	GPR123;GPR123;GPR123-AS1	ENST00000392607.6;ENST00000607359.4;ENST00000366099.2	0	0	0	1	0	0	0
cg14530290	ZMIZ1	ENST00000334512.8	0	0	1	0	0	0	0
cg14539900	CYP26A1;CYP26A1;CYP26A1;CYP26A1;RP11-348J12.5	ENST00000224356.4;ENST00000371531.4;ENST00000622925.1;ENST00000624589.2;ENST00000624651.1	0	0	0	1	0	0	0
cg14546128	INPP5A;INPP5A;INPP5A;INPP5A	ENST00000342652.6;ENST00000368593.6;ENST00000368594.6;ENST00000423490.4	0	0	0	1	0	0	0
cg14550145	ITIH5;ITIH5;ITIH5;ITIH5;ITIH5;ITIH5;ITIH5	ENST00000397145.5;ENST00000397146.5;ENST00000434980.4;ENST00000468389.4;ENST00000476417.4;ENST00000492668.4;ENST00000613909.3	0	0	1	0	0	0	0
cg14553436	CNNM2;CNNM2	ENST00000369878.7;ENST00000433628.2	1	1	0	0	0	0	1
cg14581419	PSD;PSD;PSD;PSD	ENST00000020673.5;ENST00000406432.4;ENST00000488194.1;ENST00000611678.3	0	0	0	1	0	0	0
cg14582279	SLC39A12;SLC39A12;SLC39A12;SLC39A12	ENST00000377369.5;ENST00000377371.3;ENST00000377374.7;ENST00000539911.4	0	0	1	0	0	0	0
cg14608903	ABLIM1;ABLIM1;ABLIM1;ABLIM1;ABLIM1;ABLIM1;ABLIM1;ABLIM1;ABLIM1	ENST00000277895.8;ENST00000369252.7;ENST00000369253.5;ENST00000369256.5;ENST00000369266.6;ENST00000392952.6;ENST00000392955.6;ENST00000428430.1;ENST00000533213.5	0	0	0	1	0	0	0
cg14613365	LINC01166	ENST00000443633.1	0	0	1	0	0	0	0
cg14621053	ADAM12;ADAM12;ADAM12;AL589787.1	ENST00000368676.7;ENST00000368679.7;ENST00000448723.1;ENST00000617443.1	0	0	0	1	0	0	0
cg14636714	KNDC1;KNDC1	ENST00000304613.6;ENST00000368571.2	0	0	1	0	0	0	0
cg14649650	FRMD4A;FRMD4A;FRMD4A	ENST00000264546.9;ENST00000342409.2;ENST00000357447.5	0	0	0	1	1	1	0
cg14651293	FRMD4A;FRMD4A	ENST00000475141.2;ENST00000493380.4	0	0	1	0	0	0	0
cg14658518	CFAP46	ENST00000368586.8	0	0	0	1	0	0	0
cg14661644	USP6NL;USP6NL;USP6NL	ENST00000277575.5;ENST00000379237.5;ENST00000609104.4	0	0	1	0	0	0	0
cg14667192	ADARB2	ENST00000381312.4	0	0	0	1	0	0	0
cg14667769	LINC01166	ENST00000443633.1	0	0	1	0	0	0	0
cg14674124	MIR202;MIR202HG;MIR202HG	ENST00000362219.2;ENST00000300167.6;ENST00000553459.1	0	0	0	1	1	0	0
cg14674634	.	.	0	0	1	0	0	0	0
cg14680921	RP11-432J24.5	ENST00000455414.1	0	0	0	1	0	0	0
cg14681115	.	.	1	1	1	0	0	0	0
cg14685948	COL13A1;COL13A1;COL13A1;COL13A1;COL13A1;COL13A1;COL13A1;COL13A1;COL13A1	ENST00000354547.6;ENST00000357811.6;ENST00000398969.6;ENST00000398978.6;ENST00000479733.4;ENST00000517713.4;ENST00000520133.4;ENST00000520267.4;ENST00000522165.4	0	0	0	1	0	0	0
cg14687785	.	.	0	0	1	0	0	0	0
cg14700504	ZNF365;ZNF365;ZNF365;ZNF365	ENST00000395254.6;ENST00000395255.6;ENST00000410046.6;ENST00000466727.1	0	0	0	1	0	0	0
cg14700524	.	.	0	0	1	1	0	0	0
cg14701597	RP11-442O18.1	ENST00000453367.1	0	0	1	0	0	0	0
cg14704968	APBB1IP;APBB1IP	ENST00000356785.4;ENST00000376236.7	0	0	0	1	1	0	0
cg14705521	.	.	0	0	1	0	0	0	0
cg14731462	PTPRE;PTPRE;PTPRE	ENST00000254667.6;ENST00000442830.4;ENST00000471218.4	0	0	0	1	0	0	0
cg14752336	SORCS3;SORCS3	ENST00000369699.7;ENST00000369701.6	0	0	0	1	0	0	0
cg14753599	ADIRF;ADIRF;ADIRF;ADIRF-AS1;ADIRF-AS1;ADIRF-AS1;ADIRF-AS1;MMRN2;MMRN2	ENST00000372013.6;ENST00000416348.1;ENST00000561504.1;ENST00000418273.2;ENST00000440490.1;ENST00000609111.1;ENST00000609170.1;ENST00000474994.2;ENST00000609457.4	0	0	1	0	0	0	0
cg14763096	PLCE1;PLCE1;PLCE1;PLCE1	ENST00000260766.6;ENST00000371375.1;ENST00000371380.6;ENST00000371385.6	0	0	0	1	0	0	0
cg14771727	C10orf53;C10orf53;C10orf53;C10orf53	ENST00000374111.6;ENST00000374112.6;ENST00000374113.3;ENST00000535836.1	0	0	0	1	0	0	0
cg14776091	INPP5F;INPP5F;INPP5F	ENST00000361976.5;ENST00000369080.3;ENST00000490818.1	0	0	1	0	0	0	0
cg14776321	LINC00202-1;LINC00202-1;LINC00202-1	ENST00000431296.1;ENST00000458084.4;ENST00000458682.4	0	0	0	1	0	0	0
cg14776578	KIF5B	ENST00000302418.4	0	0	1	0	0	0	0
cg14778235	PAX2;PAX2;PAX2;PAX2	ENST00000355243.6;ENST00000361791.6;ENST00000370296.5;ENST00000428433.4	0	0	0	1	0	0	0
cg14778608	UBE2D1;UBE2D1	ENST00000373910.7;ENST00000615793.1	0	0	1	0	0	0	0
cg14784653	BEND7;BEND7;BEND7	ENST00000341083.6;ENST00000378605.3;ENST00000466271.1	0	0	0	1	1	0	0
cg14785527	STAMBPL1;STAMBPL1	ENST00000371926.6;ENST00000371927.6	0	0	1	0	0	0	0
cg14834653	FGFR2;FGFR2;FGFR2;FGFR2;FGFR2;FGFR2;FGFR2;FGFR2;FGFR2;FGFR2;FGFR2;FGFR2;FGFR2;FGFR2;FGFR2;FGFR2;FGFR2;FGFR2;FGFR2;FGFR2	ENST00000336553.9;ENST00000346997.5;ENST00000351936.9;ENST00000356226.7;ENST00000357555.8;ENST00000358487.8;ENST00000359354.5;ENST00000360144.6;ENST00000369056.4;ENST00000369058.6;ENST00000369059.4;ENST00000369060.7;ENST00000369061.7;ENST00000457416.5;ENST00000490349.4;ENST00000491111.1;ENST00000604236.4;ENST00000611527.1;ENST00000613048.3;ENST00000613324.3	0	0	0	1	1	0	0
cg14835138	.	.	0	0	1	0	0	0	0
cg14840429	HABP2;HABP2	ENST00000351270.3;ENST00000542051.4	0	0	0	1	0	0	0
cg14841514	ZMIZ1	ENST00000334512.8	0	0	1	0	0	0	0
cg14845216	RASGEF1A	ENST00000395810.4	0	0	0	1	0	0	0
cg14847502	MAP3K8;MAP3K8;MAP3K8;MAP3K8;MAP3K8	ENST00000263056.4;ENST00000375322.2;ENST00000413724.4;ENST00000415139.4;ENST00000542547.4	0	0	0	1	0	0	0
cg14848450	MPP7	ENST00000441595.2	0	0	1	0	0	0	0
cg14880527	ANXA11;ANXA11;ANXA11;ANXA11;ANXA11	ENST00000265447.7;ENST00000372231.6;ENST00000422982.6;ENST00000438331.4;ENST00000447489.1	0	0	0	1	0	0	0
cg14881393	MAPK8;MAPK8;MAPK8;MAPK8;MAPK8;MAPK8	ENST00000374189.4;ENST00000395611.6;ENST00000426557.4;ENST00000429041.4;ENST00000432379.4;ENST00000476134.1	0	0	1	0	0	0	0
cg14882291	RPP30;RPP30;RPP30	ENST00000470933.1;ENST00000480406.5;ENST00000489806.4	0	0	0	1	0	0	0
cg14884828	FAM107B;FAM107B;FAM107B;FAM107B;FAM107B;FAM107B;FAM107B;FAM107B;FAM107B;FAM107B;FAM107B;FAM107B;FAM107B;FAM107B;FAM107B;FAM107B;FAM107B;FAM107B	ENST00000181796.5;ENST00000378458.5;ENST00000378462.4;ENST00000378465.6;ENST00000378467.7;ENST00000442012.4;ENST00000452706.5;ENST00000464952.4;ENST00000468492.4;ENST00000468747.4;ENST00000471815.4;ENST00000472095.4;ENST00000479731.4;ENST00000482277.4;ENST00000487335.4;ENST00000488576.4;ENST00000495292.1;ENST00000622567.3	0	0	1	0	0	0	0
cg14889070	RASSF4;RASSF4;RASSF4;RASSF4;RASSF4;RASSF4;RASSF4;RASSF4;RASSF4	ENST00000340258.8;ENST00000427758.4;ENST00000428466.1;ENST00000462822.1;ENST00000465735.4;ENST00000471941.4;ENST00000472561.4;ENST00000483709.5;ENST00000489171.4	0	0	0	1	1	0	0
cg14906690	.	.	1	0	0	0	0	0	0
cg14913777	ZNF487;ZNF487;ZNF487;ZNF487;ZNF487;ZNF487	ENST00000315429.9;ENST00000437590.2;ENST00000451167.1;ENST00000456416.4;ENST00000490208.1;ENST00000596267.1	0	0	0	1	0	0	0
cg14915104	.	.	0	0	1	0	0	0	0
cg14916175	C10orf54;CDH23;CDH23	ENST00000394957.6;ENST00000224721.9;ENST00000622827.3	0	0	0	1	0	0	0
cg14920044	SLC16A12;SLC16A12	ENST00000371790.4;ENST00000475682.1	0	0	1	0	0	0	0
cg14929913	WDR37;WDR37	ENST00000263150.7;ENST00000358220.4	0	0	0	1	1	0	0
cg14937228	FAM107B;FAM107B;FAM107B;FAM107B;FAM107B;FAM107B	ENST00000181796.5;ENST00000378467.7;ENST00000378470.4;ENST00000468747.4;ENST00000487335.4;ENST00000622567.3	0	0	0	1	1	0	0
cg14947429	MKX;MKX;MKX-AS1	ENST00000375790.8;ENST00000419761.4;ENST00000419777.1	0	0	0	1	0	0	0
cg14955259	ZMIZ1-AS1	ENST00000456353.4	0	0	0	1	0	0	0
cg14955916	DIP2C;DIP2C	ENST00000280886.9;ENST00000381496.6	1	0	1	0	0	0	0
cg14968482	ALOX5;ALOX5;ALOX5;ALOX5;ALOX5;ALOX5	ENST00000374391.5;ENST00000481117.1;ENST00000493336.1;ENST00000498461.1;ENST00000542434.4;ENST00000612635.3	0	0	0	1	0	0	0
cg14969789	MMRN2	ENST00000372027.8	0	0	1	0	0	0	0
cg14971895	GPR158;GPR158-AS1	ENST00000376351.3;ENST00000449643.1	0	0	0	1	0	0	0
cg14995047	PITRM1;PITRM1;PITRM1;PITRM1;PITRM1;PITRM1;PITRM1-AS1;PITRM1-AS1;PITRM1-AS1	ENST00000224949.7;ENST00000380989.5;ENST00000380994.4;ENST00000451104.5;ENST00000451454.4;ENST00000464395.1;ENST00000430356.3;ENST00000598280.4;ENST00000601046.4	1	1	0	0	0	0	1
cg14997942	.	.	0	0	0	1	0	0	0
cg14998460	.	.	0	0	1	0	0	0	0
cg14999931	PFKFB3;PFKFB3	ENST00000379789.7;ENST00000536985.4	0	0	0	1	0	0	0
cg15003139	.	.	0	0	1	0	0	0	0
cg15015416	FRMPD2;FRMPD2;FRMPD2;FRMPD2;FRMPD2	ENST00000305531.3;ENST00000374201.6;ENST00000463706.1;ENST00000474573.4;ENST00000491130.4	0	0	0	1	0	0	0
cg15018122	TCF7L2;TCF7L2;TCF7L2;TCF7L2;TCF7L2;TCF7L2;TCF7L2;TCF7L2;TCF7L2;TCF7L2;TCF7L2;TCF7L2;TCF7L2;TCF7L2;TCF7L2	ENST00000346198.5;ENST00000349937.5;ENST00000352065.8;ENST00000355717.7;ENST00000355995.7;ENST00000369395.4;ENST00000369397.7;ENST00000534894.4;ENST00000536810.4;ENST00000538897.4;ENST00000542695.4;ENST00000543371.4;ENST00000545257.4;ENST00000627217.1;ENST00000629706.1	0	0	1	1	0	0	0
cg15019541	CNNM1	ENST00000356713.4	1	0	1	0	0	0	0
cg15023313	ANKRD30A;ANKRD30A;ANKRD30A;ANKRD30A	ENST00000361713.1;ENST00000374660.4;ENST00000602533.4;ENST00000611781.3	0	0	0	1	0	0	0
cg15023646	AP3M1;VCL	ENST00000355264.7;ENST00000372755.6	0	0	1	0	0	0	1
cg15024955	PAX2;PAX2;PAX2;PAX2;PAX2;PAX2;PAX2	ENST00000355243.6;ENST00000361791.6;ENST00000370296.5;ENST00000428433.4;ENST00000553492.4;ENST00000554172.2;ENST00000554363.2	0	0	1	0	0	0	0
cg15031103	LRRC27;LRRC27;LRRC27;LRRC27;LRRC27;LRRC27;LRRC27;LRRC27	ENST00000344079.8;ENST00000368612.3;ENST00000368613.7;ENST00000368614.6;ENST00000450442.2;ENST00000462656.4;ENST00000472387.4;ENST00000625755.1	0	0	0	1	0	0	0
cg15043723	GATA3;GATA3;GATA3	ENST00000346208.3;ENST00000379328.6;ENST00000461472.1	0	0	0	1	0	0	0
cg15058572	RP11-342M3.5;ZCCHC24	ENST00000438554.2;ENST00000372336.3	0	0	0	1	1	0	0
cg15061330	.	.	0	0	0	1	0	0	0
cg15069620	EBF3;EBF3	ENST00000355311.8;ENST00000368648.6	0	0	0	1	0	0	0
cg15071696	.	.	1	0	1	0	0	0	0
cg15081722	ADARB2	ENST00000381312.4	0	0	0	1	0	0	0
cg15084823	RP11-563J2.3	ENST00000391437.2	0	0	1	0	0	0	0
cg15129097	SFMBT2;SFMBT2;SFMBT2	ENST00000361972.7;ENST00000379713.6;ENST00000397167.4	0	0	0	1	0	0	0
cg15133448	FFAR4;FFAR4;FFAR4	ENST00000371481.7;ENST00000371483.7;ENST00000604414.1	0	0	0	1	0	0	0
cg15134506	USP54;USP54;USP54;USP54;USP54;USP54;USP54;USP54;USP54	ENST00000339859.7;ENST00000408019.4;ENST00000413442.4;ENST00000433394.1;ENST00000451492.4;ENST00000461520.4;ENST00000474929.1;ENST00000498143.4;ENST00000498213.1	0	0	1	0	0	0	0
cg15162660	.	.	0	0	0	1	0	0	0
cg15163862	KAT6B;KAT6B;KAT6B;KAT6B;KAT6B	ENST00000287239.7;ENST00000372711.1;ENST00000372714.4;ENST00000372724.4;ENST00000372725.4	0	0	1	0	0	0	0
cg15173134	RP11-501J20.5;SLC18A2;SLC18A2	ENST00000425264.1;ENST00000298472.8;ENST00000497497.1	0	0	0	1	1	1	0
cg15175351	LRRC27;LRRC27;LRRC27;LRRC27;LRRC27;LRRC27;LRRC27;LRRC27;LRRC27	ENST00000344079.8;ENST00000368612.3;ENST00000368613.7;ENST00000368614.6;ENST00000462656.4;ENST00000472387.4;ENST00000472556.4;ENST00000475747.4;ENST00000625755.1	0	0	1	0	0	0	0
cg15219811	ACTR1A;ACTR1A;ACTR1A	ENST00000369905.7;ENST00000481044.5;ENST00000487599.1	0	0	0	1	0	0	0
cg15220914	GRK5	ENST00000392870.2	1	1	1	0	0	0	0
cg15225991	INPP5A;INPP5A;INPP5A;INPP5A	ENST00000342652.6;ENST00000368593.6;ENST00000368594.6;ENST00000423490.4	0	0	0	1	0	0	0
cg15227982	WBP1L;WBP1L	ENST00000369889.5;ENST00000448841.4	0	0	1	0	0	0	0
cg15252768	.	.	0	0	0	1	0	0	0
cg15254238	TET1	ENST00000373644.4	0	0	1	0	0	0	0
cg15275103	.	.	0	0	0	1	0	1	0
cg15276815	JAKMIP3	ENST00000298622.7	0	0	1	0	0	0	0
cg15278699	PWWP2B;PWWP2B	ENST00000305233.5;ENST00000631148.1	0	0	0	1	0	0	0
cg15278798	.	.	1	0	1	0	0	0	0
cg15281331	.	.	0	0	0	1	0	0	0
cg15282281	GRID1;GRID1;MIR346	ENST00000327946.10;ENST00000464741.2;ENST00000362234.2	0	0	1	0	0	0	0
cg15286180	CFAP46	ENST00000368586.8	0	0	0	1	0	0	0
cg15287806	ZMYND11;ZMYND11;ZMYND11;ZMYND11;ZMYND11;ZMYND11;ZMYND11;ZMYND11;ZMYND11;ZMYND11;ZMYND11;ZMYND11;ZMYND11;ZMYND11	ENST00000309776.7;ENST00000381584.4;ENST00000381591.4;ENST00000381604.7;ENST00000381607.7;ENST00000397955.5;ENST00000397959.6;ENST00000397962.6;ENST00000402736.4;ENST00000403354.4;ENST00000439456.4;ENST00000509513.5;ENST00000558098.3;ENST00000602682.4	0	0	1	0	0	0	0
cg15298486	BLOC1S2;BLOC1S2;BLOC1S2;BLOC1S2;BLOC1S2	ENST00000361832.2;ENST00000370372.5;ENST00000441611.4;ENST00000579542.1;ENST00000614731.3	0	0	0	1	0	0	0
cg15301316	.	.	0	0	1	0	0	0	0
cg15302379	KAZALD1;KAZALD1;KAZALD1;KAZALD1;RP11-108L7.15	ENST00000370200.5;ENST00000470106.1;ENST00000477267.1;ENST00000477979.4;ENST00000609242.1	0	0	0	1	0	0	0
cg15306863	DIP2C;DIP2C	ENST00000280886.9;ENST00000381496.6	1	0	1	0	0	0	0
cg15312358	MGMT	ENST00000306010.7	0	0	1	0	0	0	1
cg15319824	PFKP;PFKP;PFKP	ENST00000381075.5;ENST00000381125.7;ENST00000413079.1	0	0	0	1	0	0	0
cg15320596	CCDC6	ENST00000263102.6	0	0	1	0	0	0	0
cg15321211	HNRNPF;HNRNPF	ENST00000337970.6;ENST00000356053.6	1	1	0	0	0	0	0
cg15339688	NRG3;NRG3;NRG3;NRG3;NRG3;NRG3;NRG3	ENST00000372141.5;ENST00000372142.5;ENST00000404547.4;ENST00000404576.5;ENST00000555784.4;ENST00000556918.4;ENST00000602794.4	0	0	0	1	1	0	0
cg15340178	MRPL43;SEMA4G;SEMA4G;SEMA4G;SEMA4G;SEMA4G;SEMA4G;SEMA4G;SEMA4G	ENST00000523148.4;ENST00000210633.3;ENST00000370250.7;ENST00000517724.4;ENST00000518124.4;ENST00000518244.1;ENST00000519649.4;ENST00000519756.1;ENST00000521006.4	0	0	0	1	0	0	0
cg15341575	CPEB3;CPEB3;CPEB3	ENST00000265997.4;ENST00000412050.7;ENST00000614585.3	0	0	1	1	0	0	0
cg15342452	ADAM12;ADAM12;ADAM12	ENST00000368676.7;ENST00000368679.7;ENST00000448723.1	0	0	1	0	0	0	0
cg15347156	MMRN2	ENST00000372027.8	0	0	0	1	0	0	0
cg15351652	TACC2;TACC2;TACC2;TACC2;TACC2;TACC2;TACC2;TACC2;TACC2;TACC2;TACC2;TACC2	ENST00000334433.6;ENST00000358010.4;ENST00000369005.4;ENST00000453444.5;ENST00000474014.1;ENST00000489754.1;ENST00000491540.1;ENST00000492689.4;ENST00000498721.1;ENST00000513429.4;ENST00000515273.4;ENST00000515603.4	0	0	1	0	0	0	0
cg15353031	C10orf53;C10orf53;C10orf53;C10orf53	ENST00000374111.6;ENST00000374112.6;ENST00000374113.3;ENST00000535836.1	0	0	0	1	0	0	0
cg15358372	HK1;HK1;HK1;HK1;HK1;HK1;HK1;HK1;HK1;HK1	ENST00000298649.6;ENST00000359426.6;ENST00000360289.5;ENST00000421088.4;ENST00000436817.4;ENST00000448642.5;ENST00000450646.4;ENST00000483077.4;ENST00000493591.4;ENST00000494253.1	0	0	1	0	0	0	0
cg15367698	MGMT	ENST00000306010.7	0	0	1	0	0	0	1
cg15375163	JAKMIP3	ENST00000298622.7	0	0	0	1	0	0	0
cg15376397	GPR123;GPR123	ENST00000392607.6;ENST00000607359.4	0	0	1	0	0	0	0
cg15384383	.	.	0	0	0	1	1	0	0
cg15412682	.	.	0	0	0	1	0	0	0
cg15414028	FAM107B;FAM107B;FAM107B;FAM107B;FAM107B;FAM107B	ENST00000181796.5;ENST00000378467.7;ENST00000442012.4;ENST00000468747.4;ENST00000471815.4;ENST00000487335.4	0	0	0	1	0	0	0
cg15430659	CNNM1	ENST00000356713.4	1	1	1	0	0	0	0
cg15444217	PPP2R2D;PPP2R2D;PPP2R2D;PPP2R2D	ENST00000455566.4;ENST00000470416.4;ENST00000482010.5;ENST00000616467.3	0	0	0	1	0	0	0
cg15452135	CALHM3	ENST00000369783.4	1	0	0	0	0	0	0
cg15457079	CPN1	ENST00000370418.6	0	0	0	1	0	0	0
cg15459774	.	.	0	0	1	0	0	0	0
cg15460793	RET;RET	ENST00000355710.6;ENST00000615310.3	0	0	0	1	1	0	0
cg15462970	ADARB2	ENST00000381312.4	0	0	1	0	0	0	0
cg15472797	.	.	0	0	0	1	0	0	0
cg15475840	LBX1-AS1;LBX1-AS1;LBX1-AS1	ENST00000430651.1;ENST00000454527.2;ENST00000546988.2	0	0	1	0	0	0	0
cg15493780	PRLHR	ENST00000239032.3	0	0	0	1	0	0	0
cg15496307	GPR123;GPR123	ENST00000392607.6;ENST00000607359.4	0	0	0	1	0	0	0
cg15520443	SLC18A2;SLC18A2	ENST00000298472.8;ENST00000497497.1	0	0	0	1	0	0	0
cg15529509	C10orf76	ENST00000370033.7	1	0	0	0	0	0	1
cg15531433	ADARB2	ENST00000381312.4	0	0	0	1	1	0	0
cg15531536	.	.	0	0	1	0	0	0	0
cg15544637	ATAD1;ATAD1	ENST00000308448.10;ENST00000328142.3	0	0	0	1	0	0	0
cg15579084	.	.	0	0	0	1	0	0	0
cg15580458	GRK5	ENST00000392870.2	0	0	1	0	0	0	0
cg15595525	GPR123;GPR123;GPR123	ENST00000392606.2;ENST00000392607.6;ENST00000607359.4	0	0	0	1	0	0	0
cg15615443	RP11-343J3.5;RP11-343J3.6;RP11-343J3.7	ENST00000415223.1;ENST00000425216.1;ENST00000440153.1	0	0	0	1	1	0	0
cg15615645	WBP1L;WBP1L	ENST00000369889.5;ENST00000448841.4	0	0	1	1	0	0	0
cg15616382	MKX;MKX;MKX	ENST00000375790.8;ENST00000419761.4;ENST00000460919.2	0	0	1	0	0	0	0
cg15630743	.	.	0	0	0	1	1	0	0
cg15633679	INPP5A;INPP5A;INPP5A;INPP5A	ENST00000342652.6;ENST00000368593.6;ENST00000368594.6;ENST00000423490.4	0	0	1	0	0	0	0
cg15652863	.	.	0	0	0	1	0	0	0
cg15653569	.	.	0	0	1	0	0	0	0
cg15658262	MGMT;MGMT	ENST00000306010.7;ENST00000462672.1	0	0	1	0	0	0	1
cg15658978	FRMD4A;FRMD4A;FRMD4A;FRMD4A;FRMD4A;FRMD4A	ENST00000264546.9;ENST00000342409.2;ENST00000357447.5;ENST00000358621.7;ENST00000477221.1;ENST00000492155.4	0	0	0	1	1	0	0
cg15671083	UCN3	ENST00000380433.4	0	0	0	1	0	0	0
cg15674181	PFKP;PFKP;PFKP	ENST00000381075.5;ENST00000381125.7;ENST00000413079.1	0	0	1	0	0	0	0
cg15683166	CUZD1;FAM24B;FAM24B;FAM24B	ENST00000368904.4;ENST00000368896.1;ENST00000368898.6;ENST00000462859.4	0	0	0	1	0	0	0
cg15705175	.	.	0	0	0	1	0	0	0
cg15708219	RP11-573G6.9	ENST00000606988.1	0	0	1	0	0	0	0
cg15719652	HTRA1	ENST00000368984.6	0	0	0	1	0	0	0
cg15720089	CACNB2;CACNB2;CACNB2;CACNB2;CACNB2;CACNB2;CACNB2;CACNB2;CACNB2;RP11-109I13.2;RP11-109I13.2;RP11-109I13.2;RP11-109I13.2;RP11-109I13.2	ENST00000282343.11;ENST00000324631.10;ENST00000352115.9;ENST00000377319.6;ENST00000377328.4;ENST00000377331.5;ENST00000396576.5;ENST00000615785.3;ENST00000617363.3;ENST00000457058.1;ENST00000601195.1;ENST00000625812.1;ENST00000626127.1;ENST00000627265.1	0	0	1	0	0	0	0
cg15727759	DIP2C;DIP2C;DIP2C	ENST00000280886.9;ENST00000381496.6;ENST00000421992.1	0	0	1	0	0	0	1
cg15733068	ZMIZ1;ZMIZ1;ZMIZ1	ENST00000334512.8;ENST00000446377.3;ENST00000611351.1	0	0	0	1	0	0	0
cg15744005	AS3MT;AS3MT;C10orf32-ASMT	ENST00000369880.6;ENST00000615257.1;ENST00000299353.6	0	0	1	1	0	0	0
cg15745667	.	.	0	0	1	0	0	0	0
cg15747733	GLUD1	ENST00000277865.4	0	0	0	1	0	0	0
cg15748271	TRIM8	ENST00000302424.10	0	0	1	0	0	0	0
cg15748507	PRLHR	ENST00000239032.3	0	0	0	1	0	0	0
cg15750941	KNDC1;KNDC1	ENST00000304613.6;ENST00000368571.2	0	0	1	0	0	0	0
cg15784580	.	.	0	0	1	1	0	0	0
cg15803756	FRMD4A;FRMD4A;FRMD4A	ENST00000264546.9;ENST00000342409.2;ENST00000357447.5	0	0	0	1	0	0	0
cg15812177	RP11-526P5.2;RP11-526P5.2	ENST00000437289.1;ENST00000438753.1	0	0	0	1	0	0	0
cg15821892	TLL2;TLL2	ENST00000357947.3;ENST00000469598.1	1	0	1	1	0	0	0
cg15838173	FUT11;FUT11;FUT11;FUT11;RP11-574K11.32	ENST00000372841.6;ENST00000394790.2;ENST00000465695.1;ENST00000489264.2;ENST00000623453.1	0	0	0	1	1	1	0
cg15862380	DIP2C;DIP2C	ENST00000280886.9;ENST00000381496.6	0	0	0	1	0	0	0
cg15863598	KAT6B;KAT6B;KAT6B;KAT6B;KAT6B	ENST00000287239.7;ENST00000372711.1;ENST00000372714.4;ENST00000372724.4;ENST00000372725.4	0	0	1	0	0	0	0
cg15868400	HTRA1	ENST00000368984.6	0	0	0	1	0	0	0
cg15874302	KAT6B	ENST00000372725.4	0	0	1	1	0	0	0
cg15877915	TACC2;TACC2;TACC2;TACC2;TACC2;TACC2;TACC2;TACC2;TACC2;TACC2;TACC2;TACC2;TACC2;TACC2;TACC2	ENST00000260733.6;ENST00000334433.6;ENST00000358010.4;ENST00000360561.6;ENST00000368999.4;ENST00000369000.4;ENST00000369001.4;ENST00000369004.6;ENST00000369005.4;ENST00000453444.5;ENST00000492237.4;ENST00000493951.4;ENST00000513429.4;ENST00000515273.4;ENST00000515603.4	1	0	1	1	0	0	0
cg15880704	RBM20	ENST00000369519.3	0	0	0	1	0	0	0
cg15881404	ARHGAP22;ARHGAP22;ARHGAP22;ARHGAP22;ARHGAP22;ARHGAP22;ARHGAP22	ENST00000249601.7;ENST00000374170.4;ENST00000374172.4;ENST00000417912.5;ENST00000435790.5;ENST00000460425.1;ENST00000471013.4	0	0	1	0	0	0	0
cg15920743	.	.	0	0	0	1	0	0	0
cg15924332	ITIH5;ITIH5	ENST00000397145.5;ENST00000397146.5	0	0	0	1	0	0	0
cg15925869	.	.	0	0	1	0	0	0	0
cg15926910	GPR158	ENST00000376351.3	0	0	0	1	0	0	0
cg15966747	.	.	0	0	0	1	0	0	0
cg15967111	BEND3P3;NUTM2B-AS1;NUTM2B-AS1;RP11-119F19.4;RP11-119F19.5	ENST00000611030.1;ENST00000596088.4;ENST00000600376.4;ENST00000452173.2;ENST00000623504.1	0	0	0	1	0	0	0
cg16014906	STK32C;STK32C;STK32C	ENST00000298630.6;ENST00000368620.2;ENST00000368622.4	0	0	0	1	0	0	0
cg16023943	LRRC37A6P;LRRC37A6P;LRRC37A6P	ENST00000448648.2;ENST00000574795.1;ENST00000575554.1	0	0	0	1	0	0	0
cg16026813	BTRC;BTRC;BTRC;BTRC;BTRC;BTRC	ENST00000370183.2;ENST00000370187.6;ENST00000393441.7;ENST00000408038.5;ENST00000465182.1;ENST00000475200.4	0	0	1	0	0	0	0
cg16063312	SPAG6	ENST00000487973.1	0	0	0	1	0	0	0
cg16063747	EMX2OS;EMX2OS;EMX2OS	ENST00000440007.4;ENST00000450314.5;ENST00000551288.4	0	0	1	0	0	0	0
cg16084830	CFAP46	ENST00000368586.8	0	0	1	0	0	0	0
cg16090347	HMX2	ENST00000339992.3	0	0	0	1	0	0	0
cg16105754	PNLIP;PNLIP	ENST00000369221.2;ENST00000470562.1	0	0	0	1	0	0	0
cg16132139	CASP7;CASP7;CASP7;CASP7;CASP7;CASP7;CASP7;CASP7	ENST00000345633.7;ENST00000369315.4;ENST00000369318.6;ENST00000369321.5;ENST00000369331.7;ENST00000429617.4;ENST00000614447.3;ENST00000621345.3	0	0	0	1	0	0	0
cg16132151	MINPP1;MINPP1	ENST00000371994.7;ENST00000371996.7	1	1	1	1	0	0	0
cg16174644	CTBP2;CTBP2;CTBP2;CTBP2;CTBP2;CTBP2;CTBP2;CTBP2	ENST00000337195.8;ENST00000411419.5;ENST00000460976.4;ENST00000476817.1;ENST00000494626.5;ENST00000530884.1;ENST00000530930.1;ENST00000531469.4	0	0	0	1	0	0	0
cg16175077	RP11-298E9.6	ENST00000417149.1	0	0	1	1	0	0	0
cg16178003	KCNMA1;KCNMA1;KCNMA1;KCNMA1;KCNMA1;KCNMA1;KCNMA1;KCNMA1;KCNMA1;KCNMA1;KCNMA1;KCNMA1;KCNMA1;KCNMA1;KCNMA1	ENST00000286627.8;ENST00000286628.11;ENST00000354353.8;ENST00000372403.7;ENST00000372408.5;ENST00000372421.8;ENST00000372437.4;ENST00000372440.4;ENST00000372443.4;ENST00000404771.6;ENST00000404857.4;ENST00000406533.6;ENST00000457953.4;ENST00000604624.4;ENST00000626620.1	0	0	1	0	0	0	0
cg16196812	PRLHR	ENST00000239032.3	0	0	0	1	0	0	0
cg16198468	KAT6B;KAT6B;KAT6B;KAT6B;KAT6B	ENST00000287239.7;ENST00000372711.1;ENST00000372714.4;ENST00000372724.4;ENST00000372725.4	0	0	0	1	0	0	0
cg16200325	INPP5A;INPP5A;INPP5A	ENST00000368593.6;ENST00000368594.6;ENST00000423490.4	0	0	1	0	0	0	1
cg16200736	PYROXD2;PYROXD2	ENST00000370575.4;ENST00000483923.4	0	0	1	0	0	0	0
cg16213567	.	.	0	0	0	1	0	0	0
cg16214034	SLC25A16;SLC25A16;SLC25A16;SLC25A16	ENST00000265870.6;ENST00000474927.1;ENST00000493963.4;ENST00000609923.4	0	0	1	0	0	0	0
cg16228323	RP11-168L22.2	ENST00000451438.1	0	0	0	1	0	0	0
cg16230625	KNDC1;KNDC1	ENST00000304613.6;ENST00000368571.2	0	0	1	1	0	0	0
cg16230755	ADD3;ADD3;ADD3;ADD3;ADD3;ADD3;ADD3;ADD3;ADD3;ADD3;ADD3;ADD3	ENST00000277900.11;ENST00000356080.7;ENST00000360162.6;ENST00000459738.4;ENST00000468251.4;ENST00000475954.4;ENST00000484622.4;ENST00000487085.4;ENST00000495661.4;ENST00000496517.4;ENST00000497125.4;ENST00000611329.1	0	0	1	0	0	0	0
cg16236688	.	.	0	0	0	1	0	0	0
cg16236779	NT5C2;NT5C2;NT5C2;NT5C2;NT5C2;NT5C2	ENST00000343289.8;ENST00000369857.7;ENST00000404739.6;ENST00000452156.4;ENST00000461461.4;ENST00000470299.1	0	0	1	0	0	0	0
cg16248277	FGF8;FGF8;FGF8;FGF8;FGF8;FGF8;FGF8	ENST00000320185.5;ENST00000344255.6;ENST00000346714.6;ENST00000347978.2;ENST00000469792.5;ENST00000485728.1;ENST00000618991.3	0	0	0	1	0	0	0
cg16259047	MGMT;MGMT	ENST00000306010.7;ENST00000482653.1	0	0	1	0	0	0	1
cg16259904	LRRC27;LRRC27;LRRC27;LRRC27;LRRC27;STK32C;STK32C;STK32C	ENST00000344079.8;ENST00000368613.7;ENST00000368614.6;ENST00000462656.4;ENST00000625755.1;ENST00000368619.3;ENST00000368620.2;ENST00000456004.1	0	0	0	1	0	0	0
cg16260126	.	.	0	0	1	0	0	0	0
cg16267979	GATA3;GATA3;GATA3	ENST00000346208.3;ENST00000379328.6;ENST00000461472.1	0	0	0	1	0	0	0
cg16272420	PNLIPRP2;PNLIPRP2;PNLIPRP2;PNLIPRP2;PNLIPRP2	ENST00000579578.5;ENST00000586762.2;ENST00000588823.1;ENST00000591655.3;ENST00000611850.3	0	0	0	1	0	0	0
cg16273546	.	.	0	0	1	1	0	0	0
cg16273724	SNRPD2P1	ENST00000489253.1	0	0	1	0	0	0	0
cg16295133	CUZD1;CUZD1;CUZD1;CUZD1;CUZD1;CUZD1;CUZD1	ENST00000338948.3;ENST00000368899.4;ENST00000368900.4;ENST00000368901.4;ENST00000368904.4;ENST00000392790.4;ENST00000545804.2	0	0	0	1	0	0	0
cg16295676	IKZF5;IKZF5;IKZF5;IKZF5;IKZF5	ENST00000368886.8;ENST00000469821.1;ENST00000479103.1;ENST00000496605.4;ENST00000617859.3	0	0	1	0	0	0	0
cg16327338	ABLIM1;ABLIM1;ABLIM1;ABLIM1;ABLIM1;ABLIM1;ABLIM1;ABLIM1;ABLIM1;ABLIM1	ENST00000277895.8;ENST00000369252.7;ENST00000369253.5;ENST00000369256.5;ENST00000369266.6;ENST00000392952.6;ENST00000392955.6;ENST00000428430.1;ENST00000440467.4;ENST00000533213.5	0	0	0	1	0	0	0
cg16330755	C10orf32;C10orf32;C10orf32;C10orf32-ASMT	ENST00000339834.8;ENST00000369883.3;ENST00000478833.1;ENST00000299353.6	0	0	1	1	0	0	0
cg16339943	BMS1	ENST00000374518.5	0	0	0	1	1	0	0
cg16351002	CUZD1;FAM24B;FAM24B;FAM24B	ENST00000368904.4;ENST00000368896.1;ENST00000368898.6;ENST00000462859.4	0	0	0	1	0	0	0
cg16365445	ITGB1;ITGB1;ITGB1;ITGB1;ITGB1;ITGB1;ITGB1;ITGB1;ITGB1;ITGB1;ITGB1;ITGB1	ENST00000302278.6;ENST00000396033.5;ENST00000414670.2;ENST00000417122.5;ENST00000437302.4;ENST00000474568.4;ENST00000475184.4;ENST00000480226.4;ENST00000484088.4;ENST00000488494.4;ENST00000528877.4;ENST00000534049.4	0	0	0	1	0	0	0
cg16366546	KIAA1217;KIAA1217;KIAA1217;KIAA1217;KIAA1217;KIAA1217;KIAA1217	ENST00000376452.6;ENST00000376454.6;ENST00000376456.7;ENST00000376462.4;ENST00000430453.5;ENST00000438429.4;ENST00000458595.4	0	0	1	0	0	0	0
cg16407699	.	.	0	0	0	1	0	0	0
cg16422098	ITGA8	ENST00000378076.3	0	0	0	1	0	0	0
cg16422814	ATE1-AS1	ENST00000437593.1	0	0	1	0	0	0	1
cg16426764	LHPP;LHPP	ENST00000368839.1;ENST00000368842.8	0	0	1	0	0	0	0
cg16432441	TBATA;TBATA;TBATA	ENST00000299290.4;ENST00000394982.2;ENST00000456372.3	0	0	0	1	0	0	0
cg16442712	KIAA1217;KIAA1217;KIAA1217;KIAA1217;KIAA1217;KIAA1217;KIAA1217	ENST00000376452.6;ENST00000376454.6;ENST00000376456.7;ENST00000376462.4;ENST00000430453.5;ENST00000438429.4;ENST00000458595.4	0	0	1	0	0	0	0
cg16447865	.	.	0	0	0	1	1	0	0
cg16468905	LINC00595;LINC00595;LINC00856;LINC00856;LINC00856	ENST00000459633.1;ENST00000461034.1;ENST00000421324.3;ENST00000432742.1;ENST00000624665.2	0	0	0	1	0	0	0
cg16476048	RP11-383C5.3;RP11-383C5.3;RP11-383C5.3;RP11-383C5.3;TEX36;TEX36;TEX36	ENST00000415305.5;ENST00000449693.4;ENST00000596068.4;ENST00000607914.4;ENST00000368821.3;ENST00000526819.4;ENST00000532135.4	0	0	1	0	0	0	0
cg16489259	.	.	0	0	0	1	0	0	0
cg16489809	TCTN3;TCTN3;TCTN3;TCTN3;TCTN3;TCTN3	ENST00000265993.12;ENST00000371209.5;ENST00000371217.8;ENST00000430368.5;ENST00000497399.1;ENST00000614499.3	0	0	1	0	0	0	0
cg16490176	C10orf55;C10orf55;PLAU;PLAU;PLAU;PLAU;PLAU	ENST00000409178.4;ENST00000412307.3;ENST00000372764.3;ENST00000446342.4;ENST00000481390.4;ENST00000494287.1;ENST00000496926.1	0	0	0	1	1	0	0
cg16490659	ARHGAP12;ARHGAP12;ARHGAP12;ARHGAP12;ARHGAP12	ENST00000311380.7;ENST00000344936.5;ENST00000375245.7;ENST00000375250.8;ENST00000396144.7	0	0	1	1	0	0	0
cg16538964	PPP2R2D;PPP2R2D;PPP2R2D;PPP2R2D;PPP2R2D;PPP2R2D	ENST00000455566.4;ENST00000470416.4;ENST00000472664.1;ENST00000482010.5;ENST00000490777.3;ENST00000616467.3	1	0	1	0	0	0	1
cg16551240	CFAP46;CFAP46	ENST00000368586.8;ENST00000417862.2	0	0	1	1	0	0	0
cg16558695	.	.	0	0	1	1	0	0	0
cg16595957	CFAP46;CFAP46	ENST00000368586.8;ENST00000486104.4	0	0	0	1	0	0	0
cg16596052	RGS10;RGS10;RGS10;RGS10	ENST00000369101.6;ENST00000369103.2;ENST00000392865.4;ENST00000469575.1	0	0	1	0	0	0	0
cg16598977	.	.	0	0	0	1	1	1	0
cg16602747	.	.	0	0	0	1	0	0	0
cg16621196	RP11-442O18.1	ENST00000453367.1	0	0	0	1	0	0	0
cg16622520	SORBS1;SORBS1;SORBS1;SORBS1;SORBS1;SORBS1;SORBS1	ENST00000306402.9;ENST00000371227.7;ENST00000371246.5;ENST00000371247.5;ENST00000371249.5;ENST00000474353.5;ENST00000607232.4	0	0	1	0	0	0	0
cg16636355	.	.	0	0	0	1	0	0	0
cg16636756	ITPRIP;ITPRIP;ITPRIP;ITPRIP	ENST00000278071.5;ENST00000337478.2;ENST00000358187.2;ENST00000458723.1	0	0	1	0	0	0	0
cg16653991	FGFR2;FGFR2;FGFR2;FGFR2;FGFR2;FGFR2;FGFR2;FGFR2;FGFR2;FGFR2;FGFR2;FGFR2;FGFR2;FGFR2;FGFR2;FGFR2;FGFR2	ENST00000336553.9;ENST00000346997.5;ENST00000351936.9;ENST00000356226.7;ENST00000357555.8;ENST00000358487.8;ENST00000360144.6;ENST00000369056.4;ENST00000369058.6;ENST00000369059.4;ENST00000369060.7;ENST00000369061.7;ENST00000429361.4;ENST00000457416.5;ENST00000478859.4;ENST00000604236.4;ENST00000613048.3	0	0	0	1	1	0	0
cg16654458	.	.	0	0	1	1	0	0	0
cg16656895	EMX2;EMX2;EMX2;EMX2;EMX2OS	ENST00000442245.5;ENST00000546446.2;ENST00000553456.4;ENST00000616794.1;ENST00000551288.4	0	0	1	0	0	0	0
cg16657244	NOLC1;NOLC1;NOLC1;NOLC1;NOLC1;NOLC1;NOLC1;NOLC1	ENST00000370007.5;ENST00000405356.4;ENST00000461421.4;ENST00000464969.5;ENST00000476468.4;ENST00000488254.5;ENST00000603946.4;ENST00000605788.4	0	0	0	1	0	0	0
cg16658191	HK1;HK1;HK1;HK1;HK1;HK1;HK1;HK1;HK1;HK1;HK1	ENST00000298649.6;ENST00000360289.5;ENST00000421088.4;ENST00000436817.4;ENST00000448642.5;ENST00000450646.4;ENST00000464803.4;ENST00000476368.4;ENST00000480047.4;ENST00000483054.4;ENST00000483077.4	0	0	1	0	0	0	1
cg16671899	FFAR4;FFAR4;FFAR4	ENST00000371481.7;ENST00000371483.7;ENST00000604414.1	0	0	0	1	1	0	0
cg16674860	HPS1;HPS1;HPS1;HPS1;HPS1;HPS1;HPS1;HPS1;HPS1	ENST00000325103.9;ENST00000338546.8;ENST00000361490.7;ENST00000465957.1;ENST00000467246.4;ENST00000474873.4;ENST00000480020.4;ENST00000498219.4;ENST00000613394.3	0	0	1	0	0	0	0
cg16697438	NPFFR1	ENST00000277942.6	0	0	0	1	0	0	0
cg16698623	MGMT	ENST00000306010.7	0	0	1	0	0	0	0
cg16701655	FAM21A;FAM21A;FAM21A;FAM21A;FAM21A;FAM21EP	ENST00000282633.8;ENST00000314664.10;ENST00000351071.9;ENST00000434114.5;ENST00000611324.3;ENST00000456967.4	0	0	0	1	0	0	0
cg16704246	RBM20;RBM20;RBM20	ENST00000369519.3;ENST00000465774.2;ENST00000480343.2	0	0	1	0	0	0	0
cg16707438	ADARB2	ENST00000381312.4	0	0	0	1	0	0	0
cg16713574	.	.	0	0	1	0	0	0	0
cg16740893	.	.	0	0	0	1	0	0	0
cg16742874	RP11-399K21.11;ZNF503-AS1;ZNF503-AS1;ZNF503-AS1;ZNF503-AS1;ZNF503-AS1;ZNF503-AS1;ZNF503-AS1	ENST00000418818.5;ENST00000416398.1;ENST00000524517.4;ENST00000526759.4;ENST00000528121.4;ENST00000530606.1;ENST00000531808.4;ENST00000533822.1	0	0	1	0	0	0	0
cg16754015	ADARB2	ENST00000381312.4	0	0	0	1	0	0	0
cg16759416	UNC5B;UNC5B	ENST00000335350.9;ENST00000373192.4	0	0	1	0	0	0	0
cg16783349	.	.	0	0	0	1	0	0	0
cg16786144	INPP5A;INPP5A;INPP5A;INPP5A	ENST00000342652.6;ENST00000368593.6;ENST00000368594.6;ENST00000445580.1	0	0	1	0	0	0	0
cg16813507	SLIT1;SLIT1	ENST00000266058.7;ENST00000371070.7	0	0	0	1	0	0	0
cg16813552	MGEA5;MGEA5;NPM3	ENST00000361464.6;ENST00000439817.4;ENST00000370110.5	1	0	1	0	0	0	0
cg16819768	RSU1;RSU1;RSU1;RSU1;RSU1	ENST00000345264.8;ENST00000377911.1;ENST00000377921.6;ENST00000464074.5;ENST00000602389.1	1	1	1	0	0	0	1
cg16827475	.	.	0	0	0	1	0	0	0
cg16852588	ZNF365;ZNF365;ZNF365;ZNF365;ZNF365	ENST00000395254.6;ENST00000395255.6;ENST00000410046.6;ENST00000421210.1;ENST00000466727.1	0	0	0	1	0	0	0
cg16854826	ZMIZ1	ENST00000334512.8	0	0	1	0	0	0	0
cg16885557	.	.	0	0	0	1	0	0	0
cg16886476	.	.	0	0	1	0	0	0	0
cg16895672	PARD3;PARD3;PARD3;PARD3;PARD3;PARD3;PARD3;PARD3	ENST00000346874.7;ENST00000350537.7;ENST00000374788.6;ENST00000374789.6;ENST00000374790.6;ENST00000374794.6;ENST00000545260.4;ENST00000545693.4	0	0	0	1	0	0	0
cg16907766	OPTN;OPTN;OPTN;OPTN;OPTN;OPTN;OPTN;OPTN;OPTN	ENST00000263036.8;ENST00000378747.6;ENST00000378748.6;ENST00000378752.6;ENST00000378757.5;ENST00000378764.5;ENST00000430081.4;ENST00000482140.4;ENST00000487935.1	0	0	0	1	0	0	0
cg16908948	CEP164P1;ZNF22	ENST00000456938.5;ENST00000298299.3	0	0	1	0	0	0	0
cg16919449	.	.	0	0	0	1	0	0	0
cg16920551	ACSL5;ACSL5;ACSL5;ACSL5;ACSL5;ACSL5	ENST00000354273.4;ENST00000354655.7;ENST00000356116.4;ENST00000393081.4;ENST00000433418.4;ENST00000479936.1	0	0	1	0	0	0	0
cg16929850	.	.	0	0	0	1	0	0	0
cg16939391	.	.	0	0	0	1	0	0	0
cg16939720	.	.	0	0	1	0	0	0	0
cg16949584	CYP2E1	ENST00000463117.5	0	0	1	0	0	0	0
cg16954165	STAMBPL1;STAMBPL1;STAMBPL1;STAMBPL1	ENST00000371922.1;ENST00000371924.4;ENST00000371926.6;ENST00000371927.6	0	0	0	1	0	0	0
cg16954727	.	.	0	0	1	0	0	0	0
cg16978910	.	.	0	0	1	0	0	0	1
cg16992713	RP11-573G6.4	ENST00000623583.1	0	0	0	1	0	0	0
cg16993911	RP13-463N16.6	ENST00000478294.1	1	0	1	1	0	0	0
cg16997314	CCNY;CCNY;CCNY;CCNY;CCNY;CCNY;CCNY	ENST00000265375.12;ENST00000339497.7;ENST00000374704.6;ENST00000374706.4;ENST00000465416.4;ENST00000492478.4;ENST00000497692.1	1	1	1	0	0	0	0
cg17004653	TCERG1L;TCERG1L	ENST00000368642.4;ENST00000483040.1	0	0	0	1	1	0	0
cg17004975	RP11-479O17.7;SFTPD	ENST00000456300.2;ENST00000444384.3	1	0	0	0	0	0	0
cg17016011	INPP5A;INPP5A;INPP5A;INPP5A	ENST00000342652.6;ENST00000368593.6;ENST00000368594.6;ENST00000423490.4	0	0	1	0	0	0	1
cg17042009	NKX2-3;NKX2-3	ENST00000344586.8;ENST00000622383.1	0	0	0	1	0	0	0
cg17047829	PLCE1;PLCE1;PLCE1;PLCE1;PLCE1-AS2;PLCE1-AS2;PLCE1-AS2;PLCE1-AS2	ENST00000260766.6;ENST00000371375.1;ENST00000371380.6;ENST00000371385.6;ENST00000419353.5;ENST00000432782.1;ENST00000438899.4;ENST00000453183.4	0	0	0	1	0	0	0
cg17051995	PANK1;PANK1;PANK1	ENST00000307534.7;ENST00000322191.9;ENST00000342512.3	0	0	1	0	0	0	0
cg17057501	RTKN2;RTKN2	ENST00000373789.6;ENST00000395260.3	0	0	1	0	0	0	1
cg17059136	OR13A1;OR13A1;OR13A1	ENST00000374401.2;ENST00000536058.1;ENST00000553795.4	0	0	0	1	0	0	0
cg17063452	FBXW4;FBXW4	ENST00000331272.7;ENST00000457105.2	0	0	1	0	0	0	0
cg17083801	ADARB2	ENST00000381312.4	0	0	0	1	0	0	0
cg17085576	.	.	0	0	1	0	0	0	0
cg17092956	.	.	0	0	0	1	0	0	0
cg17093267	XPNPEP1;XPNPEP1;XPNPEP1;XPNPEP1;XPNPEP1;XPNPEP1;XPNPEP1;XPNPEP1;XPNPEP1;XPNPEP1	ENST00000322238.11;ENST00000369683.4;ENST00000403138.5;ENST00000430337.4;ENST00000443078.4;ENST00000451592.4;ENST00000460523.4;ENST00000490740.5;ENST00000502935.4;ENST00000506777.4	0	0	1	0	0	0	0
cg17143376	PAOX;PAOX;PAOX;PAOX;PAOX;PAOX;PAOX;PAOX;PAOX;RP11-108K14.8	ENST00000278060.8;ENST00000356306.8;ENST00000357296.6;ENST00000368535.2;ENST00000368539.5;ENST00000476834.5;ENST00000480071.2;ENST00000483211.5;ENST00000529585.4;ENST00000468317.2	0	0	0	1	0	0	0
cg17154542	C10orf76;C10orf76	ENST00000311122.5;ENST00000370033.7	0	0	1	0	0	0	0
cg17167425	SH3PXD2A;SH3PXD2A;SH3PXD2A	ENST00000355946.5;ENST00000369774.7;ENST00000420222.1	0	0	0	1	0	0	0
cg17168235	.	.	0	0	1	0	0	0	0
cg17179557	GPR123;GPR123;GPR123	ENST00000392606.2;ENST00000392607.6;ENST00000607359.4	0	0	1	0	0	0	0
cg17181022	CYP26C1;CYP26C1	ENST00000285949.5;ENST00000624358.2	0	0	0	1	0	0	0
cg17182036	PDZD8;PDZD8	ENST00000334464.6;ENST00000489491.1	0	0	1	1	0	0	0
cg17182817	.	.	0	0	1	0	0	0	0
cg17184704	.	.	0	0	0	1	1	0	0
cg17191109	.	.	0	0	1	0	0	0	0
cg17237804	.	.	0	0	0	1	0	0	0
cg17238009	C10orf11;C10orf11;C10orf11;C10orf11	ENST00000372499.4;ENST00000593699.4;ENST00000593817.1;ENST00000611255.3	1	0	1	1	0	0	0
cg17239876	PALD1	ENST00000263563.6	1	0	1	0	0	0	0
cg17243957	ANXA8L1;ANXA8L1	ENST00000614356.1;ENST00000616785.1	0	0	1	0	0	0	1
cg17247873	RP11-432J24.5	ENST00000455414.1	0	0	0	1	0	0	0
cg17261303	JAKMIP3	ENST00000298622.7	0	0	0	1	0	0	0
cg17262810	CCNY;CCNY;CCNY;CCNY;CCNY;CCNY;CCNY	ENST00000265375.12;ENST00000339497.7;ENST00000374704.6;ENST00000374706.4;ENST00000490012.5;ENST00000492478.4;ENST00000493157.5	0	0	1	0	0	0	0
cg17270100	.	.	0	0	0	1	0	0	0
cg17295053	RP11-441O15.3	ENST00000416191.2	0	0	0	1	1	0	0
cg17303833	AC021037.1;ZNF518A;ZNF518A;ZNF518A;ZNF518A;ZNF518A;ZNF518A;ZNF518A	ENST00000618241.1;ENST00000316045.8;ENST00000478086.4;ENST00000484770.1;ENST00000488700.4;ENST00000539666.4;ENST00000563195.1;ENST00000624776.2	0	0	0	1	0	0	0
cg17307051	CCDC6;CCDC6	ENST00000263102.6;ENST00000518638.1	0	0	1	0	0	0	0
cg17319294	COL13A1;COL13A1;COL13A1;COL13A1;COL13A1;COL13A1;COL13A1;COL13A1;COL13A1	ENST00000354547.6;ENST00000357811.6;ENST00000398969.6;ENST00000398978.6;ENST00000479733.4;ENST00000517713.4;ENST00000520133.4;ENST00000520267.4;ENST00000522165.4	0	0	0	1	0	0	0
cg17323956	.	.	0	0	1	0	0	0	0
cg17324161	CISD1;CISD1;CISD1;CISD1	ENST00000333926.5;ENST00000464703.4;ENST00000488388.2;ENST00000489785.4	0	0	0	1	0	0	0
cg17328514	HIF1AN;NDUFB8;NDUFB8;NDUFB8;NDUFB8;NDUFB8;NDUFB8;NDUFB8;NDUFB8;RP11-411B6.6;RP11-411B6.6;RP11-411B6.6;RP11-411B6.6;RP11-411B6.6	ENST00000533589.5;ENST00000299166.7;ENST00000370320.4;ENST00000370322.4;ENST00000466088.4;ENST00000528425.4;ENST00000529437.1;ENST00000531189.1;ENST00000531418.4;ENST00000527595.4;ENST00000528174.4;ENST00000529568.4;ENST00000533549.1;ENST00000557395.4	0	0	1	0	0	0	0
cg17330203	CUTC	ENST00000370476.8	0	0	1	0	0	0	1
cg17337695	ZNF37BP;ZNF37BP;ZNF37BP	ENST00000435805.5;ENST00000452075.6;ENST00000473592.1	0	0	0	1	0	0	0
cg17342141	C10orf120;C10orf120	ENST00000329446.4;ENST00000432000.4	0	0	0	1	0	0	0
cg17342283	SRGN;SRGN	ENST00000242465.3;ENST00000462445.1	0	0	1	0	0	0	0
cg17352027	CFAP46	ENST00000368586.8	1	0	1	0	0	0	0
cg17384380	.	.	0	0	0	1	0	0	0
cg17384647	MMRN2;MMRN2;MMRN2;MMRN2;MMRN2;SNCG;SNCG;SNCG	ENST00000372027.8;ENST00000474994.2;ENST00000608090.1;ENST00000608753.1;ENST00000609457.4;ENST00000348795.7;ENST00000372017.3;ENST00000465679.4	0	0	1	0	0	0	0
cg17436460	CUBN	ENST00000377833.7	0	0	0	1	0	0	0
cg17436666	.	.	0	0	1	0	0	0	0
cg17455799	PSD;PSD;PSD;PSD;PSD	ENST00000020673.5;ENST00000406432.4;ENST00000461698.4;ENST00000488194.1;ENST00000611678.3	0	0	0	1	1	0	0
cg17485681	CDH23;CDH23;CDH23;CDH23;CDH23	ENST00000224721.9;ENST00000398788.4;ENST00000475158.1;ENST00000619887.3;ENST00000622827.3	0	0	1	0	0	0	0
cg17486764	ADARB2	ENST00000381312.4	0	0	0	1	0	0	0
cg17486946	FGF8;FGF8;FGF8;FGF8;FGF8;FGF8;FGF8	ENST00000320185.5;ENST00000344255.6;ENST00000346714.6;ENST00000347978.2;ENST00000469792.5;ENST00000485728.1;ENST00000618991.3	0	0	1	0	0	0	0
cg17516577	LRRC20;LRRC20;LRRC20;LRRC20;LRRC20;LRRC20	ENST00000355790.7;ENST00000357631.5;ENST00000358141.5;ENST00000373224.4;ENST00000395010.4;ENST00000446961.2	0	0	0	1	0	0	0
cg17517709	.	.	0	0	0	1	0	0	0
cg17518263	.	.	0	0	1	0	0	0	0
cg17519479	.	.	0	0	0	1	0	0	0
cg17520000	AKR1C8P;AKR1C8P	ENST00000578467.2;ENST00000584929.5	0	0	1	0	0	0	0
cg17520712	BMS1P4;BMS1P4;DUSP8P5;GLUD1P3;GLUD1P3;RP11-464F9.1	ENST00000580790.1;ENST00000584747.4;ENST00000422884.1;ENST00000507952.1;ENST00000508551.1;ENST00000399449.3	0	0	0	1	0	0	0
cg17521156	.	.	0	0	1	0	0	0	0
cg17524619	HKDC1	ENST00000354624.5	0	0	1	0	0	0	1
cg17535691	TLX1NB;TLX1NB	ENST00000425505.1;ENST00000445873.4	0	0	0	1	0	0	0
cg17552801	ANKRD2;ANKRD2;ANKRD2;ANKRD2	ENST00000298808.8;ENST00000307518.8;ENST00000370655.4;ENST00000455090.1	0	0	0	1	0	0	0
cg17554636	.	.	0	0	1	0	0	0	0
cg17568266	.	.	0	0	0	1	0	0	0
cg17572155	.	.	0	0	1	0	0	0	0
cg17589590	PAX2;PAX2;PAX2;PAX2;PAX2;PAX2;PAX2;PAX2	ENST00000355243.6;ENST00000361791.6;ENST00000370296.5;ENST00000427256.4;ENST00000428433.4;ENST00000553492.4;ENST00000554172.2;ENST00000554363.2	0	0	0	1	0	0	0
cg17611674	GATA3;GATA3-AS1;GATA3-AS1;GATA3-AS1;RP11-379F12.3;RP11-379F12.3;RP11-379F12.4	ENST00000481743.1;ENST00000355358.1;ENST00000420815.4;ENST00000438755.1;ENST00000417359.1;ENST00000458727.1;ENST00000418270.1	0	0	0	1	0	0	0
cg17620335	NCOA4;NCOA4;NCOA4;NCOA4;NCOA4	ENST00000578454.4;ENST00000579039.2;ENST00000580070.4;ENST00000581486.4;ENST00000585056.4	0	0	1	1	0	0	0
cg17623854	.	.	0	0	1	0	0	0	0
cg17633463	UBTD1	ENST00000370664.3	0	0	0	1	0	0	0
cg17636707	SVILP1	ENST00000422642.4	0	0	1	0	0	0	0
cg17641566	CDH23;CDH23;CDH23;CDH23;CDH23	ENST00000224721.9;ENST00000398788.4;ENST00000475158.1;ENST00000619887.3;ENST00000622827.3	0	0	1	0	0	0	0
cg17665193	GAD2;GAD2;GAD2;GAD2	ENST00000259271.6;ENST00000376248.1;ENST00000376261.6;ENST00000428517.2	0	0	0	1	1	0	0
cg17672798	ADARB2;ADARB2-AS1	ENST00000381312.4;ENST00000421697.2	0	0	0	1	0	0	0
cg17714832	SYCE1;SYCE1;SYCE1;SYCE1	ENST00000303903.9;ENST00000343131.5;ENST00000368517.6;ENST00000479535.2	0	0	0	1	0	0	0
cg17732877	C10orf11;C10orf11;C10orf11	ENST00000372499.4;ENST00000593699.4;ENST00000611255.3	0	0	0	1	1	0	0
cg17735539	ADARB2	ENST00000381312.4	0	0	0	1	0	0	0
cg17739550	GPR123	ENST00000607359.4	0	0	1	1	0	0	0
cg17741809	LIPA;LIPA;LIPA;LIPA;LIPA	ENST00000282673.5;ENST00000336233.8;ENST00000371837.4;ENST00000428800.4;ENST00000456827.4	0	0	1	0	0	0	0
cg17743250	CYP26C1;CYP26C1;RP11-348J12.2	ENST00000285949.5;ENST00000624358.2;ENST00000444965.1	0	0	1	0	0	0	0
cg17746395	.	.	0	0	0	1	0	0	0
cg17750572	RP11-526P5.2;RP11-526P5.2	ENST00000437289.1;ENST00000438753.1	0	0	0	1	0	0	0
cg17753476	ITIH5;ITIH5;ITIH5;ITIH5;ITIH5;ITIH5;ITIH5	ENST00000397145.5;ENST00000397146.5;ENST00000434980.4;ENST00000461751.1;ENST00000468389.4;ENST00000476417.4;ENST00000613909.3	1	1	1	1	0	0	0
cg17755480	KNDC1;KNDC1	ENST00000304613.6;ENST00000368571.2	0	0	1	0	0	0	0
cg17766026	.	.	0	0	0	1	0	0	0
cg17773020	FBXL15;FBXL15;FBXL15;FBXL15;FBXL15;PSD;PSD;PSD;PSD;PSD	ENST00000224862.6;ENST00000369956.5;ENST00000432590.4;ENST00000457067.1;ENST00000481808.1;ENST00000020673.5;ENST00000406432.4;ENST00000472685.4;ENST00000492902.2;ENST00000611678.3	0	0	0	1	1	1	0
cg17775621	CELF2;CELF2;CELF2;CELF2;CELF2;CELF2;CELF2;CELF2	ENST00000354897.3;ENST00000399850.6;ENST00000416382.5;ENST00000417956.5;ENST00000542579.4;ENST00000608830.4;ENST00000609692.4;ENST00000609870.4	0	0	0	1	0	0	0
cg17782713	BMI1;BMI1;BMI1;BMI1;BMI1;BMI1;COMMD3-BMI1;COMMD3-BMI1;COMMD3-BMI1;COMMD3-BMI1;COMMD3-BMI1;COMMD3-BMI1	ENST00000376663.6;ENST00000416820.4;ENST00000442508.4;ENST00000456675.2;ENST00000602358.4;ENST00000602523.1;ENST00000417470.1;ENST00000463409.5;ENST00000475460.5;ENST00000489125.2;ENST00000602390.4;ENST00000602395.1	0	0	0	1	0	0	0
cg17782974	TRIM8;TRIM8	ENST00000302424.10;ENST00000462202.2	0	0	1	1	0	0	0
cg17787585	ADAM8;ADAM8;ADAM8;ADAM8;ADAM8;ADAM8;ADAM8;ADAM8	ENST00000415217.6;ENST00000445355.6;ENST00000463298.4;ENST00000468964.1;ENST00000485491.5;ENST00000537099.4;ENST00000560135.4;ENST00000561175.1	0	0	1	0	0	0	0
cg17825173	TACR2;TACR2	ENST00000373307.4;ENST00000619173.3	0	0	1	0	0	0	1
cg17831791	CTBP2;CTBP2;CTBP2;CTBP2;CTBP2;CTBP2;CTBP2	ENST00000309035.9;ENST00000337195.8;ENST00000411419.5;ENST00000460976.4;ENST00000493552.1;ENST00000494626.5;ENST00000531469.4	0	0	0	1	0	0	0
cg17834185	KNDC1;KNDC1;KNDC1;KNDC1;KNDC1	ENST00000304613.6;ENST00000368571.2;ENST00000478074.4;ENST00000485110.4;ENST00000530127.1	0	0	1	0	0	0	0
cg17837069	.	.	0	0	0	1	0	0	0
cg17838816	KNDC1;KNDC1	ENST00000304613.6;ENST00000368571.2	0	0	1	0	0	0	0
cg17844037	STK32C;STK32C;STK32C	ENST00000298630.6;ENST00000368620.2;ENST00000368622.4	0	0	0	1	0	0	0
cg17851392	TUBGCP2;TUBGCP2;TUBGCP2;TUBGCP2;TUBGCP2;TUBGCP2;TUBGCP2;ZNF511	ENST00000368563.5;ENST00000417178.5;ENST00000470829.1;ENST00000480198.1;ENST00000482278.4;ENST00000487796.2;ENST00000543663.4;ENST00000361518.8	1	1	1	0	0	0	0
cg17854497	SEPHS1;SEPHS1;SEPHS1;SEPHS1	ENST00000327347.8;ENST00000378614.7;ENST00000413411.4;ENST00000545675.4	0	0	1	0	0	0	1
cg17859552	INPP5A;INPP5A;INPP5A;INPP5A	ENST00000342652.6;ENST00000368593.6;ENST00000368594.6;ENST00000498337.1	0	0	0	1	1	0	0
cg17861206	HPS6	ENST00000299238.6	0	0	1	0	0	0	0
cg17893426	JAKMIP3;JAKMIP3	ENST00000298622.7;ENST00000477275.1	0	0	0	1	0	0	0
cg17894755	WBP1L;WBP1L	ENST00000369889.5;ENST00000448841.4	0	0	1	0	0	0	0
cg17900199	WDR37;WDR37	ENST00000263150.7;ENST00000358220.4	0	0	0	1	1	0	0
cg17905091	DIP2C;DIP2C;DIP2C	ENST00000280886.9;ENST00000381496.6;ENST00000423550.2	0	0	0	1	0	0	0
cg17905462	.	.	0	0	1	0	0	0	0
cg17907056	MTPAP;MTPAP;MTPAP;MTPAP	ENST00000263063.7;ENST00000417581.1;ENST00000421701.1;ENST00000488290.4	0	0	1	0	0	0	0
cg17911420	TCERG1L;TCERG1L	ENST00000368642.4;ENST00000483040.1	0	0	0	1	0	0	0
cg17919212	ADARB2	ENST00000381312.4	0	0	0	1	1	0	0
cg17922326	ADARB2	ENST00000381312.4	0	0	1	0	0	0	0
cg17951488	.	.	0	0	0	1	0	0	0
cg17954226	APBB1IP	ENST00000376236.7	0	0	0	1	0	0	0
cg17967780	WDFY4	ENST00000360890.5	0	0	0	1	0	0	0
cg17972361	LINC01163;LINC01163	ENST00000626518.1;ENST00000630252.1	0	0	1	0	0	0	0
cg17989763	.	.	0	0	0	1	0	0	0
cg17997332	STK32C;STK32C;STK32C	ENST00000298630.6;ENST00000368622.4;ENST00000462160.4	0	0	0	1	0	0	0
cg18002339	VWA2;VWA2;VWA2	ENST00000298715.7;ENST00000392982.6;ENST00000603594.2	1	1	1	1	0	0	0
cg18005828	.	.	0	0	1	1	0	0	0
cg18010733	MARCH8;MARCH8;MARCH8;MARCH8;MARCH8	ENST00000319836.6;ENST00000395769.5;ENST00000453424.5;ENST00000453980.3;ENST00000602712.2	0	0	0	1	0	0	0
cg18013765	.	.	0	0	1	0	0	0	0
cg18037376	DPYSL4;DPYSL4;DPYSL4	ENST00000338492.7;ENST00000493882.1;ENST00000493927.4	0	0	0	1	1	0	0
cg18038372	MGMT	ENST00000306010.7	0	0	0	1	1	0	0
cg18040225	CCNJ;CCNJ;CCNJ;ENTPD1-AS1;ENTPD1-AS1;ENTPD1-AS1;ENTPD1-AS1;ENTPD1-AS1;ENTPD1-AS1;ENTPD1-AS1	ENST00000265992.8;ENST00000403870.6;ENST00000465148.2;ENST00000416301.4;ENST00000427846.1;ENST00000449197.1;ENST00000451364.4;ENST00000452728.4;ENST00000454638.4;ENST00000458228.4	1	0	1	0	0	0	0
cg18048370	CFAP46;CFAP46;CFAP46	ENST00000368586.8;ENST00000466834.1;ENST00000486104.4	0	0	0	1	0	0	0
cg18054281	RP11-298E9.6	ENST00000417149.1	0	0	1	0	0	0	0
cg18054998	ENTPD1;ENTPD1;ENTPD1;ENTPD1;ENTPD1-AS1;ENTPD1-AS1;RP11-248J23.7;RP11-429G19.3	ENST00000371203.8;ENST00000371207.6;ENST00000539125.4;ENST00000543964.4;ENST00000416301.4;ENST00000451364.4;ENST00000491114.1;ENST00000433113.1	0	0	1	0	0	0	1
cg18061319	AIFM2;AIFM2	ENST00000307864.2;ENST00000613322.3	0	0	0	1	0	0	0
cg18061433	C10orf113;C10orf113;NEBL	ENST00000529198.1;ENST00000534331.4;ENST00000417816.2	0	0	0	1	0	0	0
cg18064754	MGMT	ENST00000306010.7	0	0	1	0	0	0	0
cg18066403	.	.	0	0	1	0	0	0	0
cg18099423	KCNMA1;KCNMA1;KCNMA1;KCNMA1;KCNMA1;KCNMA1;KCNMA1;KCNMA1;KCNMA1;KCNMA1;KCNMA1;KCNMA1;KCNMA1;KCNMA1;KCNMA1;KCNMA1;KCNMA1;KCNMA1	ENST00000286627.8;ENST00000286628.11;ENST00000354353.8;ENST00000372403.7;ENST00000372408.5;ENST00000372421.8;ENST00000372437.4;ENST00000372440.4;ENST00000372443.4;ENST00000404771.6;ENST00000404857.4;ENST00000406533.6;ENST00000428546.1;ENST00000434208.4;ENST00000450795.4;ENST00000457953.4;ENST00000604624.4;ENST00000626620.1	0	0	0	1	0	0	0
cg18100746	RP11-563J2.3	ENST00000391437.2	0	0	0	1	1	0	0
cg18102710	OPN4;OPN4;OPN4	ENST00000241891.8;ENST00000372071.5;ENST00000443292.1	1	1	1	0	0	0	0
cg18104354	.	.	0	0	1	0	0	0	0
cg18110578	C10orf71	ENST00000374144.6	0	0	0	1	1	0	0
cg18111073	TAF3	ENST00000344293.5	0	0	1	0	0	0	1
cg18120576	ANXA8L1;ANXA8L1	ENST00000614356.1;ENST00000616785.1	0	0	0	1	0	0	0
cg18127648	DLG5	ENST00000372391.5	0	0	1	0	0	0	0
cg18131932	TLL2	ENST00000357947.3	0	0	0	1	0	0	0
cg18138167	.	.	0	0	0	1	0	0	0
cg18139178	KNDC1;KNDC1	ENST00000304613.6;ENST00000368571.2	0	0	1	0	0	0	0
cg18171855	RP11-526P5.2;RP11-526P5.2	ENST00000437289.1;ENST00000438753.1	0	0	0	1	0	0	0
cg18180783	MYOZ1	ENST00000359322.4	0	0	1	0	0	0	0
cg18192294	RNLS;RNLS;RNLS;RNLS;RNLS	ENST00000331772.7;ENST00000371947.6;ENST00000437752.2;ENST00000466945.4;ENST00000481793.1	0	0	0	1	0	0	0
cg18192919	TMEM26;TMEM26;TMEM26;TMEM26-AS1	ENST00000399298.6;ENST00000488505.2;ENST00000503886.4;ENST00000389640.4	0	0	1	0	0	0	0
cg18205883	.	.	0	0	0	1	0	0	0
cg18208185	.	.	0	0	0	1	0	0	0
cg18221168	OGDHL;OGDHL;OGDHL	ENST00000374103.7;ENST00000419399.3;ENST00000432695.2	0	0	1	0	0	0	0
cg18235465	C10orf105;C10orf105;CDH23;CDH23;CDH23;CDH23;CDH23;CDH23;CDH23	ENST00000398786.2;ENST00000441508.2;ENST00000224721.9;ENST00000398792.3;ENST00000398809.7;ENST00000442677.3;ENST00000466757.6;ENST00000616684.3;ENST00000622827.3	0	0	0	1	1	0	0
cg18237330	ZMIZ1-AS1	ENST00000456353.4	0	0	0	1	0	0	0
cg18237739	TMEM26;TMEM26	ENST00000399298.6;ENST00000503886.4	0	0	1	1	0	0	0
cg18240400	ZFAND4;ZFAND4;ZFAND4;ZFAND4;ZFAND4;ZFAND4;ZFAND4	ENST00000335258.8;ENST00000344646.8;ENST00000374366.6;ENST00000374371.5;ENST00000465407.4;ENST00000495747.4;ENST00000497028.4	0	0	1	0	0	0	0
cg18240543	CRTAC1;CRTAC1;GOLGA7B;GOLGA7B;GOLGA7B	ENST00000370597.6;ENST00000413387.4;ENST00000370602.4;ENST00000423054.1;ENST00000596005.2	0	0	1	0	0	0	0
cg18265435	PTPRE;PTPRE;PTPRE;PTPRE	ENST00000254667.6;ENST00000442830.4;ENST00000455661.4;ENST00000471218.4	0	0	0	1	0	0	0
cg18273501	CALHM2;CALHM2;CALHM2;CALHM2;CALHM2;CALHM2;CALHM2;RP11-225H22.4	ENST00000260743.8;ENST00000369788.6;ENST00000461631.1;ENST00000463878.1;ENST00000474797.1;ENST00000480642.1;ENST00000494180.1;ENST00000411906.1	0	0	0	1	0	1	0
cg18278184	SRGN;SRGN	ENST00000242465.3;ENST00000462445.1	0	0	1	1	0	0	0
cg18286127	FAM204A;FAM204A;FAM204A;FAM204A;FAM204A;FAM204A	ENST00000369172.7;ENST00000369183.7;ENST00000467890.1;ENST00000469758.4;ENST00000470476.4;ENST00000491416.4	0	0	1	1	0	0	0
cg18286501	TMEM26;TMEM26;TMEM26;TMEM26-AS1	ENST00000399298.6;ENST00000488505.2;ENST00000503886.4;ENST00000389640.4	0	0	1	0	0	0	0
cg18303477	MARK2P9	ENST00000430958.1	0	0	0	1	1	0	0
cg18306106	C8orf59P1	ENST00000429930.1	0	0	1	0	0	0	0
cg18310495	CPXM2;CPXM2;CPXM2	ENST00000241305.3;ENST00000368854.6;ENST00000615851.3	0	0	0	1	0	0	0
cg18317005	UNC5B;UNC5B	ENST00000335350.9;ENST00000373192.4	0	0	1	0	0	0	0
cg18390025	ELOVL3	ENST00000370005.3	0	0	0	1	0	0	0
cg18425434	C10orf82;C10orf82;C10orf82;C10orf82;RP11-498B4.5	ENST00000369210.6;ENST00000467153.4;ENST00000588184.1;ENST00000588224.1;ENST00000433600.1	0	0	0	1	0	0	0
cg18436008	.	.	0	0	0	1	1	0	0
cg18440692	FAM53B;RP11-12J10.3	ENST00000337318.6;ENST00000494792.1	0	0	1	0	0	0	0
cg18458017	BICC1	ENST00000373886.6	0	0	0	1	0	0	0
cg18460575	MGMT	ENST00000306010.7	0	0	1	0	0	0	0
cg18467406	DIP2C;DIP2C	ENST00000280886.9;ENST00000423550.2	0	0	0	1	1	0	0
cg18469036	DIP2C;DIP2C;DIP2C	ENST00000280886.9;ENST00000381496.6;ENST00000423550.2	1	0	1	0	0	0	0
cg18472130	.	.	0	0	0	1	0	0	0
cg18498565	PFKP;PFKP;PFKP	ENST00000381072.4;ENST00000381075.5;ENST00000381125.7	0	0	0	1	0	0	0
cg18511011	HABP2;HABP2;NRAP	ENST00000351270.3;ENST00000542051.4;ENST00000369360.6	0	0	0	1	0	0	0
cg18516365	ADD3-AS1;ADD3-AS1	ENST00000369655.2;ENST00000625954.1	0	0	1	0	0	0	0
cg18518896	.	.	1	1	1	0	0	0	1
cg18522740	DNMBP	ENST00000324109.7	0	0	0	1	0	0	0
cg18522931	ARID5B	ENST00000279873.10	0	0	0	1	0	0	0
cg18527276	STK32C;STK32C;STK32C	ENST00000298630.6;ENST00000368620.2;ENST00000368622.4	0	0	1	0	0	0	0
cg18530107	.	.	1	0	1	0	0	0	0
cg18537930	.	.	0	0	0	1	0	0	0
cg18547838	ARID5B	ENST00000279873.10	0	0	1	0	0	0	0
cg18565342	C10orf88;C10orf88;PSTK	ENST00000368891.8;ENST00000481909.1;ENST00000465232.4	0	0	0	1	0	0	0
cg18565795	ENKUR	ENST00000615958.3	0	0	1	0	0	0	0
cg18581378	CELF2;CELF2	ENST00000416382.5;ENST00000542579.4	0	0	0	1	0	0	0
cg18585396	ZNF32-AS3	ENST00000458063.1	0	0	1	1	0	0	0
cg18589102	.	.	1	0	1	0	0	0	0
cg18592174	CHAT;SLC18A3	ENST00000339797.4;ENST00000374115.4	0	0	0	1	0	0	0
cg18594033	RBM20	ENST00000369519.3	1	0	1	0	0	0	0
cg18618230	NRAP;NRAP;NRAP;NRAP	ENST00000359988.3;ENST00000360478.6;ENST00000369358.7;ENST00000369360.6	0	0	0	1	0	0	0
cg18621101	ANK3;ANK3;RP11-131N11.4	ENST00000373827.5;ENST00000510382.1;ENST00000517854.1	0	0	0	1	0	0	0
cg18621256	CTA-109P11.4	ENST00000549104.1	0	0	1	0	0	0	0
cg18624900	SLC16A12;SLC16A12	ENST00000371790.4;ENST00000475682.1	0	0	0	1	0	1	0
cg18629132	.	.	0	0	1	0	0	0	0
cg18632220	MGMT;RP11-109A6.3	ENST00000306010.7;ENST00000428273.1	0	0	1	0	0	0	1
cg18633693	KIAA1217;KIAA1217	ENST00000376462.4;ENST00000481700.1	0	0	0	1	1	0	0
cg18646979	NPFFR1	ENST00000277942.6	0	0	0	1	0	0	0
cg18650219	.	.	0	0	1	0	0	0	0
cg18659248	.	.	0	0	0	1	0	0	0
cg18666379	.	.	0	0	0	1	0	0	0
cg18669789	OAT;OAT;OAT;OAT;OAT	ENST00000368845.5;ENST00000467675.4;ENST00000471127.1;ENST00000483711.1;ENST00000539214.4	0	0	1	0	0	0	0
cg18678121	SEC61A2;SEC61A2;SEC61A2;SEC61A2;SEC61A2;SEC61A2;SEC61A2;SEC61A2;SEC61A2;SEC61A2	ENST00000298428.12;ENST00000304267.11;ENST00000379017.6;ENST00000379020.7;ENST00000379033.6;ENST00000379051.4;ENST00000441368.4;ENST00000472221.4;ENST00000475268.4;ENST00000495368.1	0	0	0	1	1	0	0
cg18688392	ZMIZ1;ZMIZ1;ZMIZ1	ENST00000334512.8;ENST00000446377.3;ENST00000611351.1	0	0	0	1	0	0	0
cg18692070	.	.	0	0	1	0	0	0	0
cg18735015	SH3PXD2A;SH3PXD2A;SH3PXD2A;SH3PXD2A	ENST00000315994.6;ENST00000355946.5;ENST00000369774.7;ENST00000420222.1	0	0	0	1	0	0	0
cg18739887	LINC01435;LINC01435;LINC01435;LINC01435;LINC01435;LINC01435;LINC01435;LINC01435;LINC01435	ENST00000425050.4;ENST00000593666.4;ENST00000594427.4;ENST00000594566.4;ENST00000596263.4;ENST00000597243.4;ENST00000598903.4;ENST00000601410.4;ENST00000630847.1	0	0	0	1	0	0	0
cg18740861	KNDC1;KNDC1	ENST00000304613.6;ENST00000368571.2	0	0	1	0	0	0	0
cg18742433	.	.	1	0	1	0	0	0	1
cg18766900	USP6NL;USP6NL;USP6NL	ENST00000277575.5;ENST00000379237.5;ENST00000609104.4	0	0	0	1	0	0	0
cg18776472	ERCC6;ERCC6-PGBD3;ERCC6-PGBD3;PGBD3	ENST00000355832.8;ENST00000447839.5;ENST00000515869.1;ENST00000374127.3	0	0	1	0	0	0	0
cg18776616	.	.	0	0	0	1	0	0	0
cg18780288	XPNPEP1;XPNPEP1;XPNPEP1;XPNPEP1;XPNPEP1;XPNPEP1;XPNPEP1;XPNPEP1;XPNPEP1;XPNPEP1;XPNPEP1;XPNPEP1;XPNPEP1;XPNPEP1;XPNPEP1	ENST00000322238.11;ENST00000369683.4;ENST00000403138.5;ENST00000423625.1;ENST00000430337.4;ENST00000443078.4;ENST00000451592.4;ENST00000460523.4;ENST00000475123.1;ENST00000488118.5;ENST00000490740.5;ENST00000502935.4;ENST00000506777.4;ENST00000508275.4;ENST00000509646.4	0	0	1	1	0	0	0
cg18785679	KNDC1	ENST00000304613.6	0	0	1	0	0	0	0
cg18822598	FAM24A	ENST00000368894.1	0	0	0	1	0	0	0
cg18825419	ABI1;ABI1;ABI1;ABI1;ABI1;ABI1;ABI1;ABI1;ABI1;ABI1;ABI1;ABI1	ENST00000346832.8;ENST00000359188.7;ENST00000376137.7;ENST00000376138.6;ENST00000376139.5;ENST00000376140.3;ENST00000376142.5;ENST00000376160.4;ENST00000376166.4;ENST00000376170.7;ENST00000490841.5;ENST00000536334.4	0	0	1	0	0	0	0
cg18876201	TCERG1L;TCERG1L	ENST00000368642.4;ENST00000483040.1	0	0	0	1	0	0	0
cg18878654	LRRC27;LRRC27;LRRC27;LRRC27;LRRC27	ENST00000368612.3;ENST00000368613.7;ENST00000368614.6;ENST00000462656.4;ENST00000475747.4	0	0	0	1	0	0	0
cg18890249	PARPG1	ENST00000417555.2	0	0	1	0	0	0	0
cg18892808	CELF2;CELF2;CELF2;CELF2;CELF2;CELF2;CELF2;CELF2	ENST00000354897.3;ENST00000399850.6;ENST00000416382.5;ENST00000417956.5;ENST00000542579.4;ENST00000608830.4;ENST00000609692.4;ENST00000609870.4	0	0	0	1	0	0	0
cg18895336	VSTM4	ENST00000332853.7	0	0	1	0	0	0	0
cg18963859	.	.	0	0	0	1	0	0	0
cg18968279	TCF7L2;TCF7L2;TCF7L2;TCF7L2;TCF7L2;TCF7L2;TCF7L2;TCF7L2;TCF7L2;TCF7L2;TCF7L2;TCF7L2;TCF7L2;TCF7L2;TCF7L2	ENST00000346198.5;ENST00000349937.5;ENST00000352065.8;ENST00000355717.7;ENST00000355995.7;ENST00000369395.4;ENST00000369397.7;ENST00000534894.4;ENST00000536810.4;ENST00000538897.4;ENST00000542695.4;ENST00000543371.4;ENST00000545257.4;ENST00000627217.1;ENST00000629706.1	1	1	1	0	0	0	0
cg18974117	ATRNL1	ENST00000355044.6	0	0	0	1	0	0	0
cg18983789	.	.	0	0	0	1	0	0	0
cg18986589	GLRX3;GLRX3;GLRX3;GLRX3	ENST00000331244.8;ENST00000368644.4;ENST00000481034.1;ENST00000486974.1	0	0	1	0	0	0	0
cg18989491	PFKFB3	ENST00000379789.7	0	0	0	1	0	0	0
cg19001199	JAKMIP3	ENST00000298622.7	1	0	1	0	0	0	0
cg19003390	JAKMIP3	ENST00000298622.7	0	0	0	1	1	0	0
cg19008088	TLX1;TLX1;TLX1;TLX1NB;TLX1NB	ENST00000370196.9;ENST00000463716.3;ENST00000467928.2;ENST00000425505.1;ENST00000445873.4	0	0	1	0	0	0	0
cg19008877	C10orf11;C10orf11;C10orf11;C10orf11;C10orf11;C10orf11;C10orf11	ENST00000372499.4;ENST00000468134.1;ENST00000488655.4;ENST00000496424.2;ENST00000593699.4;ENST00000598708.1;ENST00000611255.3	0	0	0	1	0	0	0
cg19018709	C10orf95;RPARP-AS1;RPARP-AS1;RPARP-AS1;RPARP-AS1;RPARP-AS1;RPARP-AS1	ENST00000625129.1;ENST00000473970.2;ENST00000492465.2;ENST00000494270.5;ENST00000594818.1;ENST00000596366.1;ENST00000597488.1	0	0	0	1	0	0	0
cg19023847	HOGA1;HOGA1;HOGA1;RP11-548K23.11	ENST00000370646.7;ENST00000370647.7;ENST00000465608.1;ENST00000370649.3	1	0	1	0	0	0	0
cg19038462	ZEB1;ZEB1;ZEB1;ZEB1;ZEB1;ZEB1;ZEB1;ZEB1;ZEB1;ZEB1;ZEB1;ZEB1;ZEB1;ZEB1;ZEB1;ZEB1;ZEB1;ZEB1;ZEB1;ZEB1;ZEB1;ZEB1;ZEB1;ZEB1	ENST00000320985.13;ENST00000361642.8;ENST00000424869.4;ENST00000437844.5;ENST00000446923.5;ENST00000488625.5;ENST00000493835.4;ENST00000542815.6;ENST00000542879.4;ENST00000557827.4;ENST00000558440.4;ENST00000558655.4;ENST00000558863.4;ENST00000559476.2;ENST00000559496.4;ENST00000559858.4;ENST00000560196.4;ENST00000560721.5;ENST00000560909.2;ENST00000561061.4;ENST00000561212.4;ENST00000561304.4;EN…	0	0	0	1	1	0	0
cg19042340	FAM107B;FAM107B;FAM107B;FAM107B;FAM107B;FAM107B;FAM107B	ENST00000181796.5;ENST00000378467.7;ENST00000442012.4;ENST00000468747.4;ENST00000471815.4;ENST00000487335.4;ENST00000491458.1	0	0	0	1	0	1	0
cg19046730	ANXA11;ANXA11;ANXA11;ANXA11;ANXA11	ENST00000372231.6;ENST00000422982.6;ENST00000438331.4;ENST00000463657.1;ENST00000474545.1	0	0	0	1	0	0	0
cg19048251	.	.	0	0	1	0	0	0	0
cg19073447	STK32C;STK32C;STK32C	ENST00000298630.6;ENST00000368622.4;ENST00000462160.4	0	0	0	1	1	0	0
cg19074393	EBF3;EBF3	ENST00000355311.8;ENST00000368648.6	0	0	0	1	0	0	0
cg19079351	.	.	0	0	1	0	0	0	0
cg19082416	DIP2C;DIP2C	ENST00000280886.9;ENST00000381496.6	0	0	1	0	0	0	0
cg19161112	PTF1A	ENST00000376504.3	0	0	0	1	0	0	0
cg19163398	NEBL	ENST00000417816.2	0	0	0	1	0	0	0
cg19165274	AKR1E2;AKR1E2;AKR1E2;AKR1E2;AKR1E2;AKR1E2;AKR1E2;AKR1E2;AKR1E2;AKR1E2	ENST00000298375.10;ENST00000334019.4;ENST00000345253.8;ENST00000462718.6;ENST00000463345.4;ENST00000474119.4;ENST00000525281.4;ENST00000525627.1;ENST00000532248.4;ENST00000533295.4	0	0	0	1	1	0	0
cg19170009	RP11-124N14.3;VIM;VIM;VIM;VIM	ENST00000456355.1;ENST00000224237.8;ENST00000469543.4;ENST00000487938.4;ENST00000544301.4	0	0	1	0	0	0	0
cg19170991	HK1;HK1;HK1;HK1;HK1;HK1;HK1;HK1;HK1;HK1;HK1;HK1;HK1	ENST00000298649.6;ENST00000359426.6;ENST00000360289.5;ENST00000421088.4;ENST00000436817.4;ENST00000448642.5;ENST00000450646.4;ENST00000464803.4;ENST00000476368.4;ENST00000480047.4;ENST00000483054.4;ENST00000483077.4;ENST00000493591.4	0	0	0	1	0	0	0
cg19175123	FBXW4;FBXW4	ENST00000331272.7;ENST00000457105.2	0	0	0	1	0	0	0
cg19179099	.	.	0	0	1	0	0	0	0
cg19192934	ADARB2	ENST00000381312.4	0	0	0	1	0	0	0
cg19197905	LCOR;LCOR;LCOR;LCOR;LCOR;LCOR	ENST00000356016.6;ENST00000371097.7;ENST00000371103.6;ENST00000463415.1;ENST00000498444.4;ENST00000540664.4	0	0	1	0	0	0	0
cg19201009	MARVELD1;MARVELD1;MARVELD1;MARVELD1	ENST00000285605.7;ENST00000421644.2;ENST00000434038.5;ENST00000451097.4	0	0	0	1	0	0	0
cg19209911	.	.	0	0	0	1	0	0	0
cg19214408	MXI1;MXI1;MXI1	ENST00000332674.8;ENST00000361248.7;ENST00000453116.4	0	0	0	1	0	1	0
cg19219255	.	.	0	0	1	0	0	0	0
cg19219503	ANKRD30A;ANKRD30A;ANKRD30A;ANKRD30A	ENST00000361713.1;ENST00000374660.4;ENST00000602533.4;ENST00000611781.3	0	0	0	1	1	0	0
cg19220719	C10orf11;C10orf11;C10orf11	ENST00000593699.4;ENST00000593817.1;ENST00000611255.3	0	0	1	0	0	0	0
cg19221545	KCNIP2;KCNIP2;KCNIP2;KCNIP2;KCNIP2;KCNIP2;KCNIP2;KCNIP2;KCNIP2	ENST00000239117.3;ENST00000343195.7;ENST00000353068.6;ENST00000355657.5;ENST00000356640.5;ENST00000358038.6;ENST00000370046.4;ENST00000461105.4;ENST00000472764.4	0	0	0	1	0	0	0
cg19227382	C10orf54;C10orf54;CDH23;CDH23	ENST00000394957.6;ENST00000481568.2;ENST00000224721.9;ENST00000622827.3	0	0	0	1	0	0	0
cg19236679	GFRA1;GFRA1;GFRA1;GFRA1;GFRA1	ENST00000355422.9;ENST00000369234.4;ENST00000369236.4;ENST00000439649.6;ENST00000490345.1	0	0	0	1	0	0	0
cg19241744	SLC29A3;SLC29A3	ENST00000373189.5;ENST00000479577.1	0	0	1	0	0	0	0
cg19256291	.	.	0	0	0	1	0	0	0
cg19262683	.	.	0	0	1	0	0	0	0
cg19273378	KCNMA1;KCNMA1;KCNMA1;KCNMA1;KCNMA1;KCNMA1;KCNMA1;KCNMA1;KCNMA1;KCNMA1;KCNMA1;KCNMA1;KCNMA1;KCNMA1;KCNMA1	ENST00000286627.8;ENST00000286628.11;ENST00000354353.8;ENST00000372403.7;ENST00000372408.5;ENST00000372421.8;ENST00000372437.4;ENST00000372440.4;ENST00000372443.4;ENST00000404771.6;ENST00000404857.4;ENST00000406533.6;ENST00000457953.4;ENST00000604624.4;ENST00000626620.1	0	0	0	1	0	0	0
cg19310581	.	.	0	0	0	1	0	0	0
cg19317226	.	.	0	0	1	0	0	0	0
cg19331777	KIAA1462;KIAA1462	ENST00000375377.1;ENST00000465712.1	0	0	0	1	0	0	0
cg19334176	DIP2C;DIP2C	ENST00000280886.9;ENST00000381496.6	0	0	1	0	0	0	0
cg19358493	EMX2;EMX2;EMX2OS;EMX2OS;EMX2OS	ENST00000442245.5;ENST00000553456.4;ENST00000440007.4;ENST00000450314.5;ENST00000551288.4	0	0	0	1	0	0	0
cg19368031	KAT6B;KAT6B;KAT6B;KAT6B;KAT6B	ENST00000287239.7;ENST00000372711.1;ENST00000372714.4;ENST00000372724.4;ENST00000372725.4	0	0	1	1	0	0	0
cg19373290	CFAP46	ENST00000368586.8	0	0	1	0	0	0	0
cg19421526	CRTAC1;CRTAC1;CRTAC1	ENST00000309155.3;ENST00000370591.5;ENST00000370597.6	0	0	0	1	1	0	0
cg19423196	MAT1A;MAT1A	ENST00000372213.6;ENST00000455001.1	0	0	0	1	1	0	0
cg19424261	EBF3;EBF3	ENST00000355311.8;ENST00000368648.6	0	0	1	0	0	0	0
cg19442138	CASC10	ENST00000377113.5	0	0	0	1	1	0	0
cg19448497	.	.	0	0	1	0	0	0	0
cg19453742	SLIT1;SLIT1;SLIT1;SLIT1;SLIT1;SLIT1-AS1	ENST00000266058.7;ENST00000314867.8;ENST00000371041.3;ENST00000371070.7;ENST00000497714.1;ENST00000424428.1	0	0	0	1	0	0	0
cg19464524	CPEB3;CPEB3;CPEB3	ENST00000265997.4;ENST00000412050.7;ENST00000614585.3	0	0	1	0	0	0	0
cg19491415	ARHGAP12;ARHGAP12;ARHGAP12;ARHGAP12	ENST00000344936.5;ENST00000375245.7;ENST00000375250.8;ENST00000396144.7	1	0	0	0	0	0	1
cg19499884	LZTS2;LZTS2;LZTS2;LZTS2;LZTS2;LZTS2;LZTS2	ENST00000370220.1;ENST00000370223.6;ENST00000426584.4;ENST00000429732.4;ENST00000454422.1;ENST00000481129.1;ENST00000489526.1	0	0	0	1	0	0	0
cg19523082	ARMC3;ARMC3;ARMC3;ARMC3;ARMC3;ARMC3;ARMC3;ARMC3;ARMC3	ENST00000298032.8;ENST00000376528.7;ENST00000409049.6;ENST00000409983.6;ENST00000447081.4;ENST00000468003.4;ENST00000483596.4;ENST00000484642.4;ENST00000496741.4	0	0	0	1	1	1	0
cg19544434	PTPRE;PTPRE;PTPRE;PTPRE;PTPRE;PTPRE;PTPRE;PTPRE;PTPRE	ENST00000254667.6;ENST00000306042.8;ENST00000442830.4;ENST00000455661.4;ENST00000467366.1;ENST00000471218.4;ENST00000479896.1;ENST00000487428.1;ENST00000495530.4	0	0	0	1	0	0	0
cg19548181	ADARB2	ENST00000381312.4	0	0	0	1	0	0	0
cg19552690	GPR123	ENST00000607359.4	0	0	1	0	0	0	0
cg19564098	HMX3	ENST00000357878.5	0	0	0	1	0	0	0
cg19567339	.	.	1	0	1	0	0	0	0
cg19571004	CYP2E1;CYP2E1;CYP2E1;CYP2E1;CYP2E1;CYP2E1;CYP2E1;CYP2E1;RP11-108K14.12	ENST00000252945.6;ENST00000418356.1;ENST00000421586.4;ENST00000463117.5;ENST00000477500.4;ENST00000480558.1;ENST00000541080.4;ENST00000541261.1;ENST00000622716.1	0	0	0	1	0	0	0
cg19576422	CDC123;CDC123;CDC123;CDC123;CDC123	ENST00000281141.7;ENST00000378900.5;ENST00000429258.5;ENST00000442050.4;ENST00000455773.6	0	0	1	0	0	0	0
cg19577312	OAT;OAT	ENST00000368845.5;ENST00000539214.4	0	0	1	0	0	0	0
cg19588538	ASB13;ASB13;ASB13;ASB13	ENST00000357700.9;ENST00000459912.4;ENST00000479033.1;ENST00000482921.1	0	0	1	0	0	0	1
cg19602187	INPP5A;INPP5A;INPP5A;INPP5A	ENST00000342652.6;ENST00000368593.6;ENST00000368594.6;ENST00000423490.4	0	0	0	1	1	0	0
cg19612574	MAPK8;MAPK8;MAPK8;MAPK8;MAPK8;MAPK8;MAPK8;MAPK8;MAPK8;MAPK8;MAPK8	ENST00000360332.6;ENST00000374174.1;ENST00000374176.7;ENST00000374179.6;ENST00000374182.6;ENST00000374189.4;ENST00000395611.6;ENST00000426557.4;ENST00000429041.4;ENST00000432379.4;ENST00000476134.1	0	0	1	0	0	0	0
cg19633231	CALY;CALY;CALY;CALY;PRAP1	ENST00000252939.7;ENST00000368558.1;ENST00000467433.4;ENST00000467611.1;ENST00000368554.7	0	0	0	1	0	0	0
cg19634573	FAM53B;FAM53B;FAM53B;FAM53B-AS1;FAM53B-AS1;RP11-12J10.3	ENST00000280780.6;ENST00000337318.6;ENST00000392754.6;ENST00000432699.1;ENST00000448422.2;ENST00000494792.1	1	0	1	1	0	0	0
cg19635695	PDE6C	ENST00000371447.3	0	0	0	1	0	0	0
cg19636977	CELF2;CELF2;CELF2;CELF2;CELF2;CELF2;CELF2;CELF2;CELF2-AS1	ENST00000354897.3;ENST00000399850.6;ENST00000416382.5;ENST00000417956.5;ENST00000542579.4;ENST00000608830.4;ENST00000609692.4;ENST00000609870.4;ENST00000379256.3	1	1	1	0	0	0	0
cg19640166	ITPRIP;ITPRIP;ITPRIP;ITPRIP	ENST00000278071.5;ENST00000337478.2;ENST00000358187.2;ENST00000458723.1	0	0	1	0	0	0	0
cg19649018	.	.	0	0	0	1	1	0	0
cg19653951	AGAP6;AGAP6;AGAP6;AGAP6	ENST00000374056.7;ENST00000412531.3;ENST00000618025.3;ENST00000622418.3	0	0	0	1	0	0	0
cg19657960	KNDC1	ENST00000304613.6	0	0	1	1	0	0	0
cg19673155	UNC5B;UNC5B	ENST00000335350.9;ENST00000373192.4	0	0	0	1	0	0	0
cg19680672	MGMT	ENST00000306010.7	0	0	1	0	0	0	0
cg19686940	C10orf90;C10orf90;C10orf90;C10orf90;C10orf90;C10orf90	ENST00000284694.10;ENST00000356858.6;ENST00000368674.4;ENST00000424927.4;ENST00000432642.4;ENST00000488181.1	0	0	0	1	0	0	0
cg19688761	PTPRE;PTPRE;PTPRE	ENST00000254667.6;ENST00000442830.4;ENST00000471218.4	0	0	0	1	0	0	0
cg19692584	TBC1D12	ENST00000225235.4	0	0	1	0	0	0	0
cg19694241	C10orf95;RPARP-AS1;RPARP-AS1;RPARP-AS1;RPARP-AS1;RPARP-AS1;RPARP-AS1	ENST00000625129.1;ENST00000473970.2;ENST00000492465.2;ENST00000494270.5;ENST00000594818.1;ENST00000596366.1;ENST00000597488.1	0	0	0	1	0	0	0
cg19698242	CHST3	ENST00000373115.4	0	0	1	0	0	0	0
cg19705197	PFKFB3;PFKFB3;PFKFB3;PFKFB3;PFKFB3;PFKFB3;PFKFB3;PFKFB3;PFKFB3;PFKFB3;PFKFB3;PFKFB3;PFKFB3;PFKFB3	ENST00000317350.7;ENST00000360521.5;ENST00000379775.7;ENST00000379785.4;ENST00000379789.7;ENST00000450232.1;ENST00000461744.4;ENST00000467491.4;ENST00000477914.4;ENST00000487989.1;ENST00000490474.4;ENST00000536985.4;ENST00000625260.1;ENST00000626882.1	0	0	0	1	0	0	0
cg19706446	.	.	0	0	1	0	0	0	0
cg19707069	.	.	0	0	0	1	0	0	0
cg19719208	.	.	0	0	0	1	1	0	0
cg19726363	.	.	0	0	1	0	0	0	0
cg19726408	SH3PXD2A;SH3PXD2A;SH3PXD2A;SH3PXD2A	ENST00000315994.6;ENST00000355946.5;ENST00000369774.7;ENST00000420222.1	0	0	0	1	0	0	0
cg19730379	WBP1L;WBP1L	ENST00000369889.5;ENST00000448841.4	0	0	1	0	0	0	0
cg19731268	CHST3	ENST00000373115.4	0	0	0	1	0	1	0
cg19735151	.	.	1	1	1	0	0	0	0
cg19746502	NRG3;NRG3;NRG3;NRG3;NRG3;NRG3;NRG3	ENST00000372141.5;ENST00000372142.5;ENST00000404547.4;ENST00000404576.5;ENST00000555784.4;ENST00000556918.4;ENST00000602794.4	0	0	0	1	1	0	0
cg19754520	CPN1;CPN1	ENST00000370418.6;ENST00000441382.1	0	0	0	1	0	0	0
cg19756042	HNRNPH3;HNRNPH3;RUFY2;RUFY2;RUFY2	ENST00000265866.10;ENST00000491200.4;ENST00000463210.5;ENST00000466493.4;ENST00000484083.4	0	0	1	0	0	0	0
cg19760648	EBF3;EBF3	ENST00000355311.8;ENST00000368648.6	0	0	0	1	0	0	0
cg19763699	STAM	ENST00000377524.6	0	0	1	1	0	0	0
cg19766102	XPNPEP1;XPNPEP1;XPNPEP1;XPNPEP1;XPNPEP1;XPNPEP1;XPNPEP1;XPNPEP1;XPNPEP1;XPNPEP1	ENST00000322238.11;ENST00000369683.4;ENST00000403138.5;ENST00000430337.4;ENST00000443078.4;ENST00000451592.4;ENST00000460523.4;ENST00000490740.5;ENST00000502935.4;ENST00000506777.4	1	0	1	0	0	0	0
cg19782407	NEURL1;NEURL1-AS1	ENST00000369780.7;ENST00000453753.4	0	0	0	1	0	0	0
cg19791727	.	.	0	0	1	0	0	0	0
cg19795151	.	.	0	0	1	0	0	0	0
cg19797516	APBB1IP	ENST00000376236.7	0	0	0	1	0	0	0
cg19802378	.	.	0	0	1	0	0	0	0
cg19805033	FRMD4A;FRMD4A;FRMD4A;FRMD4A	ENST00000264546.9;ENST00000342409.2;ENST00000357447.5;ENST00000358621.7	0	0	0	1	0	0	0
cg19807317	INPP5A;INPP5A;INPP5A;INPP5A	ENST00000342652.6;ENST00000368593.6;ENST00000368594.6;ENST00000423490.4	0	0	1	0	0	0	0
cg19832529	CPXM2;CPXM2;CPXM2	ENST00000241305.3;ENST00000368854.6;ENST00000615851.3	0	0	0	1	0	0	0
cg19837174	.	.	0	0	1	0	0	0	0
cg19854704	.	.	0	0	0	1	0	0	0
cg19856749	.	.	0	0	1	0	0	0	0
cg19862769	.	.	0	0	0	1	0	0	0
cg19862899	FAM213A;FAM213A;FAM213A;FAM213A;FAM213A	ENST00000372185.4;ENST00000372187.8;ENST00000372188.4;ENST00000606162.4;ENST00000615554.3	0	0	0	1	0	0	0
cg19864370	LINC00856	ENST00000421324.3	0	0	1	0	0	0	0
cg19888088	EBF3;EBF3	ENST00000355311.8;ENST00000368648.6	0	0	0	1	1	0	0
cg19902394	PPP1R3C	ENST00000238994.5	0	0	0	1	1	0	0
cg19909787	HMX2	ENST00000339992.3	0	0	0	1	1	0	0
cg19910327	.	.	0	0	1	0	0	0	0
cg19919881	PWWP2B;PWWP2B	ENST00000305233.5;ENST00000631148.1	0	0	0	1	0	0	0
cg19925755	NT5C2;NT5C2;NT5C2;NT5C2;NT5C2;NT5C2	ENST00000343289.8;ENST00000369857.7;ENST00000404739.6;ENST00000452156.4;ENST00000461461.4;ENST00000470299.1	0	0	0	1	0	0	0
cg19926611	FANK1;FANK1	ENST00000368693.4;ENST00000368695.4	0	0	1	1	0	0	0
cg19944763	ITGA8	ENST00000378076.3	0	0	0	1	0	0	0
cg19946742	KNDC1;KNDC1	ENST00000304613.6;ENST00000368571.2	0	0	1	1	0	0	0
cg19956889	USP6NL;USP6NL	ENST00000606752.1;ENST00000609104.4	0	0	1	0	0	0	0
cg19975346	FAM53B;FAM53B;FAM53B;RP11-12J10.3	ENST00000280780.6;ENST00000337318.6;ENST00000392754.6;ENST00000494792.1	0	0	0	1	0	0	0
cg19975645	COL17A1;COL17A1	ENST00000353479.8;ENST00000369733.6	0	0	0	1	0	0	0
cg19976363	ADARB2;ADARB2-AS1;ADARB2-AS1	ENST00000381312.4;ENST00000381301.3;ENST00000421697.2	0	0	1	0	0	0	0
cg19977021	MEIG1;MEIG1;MEIG1;MEIG1;MEIG1	ENST00000378240.1;ENST00000407572.4;ENST00000467536.1;ENST00000477770.4;ENST00000496225.2	0	0	1	0	0	0	0
cg19988181	C10orf105;C10orf105;CDH23;CDH23;CDH23;CDH23;CDH23	ENST00000398786.2;ENST00000441508.2;ENST00000224721.9;ENST00000398792.3;ENST00000398809.7;ENST00000616684.3;ENST00000622827.3	0	0	0	1	1	0	0
cg19991108	.	.	0	0	1	0	0	0	0
cg19993680	.	.	0	0	0	1	1	0	0
cg19995641	.	.	0	0	0	1	0	0	0
cg19997196	ADAM12;ADAM12	ENST00000368676.7;ENST00000368679.7	0	0	1	0	0	0	0
cg20017132	CALHM3	ENST00000369783.4	1	0	0	0	0	0	0
cg20019163	RP11-45A17.3	ENST00000623138.1	0	0	0	1	0	0	0
cg20023675	ITIH5;ITIH5;ITIH5;ITIH5;ITIH5;ITIH5;ITIH5	ENST00000397145.5;ENST00000397146.5;ENST00000434980.4;ENST00000468389.4;ENST00000476417.4;ENST00000492668.4;ENST00000613909.3	0	0	1	0	0	0	0
cg20033239	LINC00839;LINC00839	ENST00000424751.2;ENST00000429940.5	0	0	0	1	0	0	0
cg20033771	EXOC6;EXOC6;EXOC6	ENST00000260762.9;ENST00000371552.7;ENST00000443748.5	0	0	0	1	0	0	0
cg20036706	EBF3;EBF3	ENST00000355311.8;ENST00000368648.6	0	0	1	0	0	0	0
cg20038187	.	.	0	0	0	1	1	0	0
cg20038591	EMX2;EMX2;EMX2;EMX2	ENST00000442245.5;ENST00000546446.2;ENST00000553456.4;ENST00000616794.1	0	0	0	1	0	0	0
cg20038647	.	.	1	1	1	0	0	0	1
cg20044918	GPR123;GPR123	ENST00000392607.6;ENST00000607359.4	0	0	0	1	0	0	0
cg20047561	C1QL3;C1QL3	ENST00000298943.3;ENST00000619991.1	0	0	1	0	0	0	0
cg20048434	AFAP1L2;AFAP1L2;AFAP1L2;AFAP1L2	ENST00000304129.7;ENST00000369271.6;ENST00000419268.1;ENST00000483496.1	0	0	0	1	0	0	0
cg20053845	.	.	1	0	1	0	0	0	0
cg20066227	C1QL3;C1QL3	ENST00000298943.3;ENST00000619991.1	0	0	1	0	0	0	1
cg20075270	ZFAND4;ZFAND4;ZFAND4;ZFAND4;ZFAND4;ZFAND4;ZFAND4	ENST00000335258.8;ENST00000344646.8;ENST00000374366.6;ENST00000374371.5;ENST00000465407.4;ENST00000495747.4;ENST00000497028.4	0	0	0	1	0	0	0
cg20100910	.	.	0	0	0	1	0	0	0
cg20102878	SLC18A2;SLC18A2	ENST00000298472.8;ENST00000497497.1	0	0	0	1	1	0	0
cg20107824	KCNMA1;KCNMA1;KCNMA1;KCNMA1;KCNMA1;KCNMA1;KCNMA1;KCNMA1;KCNMA1;KCNMA1;KCNMA1;KCNMA1;KCNMA1;KCNMA1;KCNMA1;KCNMA1	ENST00000286627.8;ENST00000286628.11;ENST00000354353.8;ENST00000372403.7;ENST00000372408.5;ENST00000372421.8;ENST00000372437.4;ENST00000372440.4;ENST00000372443.4;ENST00000404771.6;ENST00000404857.4;ENST00000406533.6;ENST00000434208.4;ENST00000457953.4;ENST00000604624.4;ENST00000626620.1	1	1	1	0	0	0	0
cg20108910	SCART1	ENST00000488261.5	0	0	1	0	0	0	0
cg20162240	PTPRE;PTPRE;RP11-4C20.3;RP11-4C20.4	ENST00000254667.6;ENST00000442830.4;ENST00000420845.1;ENST00000433110.1	0	0	0	1	0	0	0
cg20168554	.	.	0	0	1	1	0	0	0
cg20170943	RP11-482E14.1	ENST00000413993.1	0	0	1	0	0	0	0
cg20172258	.	.	0	0	0	1	0	0	0
cg20174247	FRMD4A;FRMD4A;RP11-142M10.2	ENST00000342409.2;ENST00000357447.5;ENST00000446193.1	0	0	1	0	0	0	0
cg20179726	FRMD4A;FRMD4A;FRMD4A	ENST00000264546.9;ENST00000342409.2;ENST00000357447.5	0	0	0	1	1	0	0
cg20180513	ZNF365;ZNF365	ENST00000395251.4;ENST00000410046.6	0	0	1	0	0	0	0
cg20185017	CACNB2;CACNB2;CACNB2;CACNB2;CACNB2;CACNB2;CACNB2	ENST00000282343.11;ENST00000324631.10;ENST00000352115.9;ENST00000377328.4;ENST00000377331.5;ENST00000467034.1;ENST00000468177.1	0	0	0	1	0	0	0
cg20191030	RP11-479O17.7;SFTPD	ENST00000456300.2;ENST00000444384.3	1	1	1	0	0	0	0
cg20201177	.	.	0	0	0	1	0	0	0
cg20214734	ASB13;ASB13;ASB13;ASB13	ENST00000357700.9;ENST00000459912.4;ENST00000479033.1;ENST00000493897.1	0	0	1	0	0	0	1
cg20216928	CFAP46	ENST00000368586.8	0	0	1	0	0	0	0
cg20223950	GPR123;GPR123;GPR123	ENST00000392606.2;ENST00000392607.6;ENST00000607359.4	0	0	0	1	0	0	0
cg20225546	EMX2OS;EMX2OS;EMX2OS	ENST00000440007.4;ENST00000450314.5;ENST00000551288.4	0	0	1	0	0	0	0
cg20239333	TCERG1L	ENST00000368642.4	0	0	0	1	0	0	0
cg20244327	RP11-298E9.6	ENST00000417149.1	0	0	1	0	0	0	0
cg20247661	SKIDA1;SKIDA1	ENST00000449193.5;ENST00000487107.1	0	0	0	1	1	0	0
cg20251943	DIP2C;DIP2C	ENST00000280886.9;ENST00000381496.6	0	0	1	0	0	0	0
cg20256567	CTBP2;CTBP2;CTBP2;CTBP2;CTBP2;CTBP2;CTBP2;CTBP2;CTBP2	ENST00000337195.8;ENST00000411419.5;ENST00000460976.4;ENST00000467395.2;ENST00000476817.1;ENST00000494626.5;ENST00000530884.1;ENST00000530930.1;ENST00000531469.4	0	0	0	1	0	0	0
cg20258083	CPEB3;CPEB3;CPEB3;NHP2P1	ENST00000265997.4;ENST00000412050.7;ENST00000614585.3;ENST00000335274.2	0	0	1	0	0	0	0
cg20264966	CTNNA3;CTNNA3;LRRTM3	ENST00000433211.5;ENST00000494580.1;ENST00000361320.4	0	0	0	1	0	0	0
cg20283292	UCMA;UCMA	ENST00000378681.6;ENST00000463405.2	0	0	0	1	0	0	0
cg20283670	AFAP1L2;AFAP1L2;AFAP1L2;AFAP1L2	ENST00000304129.7;ENST00000369271.6;ENST00000419268.1;ENST00000483496.1	1	0	0	0	0	0	0
cg20294155	PPP2R2D;PPP2R2D;PPP2R2D;PPP2R2D	ENST00000455566.4;ENST00000470416.4;ENST00000482010.5;ENST00000616467.3	0	0	1	0	0	0	0
cg20297791	ECHDC3;ECHDC3	ENST00000379215.7;ENST00000496136.4	0	0	0	1	0	0	0
cg20303995	NFKB2;NFKB2;NFKB2;NFKB2;NFKB2	ENST00000189444.9;ENST00000336486.5;ENST00000369966.6;ENST00000428099.4;ENST00000473400.1	0	0	0	1	1	1	0
cg20335179	IDI2;IDI2-AS1;IDI2-AS1;IDI2-AS1;IDI2-AS1	ENST00000277517.1;ENST00000420381.4;ENST00000428780.2;ENST00000434470.1;ENST00000437374.4	0	0	0	1	1	0	0
cg20336571	H2AFY2;H2AFY2	ENST00000373255.7;ENST00000455786.1	0	0	1	0	0	0	0
cg20340596	HPS1;HPS1;HPS1;HPS1;HPS1;HPS1;HPS1;HPS1	ENST00000325103.9;ENST00000338546.8;ENST00000361490.7;ENST00000465957.1;ENST00000467246.4;ENST00000480020.4;ENST00000498219.4;ENST00000613394.3	0	0	0	1	0	0	0
cg20341384	.	.	0	0	1	0	0	0	1
cg20341758	CH25H	ENST00000371852.3	0	0	1	0	0	0	0
cg20345915	RGS10;RGS10	ENST00000369103.2;ENST00000392865.4	0	0	0	1	1	0	0
cg20365419	RP11-428G2.1	ENST00000428346.1	0	0	0	1	1	0	0
cg20372666	HK1;HK1;HK1;HK1	ENST00000298649.6;ENST00000359426.6;ENST00000360289.5;ENST00000448642.5	0	0	0	1	0	0	0
cg20373635	.	.	0	0	1	0	0	0	0
cg20377766	LRRC37A6P;LRRC37A6P;LRRC37A6P	ENST00000448648.2;ENST00000574795.1;ENST00000575554.1	0	0	0	1	0	0	0
cg20381271	FRMD4A;FRMD4A	ENST00000357447.5;ENST00000493380.4	0	0	1	0	0	0	0
cg20402653	EBF3;EBF3	ENST00000355311.8;ENST00000368648.6	0	0	0	1	0	0	0
cg20404355	.	.	0	0	1	1	0	0	0
cg20406528	.	.	0	0	1	0	0	0	0
cg20408402	PRF1;PRF1	ENST00000373209.2;ENST00000441259.1	0	0	0	1	1	0	0
cg20415486	.	.	0	0	1	0	0	0	0
cg20424781	CLRN3	ENST00000368671.3	0	0	0	1	0	0	0
cg20426866	TACC2;TACC2;TACC2;TACC2;TACC2;TACC2;TACC2;TACC2;TACC2;TACC2;TACC2;TACC2;TACC2;TACC2;TACC2	ENST00000260733.6;ENST00000334433.6;ENST00000358010.4;ENST00000360561.6;ENST00000368999.4;ENST00000369000.4;ENST00000369001.4;ENST00000369004.6;ENST00000369005.4;ENST00000453444.5;ENST00000492237.4;ENST00000493951.4;ENST00000513429.4;ENST00000515273.4;ENST00000515603.4	1	0	1	0	0	0	0
cg20430870	PGGT1BP1	ENST00000455321.1	0	0	0	1	0	0	0
cg20432754	.	.	0	0	1	1	0	0	0
cg20435097	FAM53B;FAM53B;RP11-12J10.3	ENST00000337318.6;ENST00000392754.6;ENST00000494792.1	0	0	1	0	0	0	0
cg20442379	IPMK	ENST00000373935.3	0	0	0	1	0	0	0
cg20453969	LRRC37A6P;LRRC37A6P;LRRC37A6P	ENST00000448648.2;ENST00000574795.1;ENST00000575554.1	0	0	0	1	0	0	0
cg20456620	INPP5A;INPP5A;INPP5A	ENST00000368593.6;ENST00000368594.6;ENST00000423490.4	0	0	1	0	0	0	0
[truncated: 692 more rows]

## Sheet: GeneExpression_PercTumorInv
geneID	geneName	selected_unfiltered	selected_SuMOFil	selected_lowmeans	selected_lowvar	filtered_SuMOFil	filtered_lowmeans	filtered_lowvar
ENSG00000057608	GDI2	0	0	0	1	0	0	0
ENSG00000065328	MCM10	0	0	1	0	0	0	1
ENSG00000065665	SEC61A2	0	0	1	0	0	0	1
ENSG00000095485	CWF19L1	0	0	1	0	0	0	1
ENSG00000095539	SEMA4G	0	0	1	0	0	0	1
ENSG00000099204	ABLIM1	0	0	0	1	0	0	0
ENSG00000107438	PDLIM1	0	0	0	1	0	0	0
ENSG00000107738	VSIR	0	0	0	1	0	0	0
ENSG00000107815	TWNK	0	0	1	0	0	0	1
ENSG00000107829	FBXW4	0	0	1	1	0	0	0
ENSG00000107937	GTPBP4	0	0	1	0	0	0	1
ENSG00000107951	MTPAP	0	0	1	0	0	0	1
ENSG00000108010	GLRX3	0	0	1	0	0	0	1
ENSG00000108055	SMC3	0	0	1	0	0	0	1
ENSG00000108187	PBLD	0	0	1	0	0	0	1
ENSG00000119953	SMNDC1	0	0	1	0	0	0	1
ENSG00000119969	HELLS	0	0	1	0	0	0	1
ENSG00000120539	MASTL	0	0	1	0	0	0	1
ENSG00000122870	BICC1	0	0	1	0	0	0	1
ENSG00000122952	ZWINT	0	0	1	1	0	0	0
ENSG00000133678	TMEM254	0	0	1	1	0	0	0
ENSG00000136758	YME1L1	0	0	0	1	0	0	0
ENSG00000138160	KIF11	0	0	1	0	0	0	1
ENSG00000138180	CEP55	0	0	1	1	0	0	0
ENSG00000138182	KIF20B	0	0	1	0	0	0	1
ENSG00000138346	DNA2	0	0	1	0	0	0	1
ENSG00000148459	PDSS1	0	0	1	0	0	0	1
ENSG00000148498	PARD3	0	0	1	0	0	0	1
ENSG00000148773	MKI67	0	0	1	1	0	0	0
ENSG00000148835	TAF5	0	0	1	0	0	0	1
ENSG00000148843	PDCD11	0	0	1	0	0	0	1
ENSG00000150593	PDCD4	0	0	0	1	0	0	0
ENSG00000150594	ADRA2A	0	0	1	1	0	0	0
ENSG00000151465	CDC123	0	0	0	1	0	0	0
ENSG00000151532	VTI1A	0	0	1	0	0	0	1
ENSG00000151892	GFRA1	0	0	0	1	0	1	0
ENSG00000152455	SUV39H2	0	0	1	0	0	0	1
ENSG00000165660	ABRAXAS2	0	0	1	0	0	0	1
ENSG00000165732	DDX21	0	0	0	1	0	0	0
ENSG00000165733	BMS1	0	0	1	0	0	0	1
ENSG00000165752	STK32C	0	0	1	0	0	0	1
ENSG00000165997	ARL5B	0	0	1	0	0	0	1
ENSG00000166135	HIF1AN	0	0	1	0	0	0	1
ENSG00000166197	NOLC1	0	0	1	1	0	0	0
ENSG00000166275	BORCS7	0	0	1	0	0	0	1
ENSG00000170312	CDK1	0	0	1	1	0	0	0
ENSG00000171314	PGAM1	0	0	0	1	0	0	0
ENSG00000173145	NOC3L	0	0	1	0	0	0	1
ENSG00000173848	NET1	0	0	0	1	0	0	0
ENSG00000176171	BNIP3	0	0	0	1	0	0	0
ENSG00000180644	PRF1	0	0	0	1	0	0	0
ENSG00000183346	CABCOCO1	0	0	1	1	0	0	0
ENSG00000185745	IFIT1	0	0	0	1	0	0	0
ENSG00000187522	HSPA14	0	0	1	0	0	0	1
ENSG00000196372	ASB13	0	0	1	0	0	0	1
ENSG00000197142	ACSL5	0	0	1	1	0	0	0
ENSG00000197748	CFAP43	0	0	1	0	0	0	1
ENSG00000198105	ZNF248	0	0	1	0	0	0	1
ENSG00000199200	RF00019	0	1	0	0	0	1	1
ENSG00000207468	SNORA19	1	0	0	0	0	1	1
ENSG00000207930	MIR603	0	0	0	1	0	1	0
ENSG00000212411	RF00105	1	0	0	0	0	1	1
ENSG00000212464	SNORA12	0	0	0	1	0	0	0
ENSG00000213390	ARHGAP19	0	0	1	0	0	0	1
ENSG00000216035	MIR938	1	0	0	0	0	1	1
ENSG00000221214	MIR548E	1	0	0	0	0	1	1
ENSG00000222430	RF00019	1	0	0	0	0	1	1
ENSG00000225112	AL157392.1	1	0	0	0	0	1	1
ENSG00000225140	AL358216.1	1	1	0	0	0	1	1
ENSG00000226647	AL365356.1	1	1	0	0	0	1	1
ENSG00000228816	AK3P5	1	0	0	0	0	1	1
ENSG00000229190	AC069542.1	1	0	0	0	0	1	1
ENSG00000229235	RPL37P18	1	0	0	0	0	1	1
ENSG00000229668	AL133384.1	1	0	0	0	0	1	1
ENSG00000234788	HSPA8P3	1	0	0	0	0	1	1
ENSG00000235677	NPM1P26	1	0	0	0	0	1	1
ENSG00000235843	AL390961.2	1	0	0	0	0	1	1
ENSG00000264572	MIR4296	0	1	0	1	0	1	0
ENSG00000264763	MIR4295	1	0	0	0	0	1	1
ENSG00000268659	AL589863.1	0	1	0	0	0	1	1
ENSG00000272627	AC016542.1	1	0	0	0	0	1	1
ENSG00000276662	AL713922.2	1	0	0	0	0	1	1
ENSG00000277563	AC063961.1	0	0	0	1	0	1	0
ENSG00000277687	AL139407.1	1	0	0	0	0	1	1

## Sheet: DNAMethylation_PelvLNR
geneID	geneSymbol	transcriptID	selected_unfiltered	selected_SuMOFil	selected_lowmeans	selected_lowvar	filtered_SuMOFil	filtered_lowmeans	filtered_lowvar
cg00005861	.	.	1	0	0	0	0	0	0
cg00014638	2021-03-05	ENST00000358935.2	0	0	0	1	0	0	0
cg00057434	ARMC4;RP11-218D6.4	ENST00000305242.8;ENST00000425137.1	1	1	0	1	0	0	0
cg00059707	RP11-526P5.1	ENST00000431209.1	0	0	1	0	0	0	0
cg00064235	LBX1;LBX1-AS1;LBX1-AS1	ENST00000370193.3;ENST00000546988.2;ENST00000547077.1	1	0	0	1	0	0	0
cg00087005	CTBP2;CTBP2;CTBP2;CTBP2;CTBP2;CTBP2;CTBP2;CTBP2	ENST00000337195.8;ENST00000411419.5;ENST00000460976.4;ENST00000467395.2;ENST00000476817.1;ENST00000494626.5;ENST00000530884.1;ENST00000531469.4	1	0	0	0	0	1	1
cg00097225	.	.	1	0	0	0	0	1	1
cg00111977	MYOZ1	ENST00000359322.4	1	1	0	0	0	0	0
cg00118712	EBF3;EBF3	ENST00000355311.8;ENST00000368648.6	1	0	0	0	0	0	0
cg00122347	TMEM180	ENST00000238936.7	0	0	1	0	0	0	0
cg00122944	PFKFB3;PFKFB3	ENST00000379789.7;ENST00000536985.4	1	1	0	1	0	0	0
cg00126946	SH3PXD2A;SH3PXD2A;SH3PXD2A;SH3PXD2A	ENST00000315994.6;ENST00000355946.5;ENST00000369774.7;ENST00000420222.1	1	0	0	0	0	0	1
cg00149734	MGMT	ENST00000306010.7	1	0	0	0	0	0	1
cg00152946	.	.	0	0	1	0	0	0	0
cg00155879	MYO3A;MYO3A;RP11-435M3.2	ENST00000265944.8;ENST00000376302.4;ENST00000452911.1	1	1	0	1	0	0	0
cg00157668	LINC01435;LINC01435;LINC01435;LINC01435;LINC01435;LINC01435;LINC01435;LINC01435;LINC01435	ENST00000425050.4;ENST00000593666.4;ENST00000594427.4;ENST00000594566.4;ENST00000596263.4;ENST00000597243.4;ENST00000598903.4;ENST00000601410.4;ENST00000630847.1	1	1	0	1	0	0	0
cg00161878	KNDC1;KNDC1	ENST00000304613.6;ENST00000368571.2	0	0	1	0	0	0	0
cg00162806	VENTX	ENST00000325980.9	1	1	0	1	0	0	0
cg00167275	FAM35A;FAM35A;FAM35A;GLUD1	ENST00000298784.4;ENST00000298786.4;ENST00000437629.5;ENST00000277865.4	1	1	0	0	0	0	0
cg00186580	.	.	1	0	0	0	0	0	0
cg00188298	C10orf131;C10orf131;ENTPD1-AS1;ENTPD1-AS1;ENTPD1-AS1;ENTPD1-AS1;ENTPD1-AS1;ENTPD1-AS1;ENTPD1-AS1;RP11-248J23.7	ENST00000423344.5;ENST00000602648.4;ENST00000414006.1;ENST00000416301.4;ENST00000427300.1;ENST00000449419.4;ENST00000451364.4;ENST00000452728.4;ENST00000452942.5;ENST00000491114.1	1	0	0	0	0	0	1
cg00188378	ANKRD16;ANKRD16;ANKRD16;FBXO18;FBXO18;FBXO18;FBXO18	ENST00000191063.8;ENST00000380092.7;ENST00000380094.8;ENST00000362091.7;ENST00000397269.6;ENST00000462507.1;ENST00000470089.4	1	0	0	0	0	1	1
cg00193959	DOCK1;DOCK1	ENST00000280333.8;ENST00000623213.1	0	0	0	1	0	0	0
cg00198603	ITGA8	ENST00000378076.3	0	0	0	1	0	0	0
cg00213160	ZNF37A;ZNF37A;ZNF37A;ZNF37A	ENST00000351773.6;ENST00000361085.8;ENST00000479469.4;ENST00000498773.4	1	0	0	0	0	1	1
cg00214688	ITGB1;ITGB1;ITGB1;ITGB1	ENST00000302278.6;ENST00000396033.5;ENST00000423113.4;ENST00000494395.1	1	1	0	1	0	0	0
cg00239870	CH25H	ENST00000371852.3	1	0	0	0	0	1	0
cg00244882	ITIH5;ITIH5	ENST00000397145.5;ENST00000397146.5	1	0	0	0	0	1	0
cg00267286	C1QL3;C1QL3	ENST00000298943.3;ENST00000619991.1	1	0	0	0	0	0	0
cg00270594	DDX21;DDX21	ENST00000354185.7;ENST00000620315.1	1	0	0	0	0	1	1
cg00281100	RNLS	ENST00000371947.6	0	0	1	0	1	0	0
cg00281132	.	.	1	1	0	1	0	0	0
cg00287536	PARD3;PARD3;PARD3;PARD3;PARD3;PARD3;PARD3;PARD3;PARD3;PARD3;PARD3	ENST00000340077.8;ENST00000346874.7;ENST00000350537.7;ENST00000374773.4;ENST00000374776.4;ENST00000374788.6;ENST00000374789.6;ENST00000374790.6;ENST00000374794.6;ENST00000545260.4;ENST00000545693.4	1	0	0	0	0	0	0
cg00300275	CACNB2;CACNB2;CACNB2;CACNB2;CACNB2;CACNB2;CACNB2;CACNB2;CACNB2;CACNB2;CACNB2;CACNB2;CACNB2;RP11-499P20.2	ENST00000282343.11;ENST00000324631.10;ENST00000352115.9;ENST00000377315.4;ENST00000377319.6;ENST00000377328.4;ENST00000377329.7;ENST00000377331.5;ENST00000396576.5;ENST00000612134.3;ENST00000612743.1;ENST00000615785.3;ENST00000617363.3;ENST00000425669.1	1	1	0	0	0	0	1
cg00319449	RP11-399K21.13;RP11-399K21.14	ENST00000609182.1;ENST00000609200.1	1	0	0	0	0	0	1
cg00333020	.	.	0	0	0	1	0	0	0
cg00351443	NEURL1;NEURL1-AS1	ENST00000369780.7;ENST00000453753.4	0	0	1	0	0	0	0
cg00353773	CXCL12;CXCL12;CXCL12;CXCL12;CXCL12;CXCL12;CXCL12;CXCL12	ENST00000343575.9;ENST00000374426.5;ENST00000374429.5;ENST00000395793.6;ENST00000395794.2;ENST00000395795.5;ENST00000488591.1;ENST00000496375.1	1	1	0	1	0	0	0
cg00363080	ADARB2	ENST00000381312.4	1	0	0	0	0	0	0
cg00366818	ARMC4;ARMC4;RP11-218D6.4	ENST00000305242.8;ENST00000486279.1;ENST00000425137.1	1	0	0	1	0	1	0
cg00433292	PWWP2B;PWWP2B	ENST00000305233.5;ENST00000631148.1	1	0	0	0	0	0	1
cg00451807	NUTM2B-AS1;NUTM2B-AS1;NUTM2B-AS1	ENST00000596088.4;ENST00000600376.4;ENST00000601369.4	1	0	0	0	0	0	1
cg00455523	ITIH5;ITIH5;ITIH5;ITIH5;ITIH5	ENST00000397145.5;ENST00000397146.5;ENST00000434980.4;ENST00000492668.4;ENST00000613909.3	1	0	0	0	0	0	0
cg00466898	CCDC3	ENST00000378839.1	0	0	1	1	0	0	0
cg00467420	ADARB2	ENST00000381312.4	1	1	0	1	0	0	0
cg00471562	WDR37;WDR37;WDR37;WDR37	ENST00000263150.7;ENST00000358220.4;ENST00000381329.4;ENST00000620998.3	1	0	0	0	0	1	1
cg00477776	DIP2C;DIP2C;DIP2C	ENST00000280886.9;ENST00000381496.6;ENST00000421992.1	0	0	1	0	0	0	0
cg00479240	KIAA1462;KIAA1462	ENST00000375377.1;ENST00000465712.1	0	0	0	1	0	0	0
cg00496026	LZTS2;LZTS2	ENST00000370220.1;ENST00000370223.6	0	0	1	0	0	0	0
cg00496036	SFMBT2;SFMBT2	ENST00000361972.7;ENST00000397167.4	1	1	0	1	0	0	0
cg00499245	DIP2C;DIP2C;DIP2C	ENST00000280886.9;ENST00000381496.6;ENST00000421992.1	1	0	0	0	0	0	1
cg00500564	DOCK1;DOCK1;FAM196A;FAM196A	ENST00000280333.8;ENST00000623213.1;ENST00000522781.4;ENST00000614311.3	1	0	0	0	0	0	0
cg00517202	PRKG1;PRKG1;PRKG1	ENST00000373976.6;ENST00000373980.7;ENST00000373985.4	0	0	0	1	0	0	0
cg00519039	Metazoa_SRP	ENST00000615469.1	0	0	1	0	1	0	0
cg00519829	CRTAC1;CRTAC1;CRTAC1;CRTAC1	ENST00000309155.3;ENST00000370591.5;ENST00000370597.6;ENST00000413387.4	1	0	0	1	0	0	0
cg00525288	ADARB2;ADARB2;ADARB2	ENST00000381305.1;ENST00000381310.6;ENST00000381312.4	0	0	1	0	1	0	0
cg00525508	ADARB2	ENST00000381312.4	1	0	0	1	0	0	0
cg00541500	CUBNP3;RP11-285G1.15;RP11-285G1.15;RP11-445N18.7;RSU1P2;RSU1P2	ENST00000457461.1;ENST00000599308.2;ENST00000625472.1;ENST00000427229.2;ENST00000448600.4;ENST00000619977.1	1	1	0	1	0	0	0
cg00548173	TUBGCP2;TUBGCP2;TUBGCP2;TUBGCP2;TUBGCP2;TUBGCP2	ENST00000252936.6;ENST00000368562.4;ENST00000368563.5;ENST00000417178.5;ENST00000482278.4;ENST00000543663.4	1	0	0	0	0	0	1
cg00580604	.	.	1	1	0	1	0	0	0
cg00594191	.	.	1	1	0	1	0	0	0
cg00606662	SVIL;SVIL	ENST00000375400.6;ENST00000465422.1	1	0	0	0	0	1	1
cg00621240	CASC10	ENST00000377113.5	1	1	0	1	0	1	0
cg00630724	PITX3;PITX3	ENST00000370002.6;ENST00000539804.1	1	1	0	0	0	0	0
cg00645593	FZD8;MIR4683	ENST00000374694.2;ENST00000579659.1	1	0	0	0	0	0	1
cg00650795	SCART1;SCART1;SCART1;SCART1	ENST00000438496.5;ENST00000463137.4;ENST00000482993.5;ENST00000488261.5	1	0	0	0	0	0	1
cg00666074	LINC00200;LINC00200	ENST00000425630.1;ENST00000583117.1	0	0	1	0	0	0	0
cg00668937	CFAP46	ENST00000368586.8	1	1	0	1	0	0	0
cg00700466	DOCK1;DOCK1	ENST00000280333.8;ENST00000623213.1	1	0	0	0	0	0	1
cg00701951	HTRA1	ENST00000368984.6	0	0	1	0	0	0	0
cg00706207	.	.	1	1	0	1	0	0	0
cg00722041	.	.	0	0	0	1	0	0	0
cg00733567	.	.	0	0	1	0	0	0	0
cg00733780	GAD2;GAD2;GAD2	ENST00000259271.6;ENST00000376261.6;ENST00000428517.2	1	1	0	1	0	0	0
cg00737841	.	.	0	0	1	0	0	0	0
cg00737970	.	.	1	1	0	1	0	0	0
cg00750430	ENO4;KIAA1598;KIAA1598;KIAA1598;KIAA1598	ENST00000369207.2;ENST00000260777.13;ENST00000355371.7;ENST00000497044.4;ENST00000615301.3	0	0	1	0	0	0	0
cg00753039	.	.	1	0	0	0	0	0	0
cg00759634	CHST15;CHST15	ENST00000435907.4;ENST00000462406.1	1	1	0	1	0	0	0
cg00779615	.	.	1	0	0	0	0	0	1
cg00787013	CPXM2	ENST00000368854.6	0	0	1	0	1	0	0
cg00787726	CCSER2;CCSER2;CCSER2	ENST00000224756.11;ENST00000359979.7;ENST00000372088.5	1	0	0	1	0	0	0
cg00803827	.	.	1	1	0	1	0	0	0
cg00812831	.	.	0	0	1	0	0	0	1
cg00816387	.	.	1	1	0	1	0	0	0
cg00821098	ENTPD7	ENST00000370489.4	1	1	0	0	0	1	1
cg00844439	.	.	1	1	0	1	0	0	0
cg00846988	MTG1;SPRN	ENST00000460848.4;ENST00000414069.2	0	0	0	1	0	0	0
cg00851312	ADAM8;ADAM8;ADAM8	ENST00000415217.6;ENST00000445355.6;ENST00000485491.5	0	0	1	0	1	0	1
cg00851482	CNNM1	ENST00000356713.4	1	0	0	1	0	0	0
cg00877329	HPSE2;HPSE2;HPSE2;HPSE2;HPSE2	ENST00000370546.4;ENST00000370549.4;ENST00000370552.6;ENST00000614306.1;ENST00000628193.1	0	0	1	0	1	0	0
cg00877632	.	.	1	1	0	1	0	0	0
cg00923295	BCCIP;BCCIP;BCCIP;UROS;UROS;UROS;UROS	ENST00000278100.9;ENST00000299130.6;ENST00000368759.5;ENST00000368774.1;ENST00000368778.6;ENST00000368797.7;ENST00000420761.4	0	0	1	0	0	0	1
cg00924909	.	.	1	1	0	1	0	0	0
cg00939682	CUBN	ENST00000377833.7	0	0	1	0	0	0	0
cg00941050	.	.	1	1	0	1	0	0	0
cg00946960	FRMD4A;FRMD4A	ENST00000475141.2;ENST00000493380.4	0	0	1	0	0	0	0
cg00950086	.	.	1	1	0	1	0	0	0
cg00981003	MGMT	ENST00000306010.7	1	0	0	0	0	0	1
cg00983482	LINC01163;LINC01163	ENST00000626518.1;ENST00000630252.1	0	0	1	0	1	0	0
cg00989323	ARHGAP22	ENST00000460425.1	1	0	0	0	0	1	1
cg00992317	C1QL3;C1QL3	ENST00000298943.3;ENST00000619991.1	1	0	0	0	0	0	1
cg00997917	ABLIM1;ABLIM1;ABLIM1;ABLIM1	ENST00000369252.7;ENST00000369256.5;ENST00000392955.6;ENST00000533213.5	0	0	1	0	0	0	0
cg00997990	RP11-393K12.2	ENST00000420049.1	1	1	0	1	0	0	0
cg01004363	ADIRF;ADIRF;ADIRF;ADIRF-AS1;ADIRF-AS1;ADIRF-AS1;AGAP11;MMRN2;MMRN2	ENST00000372013.6;ENST00000416348.1;ENST00000561504.1;ENST00000418273.2;ENST00000440490.1;ENST00000609111.1;ENST00000433214.2;ENST00000474994.2;ENST00000609457.4	0	0	0	1	0	0	0
cg01005506	ADO;RP11-436D10.3	ENST00000373783.2;ENST00000425290.1	1	1	1	0	0	0	0
cg01007305	GRID1;GRID1	ENST00000327946.10;ENST00000464741.2	1	1	0	1	0	0	0
cg01008433	.	.	1	0	0	0	0	0	0
cg01053681	ZMIZ1	ENST00000334512.8	1	0	0	0	0	0	1
cg01068320	WDR37;WDR37;WDR37;WDR37;WDR37	ENST00000263150.7;ENST00000358220.4;ENST00000381329.4;ENST00000436154.1;ENST00000620998.3	0	0	1	0	0	0	1
cg01069043	.	.	1	0	0	1	0	0	0
cg01077178	BMI1;COMMD3;COMMD3;COMMD3;COMMD3;COMMD3;COMMD3;COMMD3;COMMD3;COMMD3;COMMD3-BMI1;COMMD3-BMI1;COMMD3-BMI1;COMMD3-BMI1;COMMD3-BMI1;COMMD3-BMI1	ENST00000376663.6;ENST00000376836.6;ENST00000444869.4;ENST00000448361.4;ENST00000456711.4;ENST00000463688.5;ENST00000479958.5;ENST00000483684.1;ENST00000496071.4;ENST00000602574.4;ENST00000417470.1;ENST00000463409.5;ENST00000475460.5;ENST00000489125.2;ENST00000602390.4;ENST00000602395.1	0	0	1	0	1	0	0
cg01078989	ITGA8	ENST00000378076.3	0	0	0	1	0	0	0
cg01089060	PDLIM1;PDLIM1	ENST00000329399.6;ENST00000477757.4	1	0	0	0	0	1	1
cg01126162	FAM208B;FAM208B;FAM208B;FAM208B;FAM208B;FAM208B	ENST00000328090.8;ENST00000473789.4;ENST00000477043.4;ENST00000480839.5;ENST00000496681.4;ENST00000532424.4	1	1	0	1	0	0	0
cg01134643	UCN3	ENST00000380433.4	0	0	1	0	0	0	0
cg01134758	PRPF38AP1	ENST00000451976.1	1	1	0	1	0	0	0
cg01154537	FRA10AC1	ENST00000359204.4	1	0	0	0	0	0	0
cg01162436	FAM188A;FAM188A	ENST00000277632.6;ENST00000477891.1	1	0	0	0	0	1	1
cg01164291	FRMD4A;FRMD4A;FRMD4A;RP11-295P9.3	ENST00000357447.5;ENST00000358621.7;ENST00000495956.1;ENST00000593351.2	1	0	0	0	0	0	1
cg01175020	TLX1;TLX1	ENST00000370196.9;ENST00000467928.2	0	0	0	1	0	0	0
cg01186212	ANK3;ANK3;ANK3;ANK3	ENST00000280772.5;ENST00000373827.5;ENST00000503366.4;ENST00000622427.3	0	0	0	1	0	0	0
cg01189604	INPP5A;INPP5A;INPP5A	ENST00000368593.6;ENST00000368594.6;ENST00000423490.4	0	0	0	1	0	0	0
cg01208243	ACADSB;ACADSB;IKZF5;IKZF5;IKZF5;IKZF5;IKZF5	ENST00000358776.6;ENST00000368869.7;ENST00000368886.8;ENST00000469821.1;ENST00000479103.1;ENST00000496605.4;ENST00000617859.3	0	0	1	0	1	0	0
cg01211065	.	.	1	1	0	1	0	0	0
cg01269299	.	.	1	0	0	0	0	0	0
cg01290009	KNDC1;KNDC1;KNDC1;KNDC1;KNDC1	ENST00000304613.6;ENST00000368571.2;ENST00000478074.4;ENST00000485110.4;ENST00000530127.1	0	0	1	0	0	0	0
cg01291590	KSR1P1	ENST00000446298.1	1	1	0	1	0	0	0
cg01311537	C10orf128;C10orf128;C10orf128;C10orf128;C10orf128;C10orf128;C10orf128	ENST00000374148.1;ENST00000374151.6;ENST00000374153.5;ENST00000374156.7;ENST00000453436.4;ENST00000470884.1;ENST00000474718.4	0	0	1	0	0	0	0
cg01312265	TCERG1L;TCERG1L	ENST00000368642.4;ENST00000483040.1	1	0	0	1	0	0	0
cg01315067	NCOA4;NCOA4;NCOA4;NCOA4;NCOA4;NCOA4;NCOA4	ENST00000578454.4;ENST00000579039.2;ENST00000580070.4;ENST00000581486.4;ENST00000583565.4;ENST00000585056.4;ENST00000585132.4	0	0	1	0	0	0	0
cg01315112	.	.	1	1	0	0	0	0	0
cg01316378	.	.	0	0	1	0	0	0	0
cg01317050	WAPAL;WAPAL;WAPAL	ENST00000263070.10;ENST00000298767.8;ENST00000618527.3	1	1	0	1	0	0	0
cg01320048	VWA2;VWA2;VWA2	ENST00000298715.7;ENST00000392982.6;ENST00000603594.2	1	0	0	0	0	0	0
cg01322555	AIFM2;AIFM2	ENST00000307864.2;ENST00000613322.3	0	0	1	0	0	0	0
cg01322975	GFRA1;GFRA1;GFRA1;GFRA1	ENST00000355422.9;ENST00000369234.4;ENST00000369236.4;ENST00000439649.6	1	1	0	1	0	0	0
cg01330050	.	.	1	0	0	0	0	1	1
cg01344797	PSD;PSD;PSD;PSD	ENST00000020673.5;ENST00000406432.4;ENST00000488194.1;ENST00000611678.3	0	0	1	0	0	0	0
cg01347035	.	.	1	1	0	1	0	0	0
cg01387945	ZEB1;ZEB1;ZEB1;ZEB1;ZEB1;ZEB1;ZEB1;ZEB1;ZEB1;ZEB1;ZEB1;ZEB1;ZEB1;ZEB1;ZEB1;ZEB1;ZEB1-AS1;ZEB1-AS1;ZEB1-AS1;ZEB1-AS1;ZEB1-AS1;ZEB1-AS1;ZEB1-AS1;ZEB1-AS1;ZEB1-AS1	ENST00000320985.13;ENST00000361642.8;ENST00000424869.4;ENST00000437844.5;ENST00000488625.5;ENST00000542815.6;ENST00000542879.4;ENST00000558440.4;ENST00000558655.4;ENST00000558863.4;ENST00000559858.4;ENST00000560196.4;ENST00000560721.5;ENST00000561061.4;ENST00000561212.4;ENST00000561304.4;ENST00000423714.1;ENST00000424191.1;ENST00000441257.1;ENST00000450834.2;ENST00000605946.1;ENST00000606250.1;EN…	1	0	0	0	0	1	1
cg01394540	CDK1;CDK1;CDK1;CDK1;CDK1;CDK1;CDK1	ENST00000316629.7;ENST00000395284.6;ENST00000448257.5;ENST00000475504.5;ENST00000519078.5;ENST00000519760.1;ENST00000614696.3	1	0	0	0	0	1	1
cg01403379	.	.	1	0	0	0	0	0	0
cg01421726	.	.	0	0	1	0	0	0	0
cg01425604	.	.	1	1	0	1	0	0	0
cg01428849	SH3PXD2A;SH3PXD2A;SH3PXD2A;SH3PXD2A	ENST00000315994.6;ENST00000355946.5;ENST00000369774.7;ENST00000420222.1	1	0	0	0	0	0	1
cg01433914	ADD3;ADD3;ADD3;ADD3;ADD3;ADD3;ADD3;ADD3;ADD3;ADD3;ADD3;ADD3	ENST00000277900.11;ENST00000356080.7;ENST00000360162.6;ENST00000459738.4;ENST00000468251.4;ENST00000475954.4;ENST00000484622.4;ENST00000487085.4;ENST00000495661.4;ENST00000496517.4;ENST00000497125.4;ENST00000611329.1	1	0	0	0	0	0	0
cg01451604	.	.	1	1	0	1	0	0	0
cg01458105	STK32C;STK32C;STK32C;STK32C	ENST00000298630.6;ENST00000368620.2;ENST00000368622.4;ENST00000462160.4	0	0	1	0	0	0	0
cg01461840	LINC01163;LINC01163	ENST00000626518.1;ENST00000630252.1	1	1	0	1	0	0	0
cg01464748	ALOX5;ALOX5;ALOX5;ALOX5	ENST00000374391.5;ENST00000483623.2;ENST00000542434.4;ENST00000612635.3	1	0	0	0	0	0	0
cg01466017	ST8SIA6	ENST00000377602.4	0	0	0	1	0	0	0
cg01476568	FAM208B;FAM208B;FAM208B;FAM208B;FAM208B;FAM208B	ENST00000328090.8;ENST00000473789.4;ENST00000477043.4;ENST00000480839.5;ENST00000496681.4;ENST00000532424.4	1	1	0	1	0	0	0
cg01484915	RASSF4;RASSF4;RASSF4;RASSF4	ENST00000340258.8;ENST00000427758.4;ENST00000483709.5;ENST00000489171.4	0	0	1	0	0	0	0
cg01486146	.	.	1	0	0	1	0	0	0
cg01522692	GATA3	ENST00000379328.6	1	0	0	0	0	0	0
cg01561719	ANKRD22	ENST00000371930.4	0	0	0	1	0	0	0
cg01782320	MASTL;MASTL;MASTL;YME1L1;YME1L1;YME1L1;YME1L1;YME1L1;YME1L1;YME1L1;YME1L1	ENST00000342386.9;ENST00000375940.7;ENST00000375946.7;ENST00000326799.6;ENST00000375972.6;ENST00000376016.6;ENST00000396296.6;ENST00000427324.4;ENST00000477432.1;ENST00000491542.5;ENST00000613434.3	1	0	0	0	0	1	1
cg01861509	SPOCK2;SPOCK2;SPOCK2;SPOCK2;SPOCK2;SPOCK2	ENST00000317376.7;ENST00000373109.5;ENST00000412663.4;ENST00000483699.1;ENST00000495888.1;ENST00000536168.2	0	0	1	0	0	0	0
cg01874697	SORCS3;SORCS3	ENST00000369699.7;ENST00000369701.6	1	1	0	1	0	0	0
cg01990572	KRT8P37	ENST00000451609.1	0	0	0	1	0	0	0
cg02007434	TLL2;TLL2	ENST00000357947.3;ENST00000469598.1	0	0	1	0	1	0	0
cg02017257	DRGX;DRGX	ENST00000374139.5;ENST00000434016.2	1	0	0	1	0	0	0
cg02023367	GPR123;GPR123;GPR123	ENST00000392606.2;ENST00000392607.6;ENST00000607359.4	0	0	1	0	0	0	0
cg02027800	ADARB2;ADARB2;ADARB2	ENST00000381310.6;ENST00000381312.4;ENST00000474762.4	1	0	0	1	0	0	0
cg02044689	NDST2;NDST2;NDST2;RP11-574K11.31	ENST00000299641.7;ENST00000309979.9;ENST00000463410.1;ENST00000603027.4	1	0	0	0	0	0	1
cg02068232	TLL2;TLL2	ENST00000357947.3;ENST00000469598.1	0	0	1	0	0	0	1
cg02069524	ADARB2;ADARB2;ADARB2;ADARB2	ENST00000381305.1;ENST00000381310.6;ENST00000381312.4;ENST00000490172.1	0	0	0	1	0	0	0
cg02111655	KIAA1462;KIAA1462	ENST00000375377.1;ENST00000465712.1	1	0	0	0	0	0	0
cg02133183	CCSER2;CCSER2;CCSER2	ENST00000224756.11;ENST00000359979.7;ENST00000372088.5	1	0	0	0	0	1	1
cg02147231	.	.	1	0	0	0	0	0	0
cg02160826	DNAJC9-AS1;MRPS16;MRPS16;MRPS16;MRPS16;MRPS16;RP11-152N13.5;RP11-152N13.5;RP11-152N13.5	ENST00000440197.2;ENST00000372940.3;ENST00000372945.6;ENST00000471251.4;ENST00000473427.1;ENST00000479005.1;ENST00000394864.2;ENST00000457147.1;ENST00000457758.1	1	0	0	0	0	1	1
cg02162906	DKK1;DKK1;DKK1;PRKG1-AS1	ENST00000373970.3;ENST00000467359.4;ENST00000494277.4;ENST00000420193.1	0	0	1	0	0	0	0
cg02167201	CALHM2;CALHM2;CALHM2;RP11-225H22.7	ENST00000260743.8;ENST00000369788.6;ENST00000494180.1;ENST00000608063.1	1	1	0	1	0	0	0
cg02180979	CDH23;CDH23;CDH23;CDH23;CDH23	ENST00000224721.9;ENST00000398788.4;ENST00000475158.1;ENST00000619887.3;ENST00000622827.3	1	0	0	1	0	0	0
cg02202246	PWWP2B;PWWP2B	ENST00000305233.5;ENST00000631148.1	0	0	1	0	0	0	0
cg02204442	ADARB2;ADARB2;ADARB2;ADARB2	ENST00000381305.1;ENST00000381310.6;ENST00000381312.4;ENST00000490172.1	0	0	0	1	0	0	0
cg02210151	FGFR2;FGFR2;FGFR2;FGFR2;FGFR2;FGFR2;FGFR2;FGFR2;FGFR2;FGFR2;FGFR2;FGFR2;FGFR2	ENST00000336553.9;ENST00000356226.7;ENST00000357555.8;ENST00000358487.8;ENST00000359354.5;ENST00000360144.6;ENST00000369058.6;ENST00000369059.4;ENST00000369060.7;ENST00000457416.5;ENST00000490349.4;ENST00000604236.4;ENST00000613048.3	0	0	1	0	0	0	0
cg02211449	.	.	1	1	0	1	0	0	0
cg02215776	PFKP;PFKP;PFKP;PFKP;PFKP	ENST00000381075.5;ENST00000381125.7;ENST00000407806.2;ENST00000421751.1;ENST00000607886.4	0	0	1	0	1	0	0
cg02218506	TCERG1L;TCERG1L	ENST00000368642.4;ENST00000483040.1	1	1	0	1	0	0	0
cg02230593	EMX2OS;EMX2OS;EMX2OS	ENST00000440007.4;ENST00000450314.5;ENST00000551288.4	0	0	1	0	0	0	0
cg02231843	CAMK2G;CAMK2G;CAMK2G;CAMK2G;CAMK2G;CAMK2G;CAMK2G;CAMK2G;CAMK2G;CAMK2G;CAMK2G	ENST00000305762.10;ENST00000322635.6;ENST00000322680.6;ENST00000351293.6;ENST00000372765.4;ENST00000394762.5;ENST00000423381.4;ENST00000433289.4;ENST00000441192.1;ENST00000472912.4;ENST00000474131.4	0	0	1	0	0	0	1
cg02232704	MYO3A;MYO3A	ENST00000265944.8;ENST00000543632.4	1	1	0	1	0	0	0
cg02234281	GPR158	ENST00000376351.3	1	1	0	1	0	0	0
cg02238549	.	.	1	0	0	1	0	0	0
cg02243437	SLC16A9;SLC16A9;SLC16A9	ENST00000395347.1;ENST00000395348.6;ENST00000490066.1	1	0	0	0	0	0	1
cg02254605	ANK3;ANK3;ANK3	ENST00000373827.5;ENST00000503366.4;ENST00000622427.3	1	0	0	0	0	0	1
cg02257172	SEPHS1;SEPHS1;SEPHS1;SEPHS1;SEPHS1;SEPHS1	ENST00000327347.8;ENST00000378614.7;ENST00000413411.4;ENST00000425947.1;ENST00000494329.1;ENST00000545675.4	1	0	0	0	0	0	0
cg02265810	PPP2R2D;PPP2R2D;PPP2R2D;PPP2R2D	ENST00000455566.4;ENST00000470416.4;ENST00000482010.5;ENST00000616467.3	0	0	1	0	0	0	0
cg02270183	ADARB2	ENST00000381312.4	1	1	0	1	0	0	0
cg02286335	ZWINT;ZWINT;ZWINT;ZWINT;ZWINT;ZWINT;ZWINT	ENST00000361148.6;ENST00000373944.6;ENST00000395405.4;ENST00000467523.1;ENST00000478181.4;ENST00000489649.5;ENST00000494312.4	1	0	0	0	0	1	1
cg02292704	RP11-383C5.3;RP11-383C5.3;RP11-383C5.3;RP11-383C5.3;TEX36;TEX36;TEX36	ENST00000415305.5;ENST00000449693.4;ENST00000596068.4;ENST00000607914.4;ENST00000368821.3;ENST00000526819.4;ENST00000532135.4	1	0	0	0	0	0	0
cg02304285	C10orf2;C10orf2;C10orf2;C10orf2;C10orf2;MRPL43;MRPL43;MRPL43;MRPL43;MRPL43;MRPL43;MRPL43;MRPL43;MRPL43;MRPL43;MRPL43;MRPL43;MRPL43;MRPL43	ENST00000311916.5;ENST00000370228.1;ENST00000459764.1;ENST00000473656.4;ENST00000476766.4;ENST00000299179.8;ENST00000318325.5;ENST00000318364.11;ENST00000342071.4;ENST00000370234.4;ENST00000370236.4;ENST00000370241.6;ENST00000370242.7;ENST00000448244.4;ENST00000476012.4;ENST00000477279.1;ENST00000487059.1;ENST00000493646.1;ENST00000523148.4	1	0	0	0	0	1	1
cg02307823	PTEN;PTEN	ENST00000371953.6;ENST00000610634.1	1	0	0	1	0	0	0
cg02338162	.	.	1	0	0	0	0	0	1
cg02356566	.	.	0	0	1	0	1	0	0
cg02360445	.	.	1	1	0	0	0	0	0
cg02363677	SVIL;SVIL;SVIL;SVIL	ENST00000355867.7;ENST00000375398.5;ENST00000375400.6;ENST00000464984.1	1	0	0	0	0	0	0
cg02365648	BNIP3;BNIP3	ENST00000368636.7;ENST00000540159.2	1	0	0	0	0	0	0
cg02382706	CALML5	ENST00000380332.4	0	0	1	0	0	0	0
cg02387403	.	.	1	1	0	0	0	0	0
cg02388849	.	.	0	0	1	0	0	0	0
cg02389513	LINC00856;LINC00856;LINC00856	ENST00000421324.3;ENST00000510550.2;ENST00000624665.2	1	1	0	1	0	0	0
cg02390637	ITPRIP;ITPRIP;ITPRIP	ENST00000278071.5;ENST00000337478.2;ENST00000358187.2	0	0	1	0	0	0	0
cg02390961	.	.	1	1	0	1	0	0	0
cg02393449	DDX21;DDX21	ENST00000354185.7;ENST00000620315.1	1	0	0	0	0	0	1
cg02411502	.	.	1	1	0	1	0	0	0
cg02441296	ADD3;ADD3;ADD3;ADD3;ADD3;ADD3;ADD3;ADD3;ADD3;ADD3;ADD3;ADD3-AS1;ADD3-AS1	ENST00000277900.11;ENST00000356080.7;ENST00000360162.6;ENST00000459738.4;ENST00000468251.4;ENST00000475954.4;ENST00000484622.4;ENST00000487085.4;ENST00000495661.4;ENST00000497125.4;ENST00000611329.1;ENST00000625954.1;ENST00000627565.1	1	0	0	0	0	1	1
cg02443967	TLL2	ENST00000357947.3	0	0	1	0	0	0	0
cg02445536	.	.	1	0	0	1	0	0	0
cg02449762	.	.	0	0	0	1	0	0	0
cg02460314	CPN1	ENST00000370418.6	1	0	0	0	0	0	0
cg02465282	INPP5A;INPP5A;INPP5A	ENST00000368593.6;ENST00000368594.6;ENST00000423490.4	1	1	0	1	0	0	0
cg02465859	AFAP1L2;AFAP1L2;AFAP1L2	ENST00000304129.7;ENST00000369271.6;ENST00000419268.1	1	0	0	0	0	0	0
cg02507726	TRAF6P1	ENST00000429404.1	0	0	1	0	0	0	1
cg02512540	TCERG1L;TCERG1L	ENST00000368642.4;ENST00000483040.1	1	1	0	1	0	0	0
cg02524277	ACBD7;ACBD7	ENST00000356189.5;ENST00000496890.1	1	0	0	0	0	1	1
cg02528953	TCF7L2;TCF7L2;TCF7L2;TCF7L2;TCF7L2;TCF7L2;TCF7L2;TCF7L2;TCF7L2;TCF7L2;TCF7L2;TCF7L2;TCF7L2;TCF7L2;TCF7L2	ENST00000346198.5;ENST00000349937.5;ENST00000352065.8;ENST00000355717.7;ENST00000355995.7;ENST00000369395.4;ENST00000369397.7;ENST00000534894.4;ENST00000536810.4;ENST00000538897.4;ENST00000542695.4;ENST00000543371.4;ENST00000545257.4;ENST00000627217.1;ENST00000629706.1	1	0	0	1	0	0	0
cg02535060	LRRC27;LRRC27;LRRC27;LRRC27;LRRC27;LRRC27;LRRC27;LRRC27;LRRC27	ENST00000344079.8;ENST00000368612.3;ENST00000368613.7;ENST00000368614.6;ENST00000450442.2;ENST00000462656.4;ENST00000489204.1;ENST00000490055.4;ENST00000625755.1	0	0	1	0	0	0	0
cg02536263	PLXDC2;PLXDC2	ENST00000377242.6;ENST00000377252.4	0	0	1	0	0	0	0
cg02538337	.	.	1	1	0	1	0	0	0
cg02538681	ANKRD22	ENST00000371930.4	1	0	0	1	0	0	0
cg02541125	INPP5A;INPP5A;INPP5A;INPP5A	ENST00000342652.6;ENST00000368593.6;ENST00000368594.6;ENST00000423490.4	0	0	1	0	0	0	0
cg02551910	DHTKD1;DHTKD1	ENST00000263035.7;ENST00000437298.1	1	0	0	0	0	1	1
cg02554345	DRGX;DRGX	ENST00000374139.5;ENST00000434016.2	1	1	0	1	0	0	0
cg02569613	VSTM4;VSTM4	ENST00000298454.3;ENST00000332853.7	0	0	0	1	0	0	0
cg02571204	RP11-57H14.5	ENST00000624062.1	1	0	0	0	0	0	1
cg02571436	C10orf11;C10orf11;C10orf11	ENST00000593699.4;ENST00000593817.1;ENST00000611255.3	0	0	1	0	1	0	0
cg02575691	TCERG1L;TCERG1L	ENST00000368642.4;ENST00000483040.1	1	1	0	1	0	0	0
cg02579140	PFKP;PFKP;PFKP	ENST00000381075.5;ENST00000381125.7;ENST00000413079.1	1	0	0	0	0	0	0
cg02581963	OLMALINC	ENST00000454935.1	1	0	0	0	0	1	1
cg02593403	RP11-411B6.6;RP11-411B6.6;RP11-411B6.6;RP11-411B6.6;RP11-411B6.6;SEC31B;SEC31B;SEC31B;SEC31B;SEC31B	ENST00000527595.4;ENST00000528174.4;ENST00000529568.4;ENST00000533549.1;ENST00000557395.4;ENST00000370345.6;ENST00000462434.4;ENST00000479697.4;ENST00000480905.1;ENST00000482456.5	0	0	1	0	0	0	0
cg02594532	.	.	0	0	0	1	0	0	0
cg02603140	WAC;WAC;WAC;WAC;WAC;WAC;WAC;WAC;WAC;WAC;WAC;WAC;WAC	ENST00000345541.6;ENST00000347934.7;ENST00000354911.7;ENST00000375646.4;ENST00000375664.7;ENST00000414108.4;ENST00000420266.4;ENST00000424454.4;ENST00000428935.4;ENST00000439676.4;ENST00000442148.4;ENST00000472862.1;ENST00000628285.1	1	1	0	0	0	0	0
cg02616786	SCART1;SCART1;SCART1;SCART1;SCART1	ENST00000462252.1;ENST00000463137.4;ENST00000475114.1;ENST00000482993.5;ENST00000488261.5	1	1	0	1	0	0	0
cg02627875	CTBP2;CTBP2;CTBP2;CTBP2;CTBP2;CTBP2;CTBP2;CTBP2;RP11-59C5.3	ENST00000309035.9;ENST00000334808.9;ENST00000337195.8;ENST00000395705.3;ENST00000411419.5;ENST00000486955.2;ENST00000494626.5;ENST00000531469.4;ENST00000617058.1	1	0	0	0	0	0	1
cg02644610	FAM107B;FAM107B;FAM107B;FAM107B;FAM107B;FAM107B;FAM107B	ENST00000181796.5;ENST00000378467.7;ENST00000442012.4;ENST00000468747.4;ENST00000471815.4;ENST00000487335.4;ENST00000491458.1	1	0	0	0	0	0	1
cg02660480	KIAA1217;KIAA1217;KIAA1217;KIAA1217;KIAA1217;KIAA1217;KIAA1217;KIAA1217;KIAA1217	ENST00000307544.9;ENST00000376451.4;ENST00000376452.6;ENST00000376454.6;ENST00000376462.4;ENST00000396445.4;ENST00000396446.4;ENST00000430453.5;ENST00000458595.4	1	0	0	0	0	0	1
cg02690638	NRG3;NRG3	ENST00000372141.5;ENST00000404547.4	0	0	0	1	0	0	0
cg02696798	.	.	0	0	0	1	0	0	0
cg02700106	DIP2C;DIP2C	ENST00000280886.9;ENST00000423550.2	1	0	0	1	0	0	0
cg02715021	ZMIZ1;ZMIZ1;ZMIZ1	ENST00000334512.8;ENST00000446377.3;ENST00000611351.1	0	0	1	0	1	0	1
cg02721665	GPR26	ENST00000284674.1	1	1	0	1	0	0	0
cg02732134	DNMBP	ENST00000324109.7	1	1	0	1	0	0	0
cg02733444	INPP5A;INPP5A;INPP5A;INPP5A;INPP5A	ENST00000342652.6;ENST00000368593.6;ENST00000368594.6;ENST00000487614.1;ENST00000498337.1	1	0	0	1	0	0	0
cg02743070	ZMIZ1	ENST00000334512.8	0	0	1	0	0	0	0
cg02744793	CUL2;CUL2;CUL2;CUL2;CUL2;CUL2	ENST00000374748.4;ENST00000374749.6;ENST00000374751.6;ENST00000374754.7;ENST00000468804.4;ENST00000626172.1	1	1	0	0	0	0	1
cg02746771	DIP2C;DIP2C;DIP2C	ENST00000280886.9;ENST00000381496.6;ENST00000423550.2	0	0	1	0	0	0	1
cg02750154	MGMT	ENST00000306010.7	1	1	0	1	0	0	0
cg02750471	FAM213A;FAM213A;FAM213A;FAM213A;FAM213A;FAM213A	ENST00000372181.1;ENST00000372185.4;ENST00000372187.8;ENST00000372188.4;ENST00000606162.4;ENST00000615554.3	1	0	0	0	0	0	1
cg02754943	CALML5	ENST00000380332.4	0	0	1	0	0	0	0
cg02757432	GPR26	ENST00000284674.1	1	1	0	1	0	0	0
cg02770534	PAX2;PAX2;PAX2;PAX2	ENST00000355243.6;ENST00000361791.6;ENST00000370296.5;ENST00000428433.4	0	0	1	0	0	0	0
cg02772663	GRK5	ENST00000392870.2	1	1	0	1	0	0	0
cg02790177	PPAPDC1A;PPAPDC1A	ENST00000398250.4;ENST00000427079.4	1	0	0	0	0	1	1
cg02825723	.	.	1	0	0	0	0	1	1
cg02833614	INPP5A;INPP5A;INPP5A;INPP5A;INPP5A	ENST00000342652.6;ENST00000368593.6;ENST00000368594.6;ENST00000487614.1;ENST00000498337.1	1	0	0	1	0	0	0
cg02897042	PIPSL;PIPSL	ENST00000480546.1;ENST00000489875.3	0	0	1	0	0	0	1
cg02899206	ADARB2	ENST00000381312.4	1	1	0	1	0	0	0
cg02936953	FAM24B;FAM24B;FAM24B;FAM24B;RP11-564D11.3	ENST00000368896.1;ENST00000368898.6;ENST00000462859.4;ENST00000489000.1;ENST00000368895.2	0	0	0	1	0	0	0
cg02949340	KAZALD1;KAZALD1;KAZALD1;RP11-108L7.15	ENST00000370200.5;ENST00000470106.1;ENST00000477979.4;ENST00000609242.1	1	0	0	0	0	0	1
cg02949969	ZNF37BP;ZNF37BP;ZNF37BP	ENST00000435805.5;ENST00000452075.6;ENST00000473592.1	1	0	0	0	0	1	1
cg02957469	ADARB2	ENST00000381312.4	0	0	1	0	0	0	0
cg02960688	ENTPD7	ENST00000370489.4	1	0	0	0	0	0	1
cg02961004	PCDH15	ENST00000613346.3	1	1	0	1	0	0	0
cg02979203	PNLIPRP1;PNLIPRP1;PNLIPRP1;PNLIPRP1;PNLIPRP1;PNLIPRP1;PNLIPRP1	ENST00000358834.7;ENST00000482833.1;ENST00000525820.4;ENST00000526223.4;ENST00000528052.4;ENST00000531825.4;ENST00000534537.4	0	0	1	0	0	0	0
cg02980499	BLNK;BLNK;BLNK;BLNK;BLNK;BLNK	ENST00000224337.8;ENST00000371176.5;ENST00000413476.5;ENST00000427367.5;ENST00000467799.5;ENST00000495266.1	1	1	0	1	0	0	0
cg02995013	RP11-124O11.1	ENST00000421320.1	0	0	0	1	0	0	0
cg02997409	RP11-433J20.2	ENST00000455525.1	0	0	1	0	0	0	0
cg03002848	VENTX	ENST00000325980.9	1	1	0	1	0	0	0
cg03036592	LINC01475;LINC01475;RP11-129J12.1	ENST00000548010.1;ENST00000552096.4;ENST00000452494.1	0	0	0	1	0	0	0
cg03046325	TNKS2;TNKS2-AS1;TNKS2-AS1	ENST00000371627.4;ENST00000432246.1;ENST00000432938.1	1	0	0	0	0	0	1
cg03083566	MTG1;MTG1;MTG1;MTG1;MTG1;MTG1;MTG1;RP11-108K14.8	ENST00000317502.9;ENST00000432508.3;ENST00000460848.4;ENST00000473735.1;ENST00000477902.5;ENST00000495014.4;ENST00000498790.4;ENST00000468317.2	1	0	0	0	0	0	1
cg03107310	CCSER2;CCSER2;CCSER2	ENST00000224756.11;ENST00000359979.7;ENST00000372088.5	1	0	0	0	0	0	0
cg03109101	EMX2;EMX2;EMX2;EMX2;EMX2OS	ENST00000442245.5;ENST00000546446.2;ENST00000553456.4;ENST00000616794.1;ENST00000551288.4	0	0	1	0	0	0	0
cg03109827	TCERG1L	ENST00000368642.4	1	1	0	1	0	0	0
cg03171770	.	.	0	0	0	1	0	0	0
cg03172717	NCOA4;NCOA4;NCOA4;NCOA4;NCOA4	ENST00000578454.4;ENST00000579039.2;ENST00000580070.4;ENST00000581486.4;ENST00000585056.4	1	0	0	0	0	0	1
cg03202564	.	.	1	1	0	1	0	0	0
cg03207667	INPP5A;INPP5A;INPP5A	ENST00000368593.6;ENST00000368594.6;ENST00000423490.4	1	1	0	1	0	0	0
cg03211864	BTBD16	ENST00000260723.4	0	0	1	0	0	0	0
cg03216580	KLF6;KLF6;KLF6	ENST00000461124.1;ENST00000497571.4;ENST00000542957.1	1	1	0	1	0	0	0
cg03231751	.	.	0	0	1	0	0	0	1
cg03236397	HPSE2;HPSE2;HPSE2;HPSE2;HPSE2	ENST00000370546.4;ENST00000370549.4;ENST00000370552.6;ENST00000614306.1;ENST00000628193.1	1	1	0	1	0	0	0
cg03249630	ANKRD22	ENST00000371930.4	0	0	0	1	0	0	0
cg03283421	CUZD1;FAM24B;FAM24B;FAM24B	ENST00000368904.4;ENST00000368896.1;ENST00000368898.6;ENST00000462859.4	0	0	0	1	0	0	0
cg03290131	DUSP5;DUSP5	ENST00000369583.3;ENST00000468749.1	0	0	1	0	0	0	0
cg03294704	.	.	1	1	0	1	0	0	0
cg03352181	HSPA12A	ENST00000369209.6	1	0	0	0	0	1	1
cg03352655	CASP7;CASP7;CASP7;CASP7;CASP7;CASP7;CASP7;CASP7	ENST00000345633.7;ENST00000369315.4;ENST00000369318.6;ENST00000369321.5;ENST00000369331.7;ENST00000429617.4;ENST00000614447.3;ENST00000621345.3	1	0	0	0	0	0	1
cg03359430	ZDHHC6;ZDHHC6;ZDHHC6	ENST00000369404.3;ENST00000369405.6;ENST00000626395.1	1	0	0	0	0	0	0
cg03369906	SUFU;SUFU;SUFU	ENST00000369899.5;ENST00000369902.6;ENST00000423559.2	0	0	1	0	0	0	1
cg03371778	.	.	1	1	0	1	0	0	0
cg03376308	.	.	1	0	1	0	0	0	0
cg03379552	CRTAC1;CRTAC1;CRTAC1	ENST00000309155.3;ENST00000370591.5;ENST00000370597.6	1	1	0	1	0	0	0
cg03380819	RP11-462L8.1;RP11-462L8.1	ENST00000414157.1;ENST00000450890.4	1	0	0	0	0	0	1
cg03381359	ABCC2	ENST00000370449.7	0	0	1	0	1	0	1
cg03388193	HPSE2;HPSE2;HPSE2;HPSE2;HPSE2	ENST00000370546.4;ENST00000370549.4;ENST00000370552.6;ENST00000614306.1;ENST00000628193.1	1	1	0	1	0	0	0
cg03390723	GSTO2;GSTO2;MIR4482	ENST00000338595.5;ENST00000450629.5;ENST00000583050.2	1	0	0	0	0	1	1
cg03401662	SVILP1;SVILP1	ENST00000422642.4;ENST00000435645.1	0	0	1	0	1	0	1
cg03402698	.	.	1	0	0	1	0	0	0
cg03409144	ZMYND11;ZMYND11;ZMYND11;ZMYND11;ZMYND11;ZMYND11;ZMYND11;ZMYND11;ZMYND11;ZMYND11	ENST00000309776.7;ENST00000381591.4;ENST00000381604.7;ENST00000381607.7;ENST00000397959.6;ENST00000397962.6;ENST00000402736.4;ENST00000403354.4;ENST00000439456.4;ENST00000509513.5	0	0	1	0	0	0	0
cg03410407	.	.	1	1	0	0	0	0	1
cg03410436	ADARB2	ENST00000381312.4	1	1	0	1	0	0	0
cg03414898	VCL;VCL;VCL;VCL;VCL	ENST00000211998.7;ENST00000372755.6;ENST00000478896.2;ENST00000623461.2;ENST00000624354.2	1	0	0	0	0	0	1
cg03428375	EIF3A;EIF3A	ENST00000369144.6;ENST00000541549.2	1	0	0	0	0	0	1
cg03443996	CASC10	ENST00000377113.5	1	0	0	0	0	1	1
cg03456651	C10orf105;C10orf105;CDH23;CDH23;CDH23;CDH23;CDH23	ENST00000398786.2;ENST00000441508.2;ENST00000224721.9;ENST00000398792.3;ENST00000398809.7;ENST00000616684.3;ENST00000622827.3	1	0	0	1	0	0	0
cg03460027	DIP2C;DIP2C	ENST00000280886.9;ENST00000381496.6	1	1	0	0	0	0	0
cg03462376	DLG5;DLG5;DLG5	ENST00000372391.5;ENST00000468332.5;ENST00000475613.5	0	0	1	0	0	0	1
cg03462940	.	.	1	1	0	1	0	0	0
cg03473087	PIP4K2A;PIP4K2A;PIP4K2A	ENST00000376573.7;ENST00000422321.4;ENST00000545335.4	0	0	1	0	0	0	0
cg03476087	GAD2;GAD2;GAD2;GAD2	ENST00000259271.6;ENST00000376248.1;ENST00000376261.6;ENST00000428517.2	1	1	0	1	0	0	0
cg03511638	FBXL15;FBXL15;FBXL15;FBXL15;FBXL15;FBXL15;PSD;PSD;PSD;PSD	ENST00000224862.6;ENST00000369956.5;ENST00000425536.1;ENST00000432590.4;ENST00000440407.4;ENST00000457067.1;ENST00000406432.4;ENST00000472685.4;ENST00000492902.2;ENST00000611678.3	1	0	1	0	0	0	1
cg03516452	.	.	1	1	0	1	0	0	0
cg03541338	RGS10	ENST00000369103.2	1	0	0	0	0	0	0
cg03541835	CDHR1;CDHR1	ENST00000332904.6;ENST00000623527.2	1	1	0	0	0	0	0
cg03549227	.	.	0	0	0	1	0	0	0
cg03558688	GSTO2	ENST00000369707.2	1	0	0	1	0	0	0
cg03587042	CACNB2;CACNB2;CACNB2;CACNB2;CACNB2;CACNB2;CACNB2;CACNB2;CACNB2;CACNB2;CACNB2;CACNB2;CACNB2;CACNB2	ENST00000282343.11;ENST00000324631.10;ENST00000352115.9;ENST00000377315.4;ENST00000377319.6;ENST00000377328.4;ENST00000377329.7;ENST00000377331.5;ENST00000396576.5;ENST00000498816.1;ENST00000612134.3;ENST00000612743.1;ENST00000615785.3;ENST00000617363.3	1	0	0	0	0	0	0
cg03588966	ITPRIP;ITPRIP;ITPRIP	ENST00000278071.5;ENST00000337478.2;ENST00000358187.2	1	0	1	0	0	0	1
cg03596280	GAD2;GAD2;GAD2;GAD2	ENST00000259271.6;ENST00000376248.1;ENST00000376261.6;ENST00000428517.2	1	1	0	1	0	0	0
cg03611868	RP11-168L22.2	ENST00000451438.1	1	1	0	1	0	0	0
cg03613717	TIAL1;TIAL1;TIAL1;TIAL1;TIAL1	ENST00000369093.5;ENST00000436547.5;ENST00000479729.1;ENST00000489822.4;ENST00000497671.4	1	0	0	0	0	1	1
cg03627944	CC2D2B;CC2D2B;CC2D2B;ENTPD1-AS1;ENTPD1-AS1;ENTPD1-AS1;ENTPD1-AS1;RP11-248J23.5;RP11-690P14.4	ENST00000344386.3;ENST00000410012.5;ENST00000424464.4;ENST00000416301.4;ENST00000451364.4;ENST00000452728.4;ENST00000454638.4;ENST00000415692.1;ENST00000475252.2	0	0	1	0	1	0	0
cg03628800	.	.	0	0	1	0	0	0	0
cg03629943	CNNM1	ENST00000356713.4	1	1	0	1	0	0	0
cg03630088	CPXM2;CPXM2;CPXM2	ENST00000241305.3;ENST00000368854.6;ENST00000615851.3	1	1	0	1	0	0	0
cg03631459	.	.	1	1	0	1	0	0	0
cg03647436	INPP5A;INPP5A;INPP5A;INPP5A	ENST00000342652.6;ENST00000368593.6;ENST00000368594.6;ENST00000423490.4	0	0	1	0	0	0	0
cg03650342	GPR158;GPR158-AS1	ENST00000376351.3;ENST00000449643.1	1	1	0	1	0	0	0
cg03651886	LINC00856;LINC00856;LINC00856	ENST00000421324.3;ENST00000510550.2;ENST00000624665.2	0	0	0	1	0	0	0
cg03682117	FAM160B1;FAM160B1;FAM160B1	ENST00000369246.1;ENST00000369248.7;ENST00000369250.6	1	1	0	0	0	1	1
cg03690956	.	.	0	0	0	1	0	0	0
cg03701779	ECD;ECD;ECD;ECD;ECD;ECD;ECD;FAM149B1	ENST00000372979.7;ENST00000413026.1;ENST00000430082.5;ENST00000453402.4;ENST00000454759.5;ENST00000484976.5;ENST00000610256.1;ENST00000242505.9	1	0	0	0	0	1	1
cg03704503	COMTD1;COMTD1;COMTD1;COMTD1;COMTD1;COMTD1	ENST00000372538.6;ENST00000460899.4;ENST00000469299.1;ENST00000470947.4;ENST00000490521.1;ENST00000494596.4	1	1	0	0	0	1	1
cg03707696	ZMIZ1;ZMIZ1;ZMIZ1	ENST00000334512.8;ENST00000446377.3;ENST00000611351.1	1	0	0	0	0	0	0
cg03737788	RP11-428P16.2	ENST00000394628.2	0	0	1	0	0	0	0
cg03740167	.	.	1	0	0	1	0	0	0
cg03746482	.	.	1	1	0	1	0	0	0
cg03754605	ADARB2	ENST00000381312.4	0	0	1	0	1	0	0
cg03755123	UTF1	ENST00000304477.2	1	0	0	1	0	0	0
cg03775802	CFAP43;CFAP43;CFAP43;CFAP43;MIR609	ENST00000278064.5;ENST00000357060.6;ENST00000369719.1;ENST00000369720.4;ENST00000385298.1	0	0	1	0	0	0	0
cg03780264	PRKRIRP3	ENST00000456373.1	1	1	0	1	0	0	0
cg03801043	GPR123	ENST00000607359.4	0	0	1	0	0	0	0
cg03804621	FAM24B;FAM24B;FAM24B;FAM24B;RP11-564D11.3	ENST00000368896.1;ENST00000368898.6;ENST00000462859.4;ENST00000489000.1;ENST00000368895.2	0	0	1	0	0	0	0
cg03809526	.	.	1	1	0	1	0	0	0
cg03809954	.	.	1	1	0	1	0	0	0
cg03818395	ANKRD22	ENST00000371930.4	1	0	1	1	0	0	0
cg03822858	RP11-433J20.2	ENST00000455525.1	0	0	1	0	0	0	0
cg03826317	GPR158;GPR158-AS1	ENST00000376351.3;ENST00000449643.1	1	1	0	1	0	0	0
cg03832371	SFMBT2;SFMBT2	ENST00000361972.7;ENST00000397167.4	1	1	0	1	0	0	0
cg03875724	.	.	0	0	1	0	0	0	0
cg03876032	MYO3A;MYO3A	ENST00000265944.8;ENST00000543632.4	1	1	0	1	0	0	0
cg03876676	TBC1D12	ENST00000225235.4	1	0	0	0	0	1	1
cg03885270	PIP4K2A;PIP4K2A;PIP4K2A;PIP4K2A	ENST00000323883.10;ENST00000376573.7;ENST00000545335.4;ENST00000604912.1	1	0	0	1	0	0	0
cg03915559	LGI1;LGI1;LGI1;LGI1;LGI1;LGI1;LGI1	ENST00000371413.4;ENST00000371418.7;ENST00000627420.1;ENST00000629035.1;ENST00000630047.1;ENST00000630184.1;ENST00000630487.1	1	0	0	0	0	0	0
cg03932201	DOCK1;DOCK1	ENST00000280333.8;ENST00000623213.1	1	0	0	0	0	0	1
cg03932441	.	.	1	1	0	0	0	1	1
cg03935183	GATA3;GATA3;GATA3	ENST00000346208.3;ENST00000379328.6;ENST00000461472.1	1	1	0	0	0	0	0
cg03943081	TCERG1L	ENST00000368642.4	0	0	0	1	0	0	0
cg03955764	RP11-285G1.15;RP11-285G1.15;RP11-285G1.15;RSU1P2;RSU1P2;RSU1P2;RSU1P2	ENST00000599308.2;ENST00000602156.4;ENST00000625472.1;ENST00000423875.1;ENST00000437884.1;ENST00000448600.4;ENST00000619977.1	0	0	1	0	0	0	0
cg03958798	SORCS3;SORCS3	ENST00000369699.7;ENST00000369701.6	1	0	0	1	0	0	0
cg03963250	.	.	0	0	0	1	0	0	0
cg03976379	ZEB1;ZEB1;ZEB1;ZEB1;ZEB1;ZEB1;ZEB1;ZEB1;ZEB1;ZEB1;ZEB1;ZEB1;ZEB1;ZEB1;ZEB1-AS1;ZEB1-AS1;ZEB1-AS1;ZEB1-AS1;ZEB1-AS1;ZEB1-AS1;ZEB1-AS1;ZEB1-AS1;ZEB1-AS1	ENST00000320985.13;ENST00000361642.8;ENST00000424869.4;ENST00000437844.5;ENST00000488625.5;ENST00000542815.6;ENST00000542879.4;ENST00000558440.4;ENST00000558863.4;ENST00000559858.4;ENST00000560196.4;ENST00000560721.5;ENST00000561212.4;ENST00000561304.4;ENST00000423714.1;ENST00000424191.1;ENST00000441257.1;ENST00000450834.2;ENST00000605946.1;ENST00000606250.1;ENST00000606286.1;ENST00000607166.1;EN…	1	1	0	0	0	1	1
cg04004590	PRKG1	ENST00000373985.4	1	0	0	0	0	0	0
cg04055053	DIP2C;DIP2C	ENST00000280886.9;ENST00000423550.2	1	0	0	0	0	0	1
cg04151826	SLC35G1;SLC35G1	ENST00000494992.4;ENST00000605679.4	1	0	0	1	0	0	0
cg04152021	C10orf90	ENST00000488181.1	0	0	1	0	1	0	0
cg04154405	BBIP1;BBIP1;BBIP1;BBIP1;BBIP1;BBIP1;BBIP1;BBIP1	ENST00000398289.2;ENST00000423273.4;ENST00000436562.1;ENST00000447005.4;ENST00000448814.4;ENST00000454061.4;ENST00000605265.1;ENST00000605742.4	0	0	0	1	0	0	0
cg04159077	PPIF;PPIF;PPIF;PPIF	ENST00000225174.6;ENST00000448165.1;ENST00000472580.5;ENST00000498681.4	0	0	1	0	0	0	1
cg04159420	SORCS3;SORCS3	ENST00000369699.7;ENST00000369701.6	1	1	0	1	0	0	0
cg04170354	RP11-432I13.6	ENST00000619383.1	1	0	0	0	0	0	0
cg04174358	FRMD4A;FRMD4A;FRMD4A;RP11-295P9.3	ENST00000357447.5;ENST00000358621.7;ENST00000495956.1;ENST00000593351.2	1	1	0	0	0	0	1
cg04189187	.	.	0	0	1	0	0	0	0
cg04189838	CYP2C19;CYP2C19;RP11-400G3.5	ENST00000371321.6;ENST00000480405.2;ENST00000464755.1	1	0	0	0	0	0	0
cg04190875	LINC01475	ENST00000548010.1	0	0	0	1	0	0	0
cg04198535	ADARB2	ENST00000381312.4	0	0	1	0	1	0	0
cg04203742	.	.	1	1	1	1	0	0	0
cg04204967	.	.	1	0	0	0	0	1	1
cg04207888	.	.	1	1	0	1	0	0	0
cg04213746	GATA3;GATA3;GATA3	ENST00000346208.3;ENST00000379328.6;ENST00000461472.1	1	1	0	0	0	0	0
cg04218099	ERLIN1;ERLIN1;ERLIN1	ENST00000370408.2;ENST00000407654.6;ENST00000421367.5	1	1	0	0	0	1	1
cg04225104	AKR1E2;AKR1E2;AKR1E2;AKR1E2;AKR1E2;AKR1E2;AKR1E2;AKR1E2;AKR1E2;AKR1E2	ENST00000298375.10;ENST00000334019.4;ENST00000345253.8;ENST00000462718.6;ENST00000463345.4;ENST00000474119.4;ENST00000525281.4;ENST00000525627.1;ENST00000532248.4;ENST00000533295.4	0	0	1	0	0	0	0
cg04229986	.	.	0	0	0	1	0	0	0
cg04231319	MLLT10;MLLT10;MLLT10;MLLT10;MLLT10;MLLT10;MLLT10;MLLT10;MLLT10;MLLT10;MLLT10;MLLT10;MLLT10	ENST00000307729.10;ENST00000377059.6;ENST00000377072.6;ENST00000377091.5;ENST00000377100.6;ENST00000430455.1;ENST00000462999.4;ENST00000471315.4;ENST00000476557.4;ENST00000479634.1;ENST00000480415.4;ENST00000495130.4;ENST00000621220.3	0	0	1	0	0	0	0
cg04244152	.	.	1	1	0	0	0	0	1
cg04259358	RP11-355F22.1	ENST00000575236.1	1	0	0	0	0	0	0
cg04263391	INPP5A;INPP5A;INPP5A;INPP5A	ENST00000342652.6;ENST00000368593.6;ENST00000368594.6;ENST00000445580.1	1	0	0	0	0	0	0
cg04267526	LINC01435;LINC01435;LINC01435;LINC01435;LINC01435;LINC01435;LINC01435;LINC01435;LINC01435	ENST00000425050.4;ENST00000593666.4;ENST00000594427.4;ENST00000594566.4;ENST00000596263.4;ENST00000597243.4;ENST00000598903.4;ENST00000601410.4;ENST00000630847.1	1	1	0	1	0	0	0
cg04285822	.	.	0	0	1	0	0	0	0
cg04291842	.	.	1	1	0	1	0	0	0
cg04303969	.	.	0	0	1	0	0	0	0
cg04304978	.	.	1	1	0	0	0	0	0
cg04305134	ANXA7;ANXA7;ANXA7	ENST00000372919.7;ENST00000372921.8;ENST00000492380.1	1	0	0	0	0	1	1
cg04330176	.	.	0	0	1	0	0	0	0
cg04331756	.	.	1	1	0	1	0	0	0
cg04396312	MMRN2	ENST00000372027.8	0	0	1	0	0	0	0
cg04401038	ADARB2	ENST00000381312.4	1	1	0	1	0	0	0
cg04405466	.	.	1	0	0	0	0	0	0
cg04425920	DRGX;DRGX	ENST00000374139.5;ENST00000434016.2	0	0	0	1	0	0	0
cg04426842	SH3PXD2A;SH3PXD2A;SH3PXD2A;SH3PXD2A	ENST00000315994.6;ENST00000355946.5;ENST00000369774.7;ENST00000420222.1	1	0	0	0	0	0	1
cg04444399	LINC00708;LINC00708	ENST00000428165.1;ENST00000454056.4	1	1	0	0	0	0	1
cg04453371	.	.	1	0	0	1	0	0	0
cg04458206	PAOX;PAOX;PAOX;PAOX;PAOX;PAOX;PAOX;PAOX;PAOX;PAOX;RP11-108K14.8	ENST00000278060.8;ENST00000356306.8;ENST00000357296.6;ENST00000368535.2;ENST00000368539.5;ENST00000476834.5;ENST00000480071.2;ENST00000483211.5;ENST00000529585.4;ENST00000530555.1;ENST00000468317.2	0	0	1	0	1	0	1
cg04461851	.	.	1	0	0	0	0	0	0
cg04492858	.	.	1	0	0	0	0	0	0
cg04515702	AKR1B10P1	ENST00000425765.1	0	0	1	0	0	0	0
cg04522676	.	.	1	1	0	1	0	0	0
cg04525441	ADARB2	ENST00000381312.4	0	0	1	0	0	0	0
cg04529370	NRG3;NRG3	ENST00000372141.5;ENST00000404547.4	1	1	0	1	0	0	0
cg04540870	MGMT;MGMT	ENST00000306010.7;ENST00000462672.1	0	0	1	0	0	0	0
cg04549162	GPR26	ENST00000284674.1	1	1	0	1	0	0	0
cg04554652	LDB1;LDB1	ENST00000425280.1;ENST00000490751.1	1	0	0	1	0	0	0
cg04587176	.	.	0	0	0	1	0	0	0
cg04590721	.	.	0	0	0	1	0	0	0
cg04594452	HMX2	ENST00000339992.3	0	0	1	0	0	0	0
cg04599297	GAD2;GAD2;GAD2	ENST00000259271.6;ENST00000376261.6;ENST00000428517.2	1	1	0	1	0	0	0
cg04617948	FOXI2;RP11-288A5.2	ENST00000388920.4;ENST00000623953.1	1	0	0	1	0	0	0
cg04640972	.	.	1	1	0	1	0	0	0
cg04678141	SVIL;SVIL;SVIL;SVIL	ENST00000355867.7;ENST00000375398.5;ENST00000375400.6;ENST00000483758.1	0	0	1	0	0	0	0
cg04681394	KNDC1;KNDC1	ENST00000304613.6;ENST00000368571.2	1	0	0	1	0	0	0
cg04694991	SORBS1;SORBS1;SORBS1;SORBS1;SORBS1;SORBS1;SORBS1;SORBS1	ENST00000306402.9;ENST00000371227.7;ENST00000371246.5;ENST00000371247.5;ENST00000371249.5;ENST00000474353.5;ENST00000492542.1;ENST00000607232.4	1	1	0	1	0	0	0
cg04717534	CAMK2G;CAMK2G;CAMK2G;CAMK2G;CAMK2G;CAMK2G;CAMK2G;CAMK2G	ENST00000305762.10;ENST00000322635.6;ENST00000322680.6;ENST00000351293.6;ENST00000372765.4;ENST00000394762.5;ENST00000423381.4;ENST00000472912.4	1	0	0	0	0	0	0
cg04733624	ADK;ADK;ADK;ADK;ADK	ENST00000286621.5;ENST00000372734.3;ENST00000478611.2;ENST00000539909.4;ENST00000541550.4	1	0	0	0	0	0	1
cg04736112	.	.	1	0	0	0	0	1	1
cg04751558	.	.	1	1	0	1	0	0	0
cg04752299	.	.	0	0	0	1	0	0	0
cg04766005	.	.	1	1	0	1	0	0	0
cg04767507	ZMIZ1;ZMIZ1	ENST00000334512.8;ENST00000611351.1	1	1	0	1	0	0	0
cg04768459	SPOCK2;SPOCK2;SPOCK2;SPOCK2;SPOCK2;SPOCK2	ENST00000317376.7;ENST00000373109.5;ENST00000460053.1;ENST00000463279.5;ENST00000469121.4;ENST00000536168.2	1	0	1	0	0	0	1
cg04771315	LHPP;LHPP;LHPP	ENST00000368839.1;ENST00000368842.8;ENST00000392757.7	1	1	0	0	0	0	1
cg04784635	AFAP1L2;AFAP1L2;AFAP1L2;AFAP1L2	ENST00000304129.7;ENST00000369271.6;ENST00000419268.1;ENST00000483496.1	0	0	1	0	0	0	0
cg04785299	.	.	1	1	0	0	0	0	0
cg04787271	.	.	0	0	0	1	0	0	0
cg04806237	DIP2C;DIP2C;DIP2C	ENST00000280886.9;ENST00000381496.6;ENST00000421992.1	1	0	0	0	0	0	1
cg04837783	TRAF6P1	ENST00000429404.1	0	0	1	0	0	0	1
cg04837832	LINC01475	ENST00000548010.1	1	0	1	1	0	0	0
cg04838147	GAD2;GAD2;GAD2	ENST00000259271.6;ENST00000376261.6;ENST00000428517.2	1	1	0	1	0	0	0
cg04838832	ADAMTS14;ADAMTS14	ENST00000373207.1;ENST00000373208.4	1	1	0	0	0	0	0
cg04876500	MGMT	ENST00000306010.7	1	0	0	0	0	0	1
cg04881751	INPP5A;INPP5A;INPP5A;INPP5A	ENST00000342652.6;ENST00000368593.6;ENST00000368594.6;ENST00000498337.1	1	0	0	1	0	0	0
cg04884318	LINC01163;LINC01163	ENST00000626518.1;ENST00000630252.1	1	0	1	1	0	0	0
cg04887078	ADARB2	ENST00000381312.4	1	0	0	1	0	0	0
cg04902826	OBFC1;OBFC1;OBFC1	ENST00000224950.6;ENST00000369764.1;ENST00000466828.4	1	1	0	0	0	1	1
cg04920385	ZCCHC24;ZCCHC24	ENST00000372333.3;ENST00000372336.3	0	0	1	0	0	0	0
cg04922880	.	.	1	1	0	1	0	0	0
cg04933640	RBP3	ENST00000584701.1	1	1	0	0	0	0	0
cg04951051	DLG5;DLG5;DLG5	ENST00000372391.5;ENST00000468332.5;ENST00000475613.5	0	0	1	0	0	0	0
cg04956801	.	.	1	1	0	1	0	0	0
cg04964416	PDCD11;PDCD11;USMG5;USMG5;USMG5;USMG5;USMG5	ENST00000369797.6;ENST00000493610.2;ENST00000309579.6;ENST00000337003.4;ENST00000369811.4;ENST00000369815.4;ENST00000369825.4	1	0	0	0	0	1	1
cg04972745	LINC01475;LINC01475;RP11-129J12.1	ENST00000548010.1;ENST00000552096.4;ENST00000452494.1	1	0	0	1	0	0	0
cg04986935	.	.	0	0	1	0	0	0	0
cg04990571	HNRNPF;HNRNPF;HNRNPF;HNRNPF;HNRNPF;HNRNPF;HNRNPF	ENST00000337970.6;ENST00000356053.6;ENST00000357065.7;ENST00000443950.5;ENST00000477108.4;ENST00000498176.1;ENST00000544000.4	1	0	0	1	0	0	0
cg05008854	KIN	ENST00000379562.7	1	0	0	0	0	0	1
cg05009100	.	.	1	0	0	0	0	0	0
cg05019173	.	.	0	0	1	0	0	0	0
cg05025427	RP11-184A2.3	ENST00000421629.2	1	1	0	1	0	0	0
cg05026403	C10orf10;C10orf10;RASSF4;RASSF4;RASSF4;RASSF4;RASSF4;RASSF4;RASSF4	ENST00000298295.3;ENST00000496638.1;ENST00000340258.8;ENST00000427758.4;ENST00000428466.1;ENST00000462822.1;ENST00000472561.4;ENST00000483709.5;ENST00000489171.4	0	0	0	1	0	0	0
cg05033052	SKIDA1	ENST00000449193.5	1	0	0	0	0	1	1
cg05041984	SGMS1;SGMS1;SGMS1;SGMS1;SGMS1	ENST00000361781.5;ENST00000429490.4;ENST00000492601.2;ENST00000609445.4;ENST00000619438.3	0	0	1	0	0	0	1
cg05045130	.	.	1	1	0	1	0	0	0
cg05063087	OLMALINC	ENST00000454935.1	1	1	0	0	0	0	1
cg05068943	GOT1;GOT1	ENST00000370508.5;ENST00000471741.1	1	1	0	0	0	0	1
cg05075692	CELF2;CELF2;CELF2;CELF2;CELF2;CELF2;CELF2;CELF2	ENST00000354897.3;ENST00000399850.6;ENST00000416382.5;ENST00000417956.5;ENST00000542579.4;ENST00000608830.4;ENST00000609692.4;ENST00000609870.4	0	0	1	0	0	0	0
cg05088898	CACUL1;CACUL1;CACUL1	ENST00000369151.6;ENST00000477583.1;ENST00000493518.4	1	1	0	1	0	0	0
cg05100107	.	.	0	0	0	1	0	0	0
cg05134727	FAM13C;FAM13C;FAM13C;FAM13C;FAM13C;FAM13C;FAM13C;FAM13C;FAM13C;FAM13C;FAM13C;FAM13C;FAM13C	ENST00000422313.5;ENST00000435852.5;ENST00000468840.5;ENST00000470220.4;ENST00000507862.1;ENST00000512919.4;ENST00000611933.3;ENST00000614220.3;ENST00000618427.3;ENST00000618804.3;ENST00000619059.3;ENST00000621119.3;ENST00000622363.3	0	0	1	0	1	0	1
cg05138040	LHPP;LHPP;LHPP	ENST00000368839.1;ENST00000368842.8;ENST00000481452.1	1	1	0	1	0	0	0
cg05141578	SUFU;SUFU;SUFU	ENST00000369899.5;ENST00000369902.6;ENST00000423559.2	0	0	1	0	0	0	0
cg05145593	.	.	0	0	0	1	0	0	0
cg05148180	.	.	1	1	0	1	0	0	0
cg05174943	INPP5A;INPP5A;INPP5A;INPP5A;INPP5A	ENST00000342652.6;ENST00000368593.6;ENST00000368594.6;ENST00000423490.4;ENST00000487614.1	1	0	0	1	0	0	0
cg05204315	DOCK1;DOCK1	ENST00000280333.8;ENST00000623213.1	0	0	1	0	0	0	1
cg05208364	.	.	1	0	0	1	0	0	0
cg05208747	.	.	1	0	0	0	0	0	0
cg05211996	.	.	1	0	0	0	0	0	0
cg05228244	WDR37;WDR37;WDR37;WDR37	ENST00000263150.7;ENST00000358220.4;ENST00000381329.4;ENST00000620998.3	1	0	0	0	0	1	1
cg05236348	CHST3	ENST00000373115.4	0	0	1	0	0	0	1
cg05236965	ZMYND11;ZMYND11;ZMYND11;ZMYND11;ZMYND11;ZMYND11;ZMYND11;ZMYND11;ZMYND11;ZMYND11	ENST00000309776.7;ENST00000381591.4;ENST00000381604.7;ENST00000381607.7;ENST00000397959.6;ENST00000397962.6;ENST00000402736.4;ENST00000403354.4;ENST00000439456.4;ENST00000509513.5	1	0	0	0	0	1	1
cg05238276	LINC01163;LINC01163	ENST00000626518.1;ENST00000630252.1	1	1	0	1	0	0	0
cg05244682	ATP5C1;ATP5C1;ATP5C1;ATP5C1;ATP5C1;ATP5C1	ENST00000335698.4;ENST00000356708.10;ENST00000460820.5;ENST00000465936.4;ENST00000472202.1;ENST00000493053.4	1	0	0	0	0	0	1
cg05256765	.	.	0	0	1	0	0	0	0
cg05265328	.	.	1	0	1	1	0	0	0
cg05265884	.	.	0	0	0	1	0	0	0
cg05301616	INPP5A;INPP5A;INPP5A;INPP5A;INPP5A	ENST00000342652.6;ENST00000368593.6;ENST00000368594.6;ENST00000423490.4;ENST00000487614.1	0	0	1	0	0	0	1
cg05307923	ADARB2	ENST00000381312.4	1	1	0	1	0	0	0
cg05310185	TACC2;TACC2;TACC2;TACC2;TACC2;TACC2;TACC2;TACC2;TACC2;TACC2;TACC2;TACC2;TACC2;TACC2;TACC2;TACC2	ENST00000260733.6;ENST00000334433.6;ENST00000358010.4;ENST00000360561.6;ENST00000368999.4;ENST00000369000.4;ENST00000369001.4;ENST00000369004.6;ENST00000369005.4;ENST00000453444.5;ENST00000492237.4;ENST00000493951.4;ENST00000513429.4;ENST00000514539.4;ENST00000515273.4;ENST00000515603.4	0	0	0	1	0	0	0
cg05324273	RP11-179B15.6	ENST00000562575.1	1	0	0	0	0	0	0
cg05327931	FAM213A;FAM213A;FAM213A;FAM213A;FAM213A;FAM213A	ENST00000372181.1;ENST00000372185.4;ENST00000372187.8;ENST00000372188.4;ENST00000606162.4;ENST00000615554.3	1	0	0	0	0	0	1
cg05338748	SCART1;SCART1;SCART1	ENST00000463137.4;ENST00000482993.5;ENST00000488261.5	1	1	0	0	0	0	0
cg05379597	CAMK2G;CAMK2G;CAMK2G;CAMK2G;CAMK2G;CAMK2G;CAMK2G;CAMK2G	ENST00000305762.10;ENST00000322635.6;ENST00000322680.6;ENST00000351293.6;ENST00000372765.4;ENST00000394762.5;ENST00000423381.4;ENST00000472912.4	1	1	0	0	0	0	0
cg05394294	PFKP;PFKP;PFKP	ENST00000381075.5;ENST00000381125.7;ENST00000413079.1	1	0	0	0	0	0	0
cg05399434	.	.	0	0	1	0	0	0	0
cg05407757	ADARB2	ENST00000381312.4	1	1	0	1	0	0	0
cg05417409	JAKMIP3	ENST00000298622.7	1	0	0	0	0	0	0
cg05435315	.	.	0	0	0	1	0	0	0
cg05441518	ADARB2	ENST00000381312.4	0	0	0	1	0	0	0
cg05464589	INPP5A;INPP5A;INPP5A	ENST00000342652.6;ENST00000368593.6;ENST00000368594.6	0	0	1	0	0	0	1
cg05475934	APBB1IP;APBB1IP	ENST00000356785.4;ENST00000376236.7	1	1	0	1	0	0	0
cg05482942	.	.	1	0	0	1	0	0	0
cg05492532	INPP5A;INPP5A;INPP5A;INPP5A	ENST00000342652.6;ENST00000368593.6;ENST00000368594.6;ENST00000498337.1	1	0	0	0	0	0	1
cg05515570	MPP7;MPP7;MPP7;MPP7;MPP7;MPP7;MPP7	ENST00000337532.8;ENST00000375719.6;ENST00000375732.4;ENST00000441595.2;ENST00000474731.1;ENST00000481244.4;ENST00000496637.5	0	0	1	0	1	0	0
cg05521089	RP11-170M17.1	ENST00000444770.1	1	1	0	1	0	0	0
cg05559808	MIR604;SVIL;SVIL;SVIL	ENST00000384880.1;ENST00000355867.7;ENST00000375398.5;ENST00000375400.6	1	1	0	1	0	0	0
cg05563110	ADRA2A	ENST00000280155.3	1	1	0	0	0	0	0
cg05575393	VTI1A	ENST00000393077.2	0	0	1	0	0	0	0
cg05576619	ST8SIA6	ENST00000377602.4	0	0	1	0	0	0	0
cg05583676	.	.	1	1	0	1	0	0	0
cg05585149	DIP2C;DIP2C;PRR26;PRR26	ENST00000280886.9;ENST00000423550.2;ENST00000381489.6;ENST00000441152.3	1	1	0	1	0	0	0
cg05591004	DPYSL4;DPYSL4	ENST00000338492.7;ENST00000368627.1	0	0	1	0	0	0	0
cg05593641	.	.	1	1	0	1	0	0	0
cg05596621	FAM170B-AS1;FAM170B-AS1;FAM170B-AS1;FAM170B-AS1	ENST00000435809.1;ENST00000440054.1;ENST00000442525.4;ENST00000443389.4	1	0	0	0	0	0	0
cg05597349	TLX1NB;TLX1NB	ENST00000425505.1;ENST00000445873.4	0	0	1	0	0	0	0
cg05609218	ITGA8	ENST00000378076.3	1	0	0	1	0	0	0
cg05611777	MGMT;MGMT;MGMT	ENST00000306010.7;ENST00000482547.1;ENST00000482653.1	1	0	0	0	0	0	1
cg05633300	PPP2R2D;PPP2R2D;PPP2R2D;PPP2R2D	ENST00000455566.4;ENST00000470416.4;ENST00000482010.5;ENST00000616467.3	1	0	0	0	0	0	1
cg05643988	INPP5F;PHACTR2P1	ENST00000361976.5;ENST00000605639.1	1	0	0	0	0	0	1
cg05652533	DPYSL4;DPYSL4;DPYSL4;RP11-140A10.3	ENST00000338492.7;ENST00000493882.1;ENST00000493927.4;ENST00000443922.1	0	0	0	1	0	0	0
cg05687210	DPCD;DPCD;DPCD;DPCD;POLL;POLL;POLL;POLL;POLL;POLL;POLL;POLL;POLL;POLL;POLL;POLL;POLL;POLL	ENST00000370147.4;ENST00000370151.7;ENST00000470165.1;ENST00000626968.1;ENST00000299206.7;ENST00000339310.6;ENST00000370162.6;ENST00000370169.4;ENST00000370172.4;ENST00000413344.4;ENST00000415897.4;ENST00000426919.4;ENST00000429502.1;ENST00000430045.1;ENST00000454524.1;ENST00000461587.1;ENST00000470140.4;ENST00000628479.1	1	0	0	0	0	1	1
cg05719742	ZNF503-AS1;ZNF503-AS1	ENST00000524517.4;ENST00000530606.1	1	0	0	0	0	0	1
cg05721839	CFAP46;CFAP46;CFAP46	ENST00000368585.3;ENST00000368586.8;ENST00000475340.1	0	0	1	0	0	0	0
cg05724240	.	.	1	0	0	1	0	0	0
cg05730385	.	.	1	1	1	1	0	0	0
cg05737535	.	.	1	1	0	1	0	0	0
cg05747812	FAM53B;FAM53B;FAM53B;RP11-12J10.3	ENST00000280780.6;ENST00000337318.6;ENST00000392754.6;ENST00000494792.1	0	0	1	0	0	0	0
cg05756109	DPCD;DPCD;DPCD;DPCD;POLL;POLL;POLL;POLL;POLL;POLL;POLL;POLL;POLL;POLL;POLL;POLL;POLL;POLL	ENST00000370147.4;ENST00000370151.7;ENST00000470165.1;ENST00000626968.1;ENST00000299206.7;ENST00000339310.6;ENST00000370162.6;ENST00000370169.4;ENST00000370172.4;ENST00000413344.4;ENST00000415897.4;ENST00000426919.4;ENST00000429502.1;ENST00000430045.1;ENST00000454524.1;ENST00000461587.1;ENST00000470140.4;ENST00000628479.1	1	1	0	0	0	1	1
cg05756489	HTR7;HTR7;HTR7	ENST00000277874.9;ENST00000336152.6;ENST00000371719.2	1	1	0	1	0	0	0
cg05762694	PITX3;PITX3	ENST00000370002.6;ENST00000539804.1	1	0	0	0	0	1	0
cg05775658	FRMPD2;FRMPD2	ENST00000374201.6;ENST00000486151.4	1	1	0	0	0	0	0
cg05791881	KAT6B;KAT6B;KAT6B;KAT6B;KAT6B	ENST00000287239.7;ENST00000372711.1;ENST00000372714.4;ENST00000372724.4;ENST00000372725.4	0	0	1	0	0	0	1
cg05801246	CPXM2;CPXM2;CPXM2	ENST00000241305.3;ENST00000368854.6;ENST00000615851.3	1	1	0	1	0	0	0
cg05806875	.	.	1	1	1	1	0	0	0
cg05810129	FAM107B;FAM107B;FAM107B;FAM107B;FAM107B;FAM107B;FAM107B;FAM107B;FAM107B;FAM107B;FAM107B;FAM107B;FAM107B;FAM107B;FAM107B;FAM107B;FAM107B;FAM107B;FAM107B;FAM107B;FAM107B;FAM107B;FAM107B	ENST00000181796.5;ENST00000378458.5;ENST00000378462.4;ENST00000378465.6;ENST00000378467.7;ENST00000442012.4;ENST00000452706.5;ENST00000464952.4;ENST00000468492.4;ENST00000468747.4;ENST00000471815.4;ENST00000472095.4;ENST00000475786.4;ENST00000478076.4;ENST00000479731.4;ENST00000482277.4;ENST00000487335.4;ENST00000488576.4;ENST00000492700.4;ENST00000494865.4;ENST00000495292.1;ENST00000496330.4;ENS…	1	1	0	1	0	0	0
cg05812437	.	.	1	0	0	1	0	0	0
cg05860475	.	.	1	0	0	0	0	0	1
cg05871136	UNC5B;UNC5B	ENST00000335350.9;ENST00000373192.4	0	0	0	1	0	0	0
cg05885577	CYP17A1;CYP17A1	ENST00000369887.3;ENST00000489268.1	1	1	0	1	0	0	0
cg05889321	ALDH18A1;ALDH18A1;ALDH18A1	ENST00000371221.3;ENST00000371224.5;ENST00000483788.1	1	0	0	0	0	1	1
cg05909343	TCERG1L;TCERG1L	ENST00000368642.4;ENST00000483040.1	0	0	0	1	0	0	0
cg05914069	ABCC2;ABCC2	ENST00000370434.1;ENST00000370449.7	1	0	0	0	0	0	0
cg05957393	PWWP2B;PWWP2B	ENST00000305233.5;ENST00000631148.1	1	0	0	0	0	0	1
cg05976652	ARID5B	ENST00000279873.10	1	0	0	0	0	1	1
cg05977109	SGMS1;SGMS1;SGMS1;SGMS1;SGMS1	ENST00000361781.5;ENST00000429490.4;ENST00000492601.2;ENST00000609445.4;ENST00000619438.3	1	0	0	0	0	1	1
cg05982835	CASP7;CASP7;CASP7;CASP7;CASP7;CASP7;CASP7;CASP7	ENST00000345633.7;ENST00000369315.4;ENST00000369318.6;ENST00000369321.5;ENST00000369331.7;ENST00000429617.4;ENST00000614447.3;ENST00000621345.3	1	0	0	0	0	1	1
cg05984115	.	.	1	1	0	0	0	0	0
cg05991820	ECHDC3;ECHDC3;ECHDC3	ENST00000379215.7;ENST00000420401.4;ENST00000496136.4	0	0	1	0	1	0	0
cg05998064	DIP2C;DIP2C	ENST00000280886.9;ENST00000381496.6	1	0	0	0	0	0	1
cg05998333	.	.	1	0	0	0	0	0	0
cg06020207	.	.	0	0	1	0	0	0	0
cg06024295	CPN1	ENST00000370418.6	1	1	0	1	0	0	0
cg06032021	MYOZ1	ENST00000359322.4	1	1	0	1	0	0	0
cg06042849	DIP2C;DIP2C	ENST00000280886.9;ENST00000423550.2	0	0	1	0	0	0	0
cg06048524	CXCL12;CXCL12;CXCL12;CXCL12;CXCL12;CXCL12;CXCL12;CXCL12	ENST00000343575.9;ENST00000374426.5;ENST00000374429.5;ENST00000395793.6;ENST00000395794.2;ENST00000395795.5;ENST00000488591.1;ENST00000496375.1	1	1	0	1	0	0	0
cg06055013	ATRNL1;ATRNL1;ATRNL1;ATRNL1;ATRNL1	ENST00000355044.6;ENST00000526946.4;ENST00000527407.4;ENST00000609571.4;ENST00000616894.1	1	0	0	0	0	1	1
cg06080459	.	.	1	0	0	0	0	0	0
cg06094615	C10orf53;C10orf53;C10orf53;C10orf53	ENST00000374111.6;ENST00000374112.6;ENST00000374113.3;ENST00000535836.1	1	0	1	0	0	0	0
cg06098215	NCOA4;NCOA4;NCOA4;NCOA4;NCOA4;NCOA4;NCOA4	ENST00000578454.4;ENST00000579039.2;ENST00000580070.4;ENST00000581486.4;ENST00000583565.4;ENST00000585056.4;ENST00000585132.4	1	0	0	1	0	0	0
cg06108782	CHAT;SLC18A3	ENST00000339797.4;ENST00000374115.4	0	0	1	0	0	0	0
cg06113354	PCDH15	ENST00000613346.3	1	1	0	1	0	0	0
cg06119296	C10orf62;HOGA1;HOGA1;HOGA1;RP11-548K23.11	ENST00000370640.4;ENST00000370646.7;ENST00000370647.7;ENST00000465608.1;ENST00000370649.3	1	0	0	0	0	0	1
cg06130365	PRAP1;TUBGCP2;TUBGCP2;TUBGCP2;TUBGCP2;TUBGCP2;TUBGCP2;TUBGCP2;ZNF511;ZNF511;ZNF511;ZNF511	ENST00000368554.7;ENST00000368563.5;ENST00000417178.5;ENST00000470829.1;ENST00000480198.1;ENST00000482278.4;ENST00000487796.2;ENST00000543663.4;ENST00000359035.4;ENST00000361518.8;ENST00000463816.2;ENST00000482153.1	1	0	0	0	0	1	0
cg06154313	FFAR4;RBP4;RBP4;RBP4;RBP4;RBP4	ENST00000604414.1;ENST00000371464.6;ENST00000371467.4;ENST00000371469.2;ENST00000615669.3;ENST00000629763.1	0	0	1	0	0	0	0
cg06155833	MTG1;MTG1;MTG1;MTG1;MTG1;RP11-108K14.8	ENST00000317502.9;ENST00000432508.3;ENST00000460848.4;ENST00000473735.1;ENST00000477902.5;ENST00000468317.2	1	0	0	0	0	0	1
cg06157318	APBB1IP;APBB1IP	ENST00000356785.4;ENST00000376236.7	1	1	1	1	0	0	0
cg06162185	.	.	1	1	1	0	0	0	0
cg06162324	FXYD4;FXYD4;FXYD4	ENST00000476166.4;ENST00000480834.4;ENST00000616495.1	1	0	0	0	0	0	0
cg06169131	FGF8;FGF8;FGF8;FGF8;FGF8;FGF8;FGF8	ENST00000320185.5;ENST00000344255.6;ENST00000346714.6;ENST00000347978.2;ENST00000469792.5;ENST00000485728.1;ENST00000618991.3	1	0	0	1	0	0	0
cg06188744	PFKP;PFKP;PFKP;RP11-118K6.3	ENST00000381125.7;ENST00000495715.1;ENST00000607886.4;ENST00000607898.1	1	0	0	1	0	0	0
cg06197024	GPR123;GPR123;GPR123	ENST00000392606.2;ENST00000392607.6;ENST00000607359.4	0	0	0	1	0	0	0
cg06201219	ITIH5	ENST00000397146.5	1	1	0	0	0	0	0
cg06211110	TUBGCP2;TUBGCP2;TUBGCP2;TUBGCP2;TUBGCP2;TUBGCP2	ENST00000252936.6;ENST00000368562.4;ENST00000368563.5;ENST00000417178.5;ENST00000482278.4;ENST00000543663.4	1	0	0	0	0	0	1
cg06213468	FOXI2;RP11-288A5.2	ENST00000388920.4;ENST00000623953.1	0	0	0	1	0	0	0
cg06216634	CHST3	ENST00000373115.4	1	0	0	0	0	0	1
cg06216683	MGMT	ENST00000306010.7	1	0	0	0	0	0	1
cg06218050	MKI67;MKI67;MKI67;MKI67	ENST00000368653.6;ENST00000368654.6;ENST00000478293.1;ENST00000617118.1	1	0	0	0	0	1	1
cg06222206	SCART1;SCART1;SCART1;SCART1	ENST00000462252.1;ENST00000463137.4;ENST00000482993.5;ENST00000488261.5	1	0	0	1	0	0	0
cg06225999	KRT8P38;LIPK	ENST00000441370.1;ENST00000404190.1	1	0	0	0	0	0	0
cg06236573	LOXL4	ENST00000260702.3	1	0	0	0	0	0	1
cg06248061	CYP2E1;SYCE1;SYCE1;SYCE1;SYCE1	ENST00000368520.1;ENST00000303903.9;ENST00000343131.5;ENST00000368517.6;ENST00000479535.2	1	1	0	1	0	0	0
cg06264868	.	.	1	0	0	1	0	0	0
cg06270799	PAOX;PAOX;PAOX;PAOX;PAOX;PAOX;PAOX;PAOX;PAOX	ENST00000278060.8;ENST00000356306.8;ENST00000357296.6;ENST00000368535.2;ENST00000476834.5;ENST00000480071.2;ENST00000483211.5;ENST00000528127.1;ENST00000529585.4	0	0	0	1	0	0	0
cg06296597	LARP4B;LARP4B;LARP4B;LARP4B;LARP4B	ENST00000316157.6;ENST00000448368.4;ENST00000609318.4;ENST00000612396.3;ENST00000614908.3	0	0	1	0	0	0	1
cg06298701	NCOA4;NCOA4;NCOA4;NCOA4;NCOA4	ENST00000578454.4;ENST00000579039.2;ENST00000580070.4;ENST00000581486.4;ENST00000585056.4	1	1	0	1	0	0	0
cg06344553	EBF3;EBF3	ENST00000355311.8;ENST00000368648.6	0	0	1	0	0	0	0
cg06346505	AFAP1L2;AFAP1L2;AFAP1L2;AFAP1L2	ENST00000304129.7;ENST00000369271.6;ENST00000419268.1;ENST00000483496.1	0	0	1	0	1	0	0
cg06351596	TRDMT1;TRDMT1;TRDMT1;TRDMT1;TRDMT1;TRDMT1;TRDMT1;TRDMT1;TRDMT1;TRDMT1;TRDMT1	ENST00000313936.13;ENST00000354631.6;ENST00000377799.6;ENST00000424636.2;ENST00000436968.5;ENST00000451253.4;ENST00000479046.1;ENST00000486947.4;ENST00000488990.4;ENST00000495022.4;ENST00000525762.4	1	0	0	0	0	0	0
cg06353655	TCERG1L;TCERG1L	ENST00000368642.4;ENST00000483040.1	1	1	0	1	0	0	0
cg06361405	ARL3	ENST00000260746.5	0	0	1	0	0	0	0
cg06368618	.	.	0	0	1	0	0	0	0
cg06370069	CHST3	ENST00000373115.4	1	0	0	0	0	0	0
cg06371211	TCERG1L;TCERG1L	ENST00000368642.4;ENST00000483040.1	1	1	0	1	0	0	0
cg06382559	TLX1;TLX1	ENST00000370196.9;ENST00000467928.2	1	0	0	1	0	0	0
cg06389697	PAX2;PAX2;PAX2;PAX2;PAX2;PAX2;PAX2;PAX2;PAX2	ENST00000355243.6;ENST00000361791.6;ENST00000370296.5;ENST00000427256.4;ENST00000428433.4;ENST00000483202.2;ENST00000553492.4;ENST00000554172.2;ENST00000554363.2	0	0	0	1	0	0	0
cg06410158	INPP5A;INPP5A;INPP5A;INPP5A	ENST00000342652.6;ENST00000368593.6;ENST00000368594.6;ENST00000498337.1	1	0	0	1	0	0	0
cg06424719	HNRNPH3;HNRNPH3;HNRNPH3;HNRNPH3;HNRNPH3;HNRNPH3;HNRNPH3;PBLD;PBLD;PBLD	ENST00000265866.10;ENST00000354695.5;ENST00000461310.4;ENST00000467249.1;ENST00000469172.4;ENST00000480987.4;ENST00000486854.4;ENST00000309049.7;ENST00000358769.5;ENST00000495025.2	1	0	0	0	0	1	1
cg06443918	C10orf95;RPARP-AS1;RPARP-AS1;RPARP-AS1;RPARP-AS1;RPARP-AS1;RPARP-AS1;RPARP-AS1	ENST00000625129.1;ENST00000473970.2;ENST00000492465.2;ENST00000494270.5;ENST00000594818.1;ENST00000596045.1;ENST00000596366.1;ENST00000597488.1	1	0	0	0	0	1	1
cg06492521	DIP2C;DIP2C;DIP2C	ENST00000280886.9;ENST00000381496.6;ENST00000423550.2	1	0	0	0	0	0	0
cg06507307	INPP5A;INPP5A;INPP5A	ENST00000342652.6;ENST00000368593.6;ENST00000368594.6	1	0	0	0	0	0	1
cg06510234	.	.	0	0	1	0	0	0	0
cg06514300	SFMBT2;SFMBT2	ENST00000361972.7;ENST00000397167.4	1	1	0	0	0	0	0
cg06515461	CELF2;CELF2;CELF2;CELF2;CELF2;CELF2;CELF2;CELF2	ENST00000354897.3;ENST00000399850.6;ENST00000416382.5;ENST00000417956.5;ENST00000542579.4;ENST00000608830.4;ENST00000609692.4;ENST00000609870.4	0	0	1	0	0	0	0
cg06516328	PLAC9;PLAC9;PLAC9	ENST00000372263.3;ENST00000372267.5;ENST00000372270.5	0	0	0	1	0	0	0
cg06520331	HECTD2;HECTD2;HECTD2	ENST00000298068.8;ENST00000371681.7;ENST00000446394.4	1	0	1	1	0	0	0
cg06526388	.	.	1	1	0	1	0	0	0
cg06528823	KIF5B	ENST00000302418.4	1	0	0	0	0	0	0
cg06550582	.	.	0	0	1	0	0	0	0
cg06557421	CPXM2;CPXM2;CPXM2	ENST00000241305.3;ENST00000368854.6;ENST00000615851.3	1	1	0	1	0	0	0
cg06563471	ADARB2	ENST00000381312.4	0	0	0	1	0	0	0
cg06567373	.	.	0	0	0	1	0	0	0
cg06585141	PTPRE;PTPRE;PTPRE;PTPRE;PTPRE;PTPRE;PTPRE;PTPRE;PTPRE	ENST00000254667.6;ENST00000306042.8;ENST00000442830.4;ENST00000455661.4;ENST00000467366.1;ENST00000471218.4;ENST00000479896.1;ENST00000487428.1;ENST00000495530.4	1	0	0	0	0	0	0
cg06594919	KAZALD1;KAZALD1	ENST00000465807.1;ENST00000477267.1	1	0	0	0	0	1	1
cg06616093	.	.	1	0	0	0	0	0	0
cg06632098	RET;RET;RET;RET	ENST00000340058.5;ENST00000355710.6;ENST00000498820.4;ENST00000615310.3	0	0	0	1	0	0	0
cg06636244	.	.	1	0	0	0	0	0	0
cg06644844	ANKRD30A;ANKRD30A;ANKRD30A;ANKRD30A	ENST00000361713.1;ENST00000374660.4;ENST00000602533.4;ENST00000611781.3	1	0	0	0	0	0	1
cg06664085	ARMC4;ARMC4;RP11-218D6.4	ENST00000305242.8;ENST00000486279.1;ENST00000425137.1	0	0	0	1	0	0	0
cg06694589	CNNM2;CNNM2;CNNM2	ENST00000369878.7;ENST00000433628.2;ENST00000475511.1	0	0	1	0	0	0	1
cg06699461	EBF3;EBF3	ENST00000355311.8;ENST00000368648.6	1	1	0	0	0	0	0
cg06704093	.	.	1	1	0	1	0	0	0
cg06723644	PARD3;PARD3;PARD3;PARD3;PARD3;PARD3;PARD3;PARD3;PARD3;PARD3;PARD3	ENST00000340077.8;ENST00000346874.7;ENST00000350537.7;ENST00000374773.4;ENST00000374776.4;ENST00000374788.6;ENST00000374789.6;ENST00000374790.6;ENST00000374794.6;ENST00000545260.4;ENST00000545693.4	0	0	1	0	0	0	1
cg06724409	KLF6;KLF6;KLF6;KLF6	ENST00000173785.4;ENST00000461124.1;ENST00000497571.4;ENST00000542957.1	1	0	0	0	0	0	1
cg06730723	ADARB2	ENST00000381312.4	1	1	0	1	0	0	0
cg06733794	TACC2;TACC2;TACC2;TACC2;TACC2;TACC2;TACC2;TACC2;TACC2;TACC2;TACC2;TACC2;TACC2;TACC2;TACC2	ENST00000260733.6;ENST00000334433.6;ENST00000358010.4;ENST00000360561.6;ENST00000368999.4;ENST00000369000.4;ENST00000369001.4;ENST00000369004.6;ENST00000369005.4;ENST00000453444.5;ENST00000492237.4;ENST00000493951.4;ENST00000513429.4;ENST00000515273.4;ENST00000515603.4	1	1	0	1	0	0	0
cg06789677	SORCS1;SORCS1;SORCS1;SORCS1	ENST00000263054.9;ENST00000344440.7;ENST00000612154.3;ENST00000622431.3	0	0	0	1	0	0	0
cg06792952	RP11-523O18.7;WDFY4;WDFY4	ENST00000430438.1;ENST00000265453.7;ENST00000325239.8	0	0	1	0	1	0	0
cg06793798	CDK1;CDK1;CDK1;CDK1;CDK1;CDK1;CDK1	ENST00000316629.7;ENST00000395284.6;ENST00000448257.5;ENST00000475504.5;ENST00000519078.5;ENST00000519760.1;ENST00000614696.3	1	1	0	0	0	1	1
cg06795634	KNDC1;KNDC1	ENST00000304613.6;ENST00000368571.2	0	0	1	0	0	0	0
cg06800458	.	.	1	0	0	0	0	0	0
cg06801028	NCOA4;NCOA4;NCOA4;NCOA4;NCOA4;NCOA4;NCOA4	ENST00000578454.4;ENST00000579039.2;ENST00000580070.4;ENST00000581486.4;ENST00000583565.4;ENST00000585056.4;ENST00000585132.4	0	0	0	1	0	0	0
cg06805642	.	.	1	0	0	0	0	0	0
cg06824006	.	.	0	0	1	0	0	0	1
cg06829584	.	.	0	0	1	0	0	0	0
cg06832406	.	.	1	0	0	0	0	0	0
cg06833709	LGI1;LGI1;LGI1;LGI1;LGI1;LGI1;LGI1;LGI1;LGI1	ENST00000371413.4;ENST00000371418.7;ENST00000478763.2;ENST00000627420.1;ENST00000627699.1;ENST00000629035.1;ENST00000630047.1;ENST00000630184.1;ENST00000630487.1	0	0	1	0	0	0	0
cg06833823	RP11-313J2.1;RP11-313J2.1;RP11-313J2.1	ENST00000609034.1;ENST00000609502.1;ENST00000609841.1	1	0	0	1	0	0	0
cg06835074	LRIT2;LRIT2	ENST00000372113.6;ENST00000538192.3	1	1	0	1	0	0	0
cg06886078	METTL10;METTL10;METTL10;METTL10;RP11-12J10.3	ENST00000368836.5;ENST00000464099.4;ENST00000466270.4;ENST00000612459.3;ENST00000494792.1	1	0	0	0	0	1	1
cg06891775	ZMIZ1-AS1;ZMIZ1-AS1	ENST00000428862.4;ENST00000456353.4	1	0	0	1	0	0	0
cg06893302	RP13-39P12.2;RP13-39P12.3;RP13-39P12.3	ENST00000439688.1;ENST00000434097.2;ENST00000600739.1	1	0	0	0	0	0	1
cg06935264	ALOX5;ALOX5;ALOX5	ENST00000374391.5;ENST00000542434.4;ENST00000612635.3	0	0	1	0	0	0	1
cg06941037	BMPR1A	ENST00000372037.6	1	1	0	1	0	0	0
cg06947206	KLLN;PTEN;PTEN;PTEN;PTEN;PTEN	ENST00000445946.3;ENST00000371953.6;ENST00000462694.1;ENST00000487939.1;ENST00000610634.1;ENST00000618586.1	1	0	0	0	0	1	1
cg06960099	.	.	1	0	0	0	0	0	0
cg06966660	TACC2;TACC2;TACC2;TACC2;TACC2;TACC2;TACC2;TACC2;TACC2;TACC2;TACC2;TACC2;TACC2;TACC2;TACC2	ENST00000260733.6;ENST00000334433.6;ENST00000358010.4;ENST00000360561.6;ENST00000368999.4;ENST00000369000.4;ENST00000369001.4;ENST00000369004.6;ENST00000369005.4;ENST00000453444.5;ENST00000492237.4;ENST00000493951.4;ENST00000513429.4;ENST00000515273.4;ENST00000515603.4	1	0	0	1	0	0	0
cg06973667	NEUROG3	ENST00000242462.4	0	0	0	1	0	0	0
cg07037374	.	.	0	0	0	1	0	0	0
cg07046369	PAX2;PAX2;PAX2;PAX2	ENST00000355243.6;ENST00000361791.6;ENST00000370296.5;ENST00000428433.4	1	0	0	1	0	0	0
cg07055616	NKX6-2	ENST00000368592.7	0	0	1	0	0	0	0
cg07062043	PHYHIPL;PHYHIPL;PHYHIPL	ENST00000373878.3;ENST00000373880.7;ENST00000486074.2	1	0	0	0	0	0	1
cg07068327	GPR123;GPR123;GPR123-AS1;GPR123-AS1	ENST00000392607.6;ENST00000607359.4;ENST00000366099.2;ENST00000444433.2	1	1	0	1	0	0	0
cg07083768	PLXDC2;PLXDC2	ENST00000377242.6;ENST00000377252.4	0	0	1	0	0	0	0
cg07089783	ZEB1;ZEB1;ZEB1;ZEB1;ZEB1;ZEB1;ZEB1;ZEB1;ZEB1;ZEB1;ZEB1;ZEB1;ZEB1;ZEB1;ZEB1-AS1;ZEB1-AS1;ZEB1-AS1;ZEB1-AS1;ZEB1-AS1;ZEB1-AS1;ZEB1-AS1;ZEB1-AS1;ZEB1-AS1	ENST00000320985.13;ENST00000361642.8;ENST00000424869.4;ENST00000437844.5;ENST00000488625.5;ENST00000542815.6;ENST00000542879.4;ENST00000558440.4;ENST00000558863.4;ENST00000559858.4;ENST00000560196.4;ENST00000560721.5;ENST00000561212.4;ENST00000561304.4;ENST00000423714.1;ENST00000424191.1;ENST00000441257.1;ENST00000450834.2;ENST00000605946.1;ENST00000606250.1;ENST00000606286.1;ENST00000607166.1;EN…	1	0	0	0	0	1	1
cg07091678	CRTAC1;CRTAC1;CRTAC1	ENST00000309155.3;ENST00000370591.5;ENST00000370597.6	0	0	0	1	0	0	0
cg07102808	PFKFB3;PFKFB3;PFKFB3;PFKFB3;PFKFB3;PFKFB3;PFKFB3;PFKFB3	ENST00000379775.7;ENST00000379785.4;ENST00000379789.7;ENST00000414237.4;ENST00000441697.1;ENST00000450232.1;ENST00000475881.4;ENST00000536985.4	1	0	0	0	0	0	0
cg07103124	MAPK8;MAPK8;MAPK8;MAPK8;MAPK8;MAPK8;MAPK8;MAPK8	ENST00000360332.6;ENST00000374176.7;ENST00000374179.6;ENST00000374182.6;ENST00000374189.4;ENST00000395611.6;ENST00000459755.1;ENST00000469110.1	1	1	0	0	0	0	1
cg07112562	RSU1;RSU1;RSU1;RSU1;RSU1	ENST00000345264.8;ENST00000377911.1;ENST00000377921.6;ENST00000464074.5;ENST00000602389.1	1	1	0	0	0	0	1
cg07134367	PANK1;PANK1;PANK1;PANK1;RP11-80H5.2;RP11-80H5.2;RP11-80H5.5	ENST00000307534.7;ENST00000322191.9;ENST00000342512.3;ENST00000488482.1;ENST00000451733.1;ENST00000454174.4;ENST00000507624.1	1	0	1	0	0	0	1
cg07137519	EBF3;EBF3	ENST00000355311.8;ENST00000368648.6	0	0	1	0	0	0	0
cg07140468	RP11-20J15.3;RP11-20J15.3;RP11-20J15.5;RP11-20J15.5;RP11-20J15.5	ENST00000452578.2;ENST00000624407.1;ENST00000619243.1;ENST00000623589.1;ENST00000624008.1	1	1	0	1	0	0	0
cg07142797	.	.	1	1	0	1	0	0	0
cg07171687	PIP4K2A;PIP4K2A;PIP4K2A;PIP4K2A	ENST00000323883.10;ENST00000376573.7;ENST00000545335.4;ENST00000604912.1	1	0	0	1	0	0	0
cg07172755	KAT6B;KAT6B;KAT6B;KAT6B;KAT6B	ENST00000287239.7;ENST00000372711.1;ENST00000372714.4;ENST00000372724.4;ENST00000372725.4	1	0	0	0	0	0	1
cg07178550	CSGALNACT2;RP11-351D16.3	ENST00000374466.3;ENST00000609407.1	0	0	0	1	0	1	0
cg07182627	CFAP46;CFAP46	ENST00000368585.3;ENST00000368586.8	1	1	0	1	0	0	0
cg07186576	.	.	0	0	1	0	0	0	0
cg07190914	.	.	1	0	0	0	0	0	0
cg07198365	.	.	1	0	0	0	0	0	0
cg07216529	ACTA2;ACTA2;ACTA2;ACTA2;ACTA2;ACTA2;ACTA2;STAMBPL1	ENST00000224784.9;ENST00000415557.1;ENST00000458159.4;ENST00000458208.4;ENST00000480297.4;ENST00000482085.1;ENST00000488967.4;ENST00000371927.6	1	0	0	0	0	0	0
cg07216976	FAM160B1;FAM160B1;FAM160B1	ENST00000369246.1;ENST00000369248.7;ENST00000369250.6	1	1	0	0	0	0	0
cg07229938	HMX2	ENST00000339992.3	0	0	0	1	0	1	0
cg07232003	BAMBI;BAMBI	ENST00000375533.5;ENST00000497699.1	1	0	0	1	0	0	0
cg07245980	RP11-50E11.2;SGMS1-AS1	ENST00000437111.1;ENST00000443374.5	1	0	0	0	0	0	1
cg07270259	PARD3;PARD3;PARD3;PARD3;PARD3;PARD3;PARD3;PARD3;PARD3;PARD3;PARD3	ENST00000340077.8;ENST00000346874.7;ENST00000350537.7;ENST00000374773.4;ENST00000374776.4;ENST00000374788.6;ENST00000374789.6;ENST00000374790.6;ENST00000374794.6;ENST00000545260.4;ENST00000545693.4	1	0	0	0	0	0	0
cg07287401	STK32C;STK32C;STK32C;STK32C	ENST00000298630.6;ENST00000368620.2;ENST00000368622.4;ENST00000462160.4	1	1	0	0	0	0	0
cg07300640	INPP5A;INPP5A;INPP5A;INPP5A	ENST00000342652.6;ENST00000368593.6;ENST00000368594.6;ENST00000445580.1	1	0	0	0	0	0	1
cg07314148	MKI67;MKI67;MKI67;MKI67	ENST00000368653.6;ENST00000368654.6;ENST00000478293.1;ENST00000617118.1	1	0	0	0	0	0	1
cg07321681	CEP55	ENST00000371485.6	1	0	0	0	0	1	1
cg07338448	PRAP1;TUBGCP2;ZNF511;ZNF511;ZNF511	ENST00000368554.7;ENST00000482278.4;ENST00000359035.4;ENST00000361518.8;ENST00000463816.2	1	1	0	0	0	0	1
cg07343478	CCDC3;OPTN;OPTN;OPTN;OPTN;OPTN;OPTN;OPTN;OPTN;OPTN	ENST00000378839.1;ENST00000263036.8;ENST00000378747.6;ENST00000378748.6;ENST00000378752.6;ENST00000378757.5;ENST00000378764.5;ENST00000430081.4;ENST00000482140.4;ENST00000487935.1	1	0	0	0	0	1	1
cg07380504	NRG3;NRG3;NRG3;NRG3;NRG3;NRG3;NRG3	ENST00000372141.5;ENST00000372142.5;ENST00000404547.4;ENST00000404576.5;ENST00000555784.4;ENST00000556918.4;ENST00000602794.4	0	0	1	0	0	0	0
cg07381930	GOLGA7B;LINC00866	ENST00000370602.4;ENST00000427379.2	0	0	1	0	0	0	0
cg07386868	MIR511;MRC1	ENST00000385203.1;ENST00000569591.2	1	1	0	1	0	0	0
cg07389273	TCERG1L;TCERG1L	ENST00000368642.4;ENST00000483040.1	1	1	0	1	0	0	0
cg07392385	SORCS1	ENST00000263054.9	1	1	0	1	0	0	0
cg07408340	WDR37;WDR37	ENST00000263150.7;ENST00000358220.4	1	0	0	0	0	0	1
cg07440775	GAD2;GAD2;GAD2;GAD2	ENST00000259271.6;ENST00000376248.1;ENST00000376261.6;ENST00000428517.2	1	1	1	1	0	0	0
cg07451524	TACC2;TACC2;TACC2;TACC2;TACC2;TACC2;TACC2;TACC2;TACC2;TACC2;TACC2;TACC2;TACC2;TACC2;TACC2	ENST00000260733.6;ENST00000334433.6;ENST00000358010.4;ENST00000360561.6;ENST00000368999.4;ENST00000369000.4;ENST00000369001.4;ENST00000369004.6;ENST00000369005.4;ENST00000453444.5;ENST00000492237.4;ENST00000493951.4;ENST00000513429.4;ENST00000515273.4;ENST00000515603.4	1	1	0	1	0	0	0
cg07473138	.	.	1	1	0	0	0	0	0
cg07511014	PAOX;PAOX;PAOX;PAOX;PAOX;PAOX;PAOX;PAOX;PAOX	ENST00000278060.8;ENST00000356306.8;ENST00000357296.6;ENST00000368535.2;ENST00000476834.5;ENST00000480071.2;ENST00000483211.5;ENST00000528127.1;ENST00000529585.4	1	0	0	1	0	0	0
cg07512258	CAMK2G;CAMK2G;CAMK2G;CAMK2G;CAMK2G;CAMK2G;CAMK2G;CAMK2G;CAMK2G	ENST00000305762.10;ENST00000322635.6;ENST00000322680.6;ENST00000351293.6;ENST00000372765.4;ENST00000394762.5;ENST00000423381.4;ENST00000433289.4;ENST00000472912.4	1	0	0	0	0	0	1
cg07514159	ZMIZ1;ZMIZ1	ENST00000334512.8;ENST00000611351.1	1	1	0	1	0	0	0
cg07518851	KNDC1	ENST00000304613.6	0	0	0	1	0	0	0
cg07551060	GRK5	ENST00000392870.2	0	0	1	0	0	0	0
cg07562888	ZMIZ1	ENST00000334512.8	1	0	0	1	0	0	0
cg07567376	BICC1	ENST00000373886.6	0	0	0	1	0	0	0
cg07571337	.	.	1	0	0	0	0	0	1
cg07572223	CFAP70;CFAP70;CFAP70;CFAP70	ENST00000310715.6;ENST00000340329.6;ENST00000355577.6;ENST00000493787.4	1	0	0	0	0	0	0
cg07577957	SLIT1;SLIT1;SLIT1	ENST00000266058.7;ENST00000314867.8;ENST00000371070.7	0	0	1	0	1	0	1
cg07588413	.	.	1	1	1	1	0	0	0
cg07600170	STK32C;STK32C;STK32C	ENST00000298630.6;ENST00000368620.2;ENST00000368622.4	1	0	0	0	0	0	0
cg07605285	.	.	1	1	0	1	0	0	0
cg07606384	CYP26C1;CYP26C1	ENST00000285949.5;ENST00000624358.2	0	0	0	1	0	0	0
cg07615347	BICC1	ENST00000373886.6	1	0	0	0	0	0	0
cg07616394	HHEX;HHEX;HHEX	ENST00000282728.8;ENST00000472590.5;ENST00000492654.3	0	0	0	1	0	0	0
cg07633835	FBXO18;FBXO18;FBXO18;FBXO18;FBXO18	ENST00000362091.7;ENST00000379999.6;ENST00000397269.6;ENST00000462507.1;ENST00000470089.4	1	0	0	0	0	0	1
cg07638334	DIP2C;DIP2C;DIP2C	ENST00000280886.9;ENST00000381496.6;ENST00000421992.1	1	0	0	0	0	0	1
cg07638938	MGMT;MGMT	ENST00000306010.7;ENST00000482653.1	1	1	0	1	0	0	0
cg07646467	.	.	0	0	1	0	0	0	0
cg07660114	ADARB2	ENST00000381312.4	1	0	0	1	0	0	0
cg07661167	.	.	1	0	0	1	0	0	0
cg07670676	PYROXD2;PYROXD2	ENST00000370575.4;ENST00000483923.4	1	0	0	1	0	0	0
cg07672076	KAT6B;KAT6B;KAT6B;KAT6B;KAT6B	ENST00000287239.7;ENST00000372711.1;ENST00000372714.4;ENST00000372724.4;ENST00000372725.4	1	0	0	0	0	0	1
cg07698039	.	.	0	0	0	1	0	0	0
cg07699608	CHCHD1;CHCHD1	ENST00000372833.5;ENST00000372837.3	1	0	0	0	0	1	1
cg07706776	CALML3;CALML3-AS1;CALML3-AS1;RP11-116G8.5	ENST00000315238.2;ENST00000542093.4;ENST00000545372.1;ENST00000442008.2	1	0	0	1	0	0	0
cg07719695	SCART1;SCART1;SCART1;SCART1	ENST00000438496.5;ENST00000463137.4;ENST00000482993.5;ENST00000488261.5	1	0	0	1	0	0	0
cg07732336	CUBN	ENST00000377833.7	1	0	0	1	0	0	0
cg07754999	PITX3;PITX3	ENST00000370002.6;ENST00000539804.1	1	0	0	1	0	0	0
cg07769277	TUBGCP2;TUBGCP2;TUBGCP2;TUBGCP2;TUBGCP2;TUBGCP2;TUBGCP2	ENST00000252936.6;ENST00000368562.4;ENST00000368563.5;ENST00000417178.5;ENST00000477923.1;ENST00000482278.4;ENST00000543663.4	1	0	0	0	0	0	1
cg07787666	.	.	1	1	0	1	0	0	0
cg07798593	ZMIZ1	ENST00000334512.8	1	0	0	0	0	0	0
cg07802220	BLOC1S2;BLOC1S2;BLOC1S2;BLOC1S2;BLOC1S2	ENST00000361832.2;ENST00000370372.5;ENST00000441611.4;ENST00000579542.1;ENST00000614731.3	1	0	0	0	0	1	1
cg07802612	ARHGAP22;ARHGAP22;ARHGAP22;ARHGAP22;ARHGAP22;ARHGAP22;ARHGAP22	ENST00000249601.7;ENST00000374172.4;ENST00000417912.5;ENST00000435790.5;ENST00000460425.1;ENST00000471013.4;ENST00000493012.2	1	0	0	0	0	0	0
cg07803864	TUBAL3;TUBAL3	ENST00000380419.6;ENST00000479328.1	0	0	1	0	1	0	0
cg07808967	.	.	1	0	0	1	0	0	0
cg07847944	IFIT5;LIPA	ENST00000371795.4;ENST00000371837.4	1	0	0	0	0	1	1
cg07852757	EGR2;EGR2;EGR2;EGR2	ENST00000242480.3;ENST00000411732.2;ENST00000439032.3;ENST00000493899.2	0	0	0	1	0	0	0
cg07865216	SLIT1;SLIT1;SLIT1;SLIT1	ENST00000266058.7;ENST00000314867.8;ENST00000371041.3;ENST00000371070.7	1	0	0	0	0	0	0
cg07900328	PTPRE;PTPRE	ENST00000254667.6;ENST00000442830.4	1	0	0	0	0	0	0
cg07903316	EXOSC1;EXOSC1;EXOSC1;EXOSC1;EXOSC1;EXOSC1;EXOSC1;EXOSC1;EXOSC1;EXOSC1;EXOSC1;ZDHHC16;ZDHHC16;ZDHHC16;ZDHHC16;ZDHHC16;ZDHHC16;ZDHHC16;ZDHHC16;ZDHHC16;ZDHHC16;ZDHHC16	ENST00000370884.5;ENST00000370885.7;ENST00000370886.8;ENST00000370902.6;ENST00000471049.4;ENST00000472345.4;ENST00000474309.1;ENST00000476234.4;ENST00000477692.5;ENST00000485122.5;ENST00000489158.1;ENST00000345745.8;ENST00000352634.7;ENST00000353979.6;ENST00000370842.5;ENST00000370846.7;ENST00000370854.6;ENST00000393760.4;ENST00000414567.4;ENST00000459777.4;ENST00000462924.4;ENST00000466895.4	1	0	0	0	0	0	1
cg07928363	ADARB2	ENST00000381312.4	0	0	1	0	0	0	0
cg07934812	TCERG1L	ENST00000368642.4	0	0	0	1	0	0	0
cg07981355	CNNM2;CNNM2	ENST00000369878.7;ENST00000433628.2	1	0	0	0	0	0	1
cg07981448	PLCE1;PLCE1;PLCE1;PLCE1	ENST00000260766.6;ENST00000371375.1;ENST00000371380.6;ENST00000371385.6	0	0	1	0	0	0	0
cg07985227	.	.	1	0	0	1	0	0	0
cg07986469	PTPRE;PTPRE;PTPRE;PTPRE	ENST00000254667.6;ENST00000442830.4;ENST00000455661.4;ENST00000471218.4	0	0	1	0	0	0	0
cg07990749	.	.	1	1	0	1	0	0	0
cg08183663	.	.	1	0	0	0	0	0	0
cg08198609	AGAP5;AGAP5;AGAP5;AGAP5;RP11-464F9.1	ENST00000374094.7;ENST00000443782.5;ENST00000581191.4;ENST00000621690.1;ENST00000399449.3	0	0	1	0	0	0	0
cg08211028	LINC01435;LINC01435;LINC01435;LINC01435;LINC01435;LINC01435;LINC01435;LINC01435;LINC01435	ENST00000425050.4;ENST00000593666.4;ENST00000594427.4;ENST00000594566.4;ENST00000596263.4;ENST00000597243.4;ENST00000598903.4;ENST00000601410.4;ENST00000630847.1	1	1	0	1	0	0	0
cg08222002	JMJD1C;JMJD1C-AS1	ENST00000399262.5;ENST00000609436.1	1	0	0	0	0	0	1
cg08284926	.	.	1	0	0	0	0	0	0
cg08296390	.	.	0	0	0	1	0	0	0
cg08304503	ZNF239;ZNF239;ZNF239;ZNF239	ENST00000306006.9;ENST00000374446.5;ENST00000426961.1;ENST00000535642.4	0	0	1	0	0	0	1
cg08311885	.	.	1	0	0	0	0	0	0
cg08330031	C10orf32;C10orf32;C10orf32-ASMT	ENST00000339834.8;ENST00000369883.3;ENST00000299353.6	0	0	0	1	0	0	0
cg08339719	DPCD;DPCD;DPCD;DPCD;POLL;POLL;POLL;POLL;POLL;POLL;POLL;POLL;POLL;POLL;POLL;POLL;POLL;POLL	ENST00000370147.4;ENST00000370151.7;ENST00000470165.1;ENST00000626968.1;ENST00000299206.7;ENST00000339310.6;ENST00000370162.6;ENST00000370169.4;ENST00000370172.4;ENST00000413344.4;ENST00000415897.4;ENST00000426919.4;ENST00000429502.1;ENST00000430045.1;ENST00000454524.1;ENST00000461587.1;ENST00000470140.4;ENST00000628479.1	1	0	0	0	0	0	1
cg08349602	ZNF248;ZNF248;ZNF248;ZNF248;ZNF248;ZNF248	ENST00000357328.7;ENST00000395867.6;ENST00000485560.4;ENST00000494133.1;ENST00000611278.3;ENST00000615949.3	0	0	1	0	0	0	1
cg08356522	LINC00703	ENST00000454152.1	1	1	0	0	0	0	0
cg08365301	.	.	0	0	1	0	1	0	1
cg08372212	.	.	1	1	0	0	0	0	0
cg08402107	GSTO2;GSTO2;MIR4482	ENST00000338595.5;ENST00000450629.5;ENST00000583050.2	1	0	0	0	0	0	1
cg08421587	.	.	0	0	1	0	0	0	0
cg08430662	.	.	1	0	0	1	0	0	0
cg08431860	MBL1P	ENST00000453174.5	0	0	1	0	1	0	1
cg08441170	MYO3A;MYO3A;RP11-435M3.2	ENST00000265944.8;ENST00000376302.4;ENST00000452911.1	1	1	0	1	0	0	0
cg08441806	NKX6-2;NKX6-2	ENST00000368592.7;ENST00000441365.2	1	1	0	1	0	0	0
cg08457332	.	.	0	0	0	1	0	0	0
cg08469939	.	.	0	0	1	0	0	0	0
cg08482531	.	.	1	1	0	1	0	0	0
cg08497894	CCDC186;CCDC186;CCDC186	ENST00000369285.6;ENST00000369286.1;ENST00000369287.6	0	0	0	1	0	0	0
cg08504448	LDB1;LDB1	ENST00000425280.1;ENST00000490751.1	1	0	0	0	0	1	1
cg08508745	.	.	1	0	0	0	0	0	0
cg08516112	FRG2B;FRG2B	ENST00000425520.1;ENST00000443774.4	0	0	1	0	0	0	0
cg08529882	.	.	1	1	0	1	0	0	0
cg08531260	.	.	1	1	0	0	0	0	0
cg08538369	.	.	1	1	0	0	0	0	1
cg08552167	INPP5A;INPP5A;INPP5A;INPP5A	ENST00000342652.6;ENST00000368593.6;ENST00000368594.6;ENST00000498337.1	1	1	0	0	0	0	0
cg08552446	PRKG1;PRKG1	ENST00000373980.7;ENST00000373985.4	1	1	0	1	0	0	0
cg08555772	ARMC4;ARMC4;RP11-218D6.4	ENST00000305242.8;ENST00000486279.1;ENST00000425137.1	1	0	0	0	0	0	0
cg08564026	INPP5A;INPP5A;INPP5A	ENST00000368593.6;ENST00000368594.6;ENST00000423490.4	1	0	0	0	0	0	1
cg08580014	PNLIPRP1;PNLIPRP1;PNLIPRP1;PNLIPRP1;PNLIPRP1;PNLIPRP1;PNLIPRP1	ENST00000358834.7;ENST00000482833.1;ENST00000525820.4;ENST00000526223.4;ENST00000528052.4;ENST00000531825.4;ENST00000534537.4	0	0	0	1	0	0	0
cg08625909	INPP5A;INPP5A;INPP5A	ENST00000368593.6;ENST00000368594.6;ENST00000423490.4	1	0	0	0	0	0	1
cg08694280	DLG5;DLG5-AS1	ENST00000372391.5;ENST00000449852.1	1	0	0	0	0	0	0
cg08699681	PRAP1;PRAP1;PRAP1;RP11-122K13.7	ENST00000368554.7;ENST00000433452.4;ENST00000463201.2;ENST00000452591.1	0	0	0	1	0	0	0
cg08708684	UTF1	ENST00000304477.2	0	0	0	1	0	0	0
cg08753373	DPYSL4;DPYSL4;DPYSL4;RP11-140A10.3	ENST00000338492.7;ENST00000493882.1;ENST00000493927.4;ENST00000443922.1	0	0	1	0	0	0	0
cg08763309	TCERG1L;TCERG1L	ENST00000368642.4;ENST00000483040.1	1	1	0	1	0	0	0
cg08764167	BTRC;BTRC;BTRC;BTRC;BTRC;BTRC	ENST00000370183.2;ENST00000370187.6;ENST00000393441.7;ENST00000408038.5;ENST00000465182.1;ENST00000475200.4	1	0	0	0	0	1	1
cg08781681	.	.	0	0	1	0	0	0	0
cg08795535	.	.	1	0	0	1	0	0	0
cg08797625	CAMK2G;CAMK2G;CAMK2G;CAMK2G;CAMK2G;CAMK2G;CAMK2G;CAMK2G	ENST00000305762.10;ENST00000322635.6;ENST00000322680.6;ENST00000351293.6;ENST00000372765.4;ENST00000394762.5;ENST00000423381.4;ENST00000472912.4	1	0	0	0	0	1	1
cg08805338	PPP3CB;PPP3CB;PPP3CB;PPP3CB;PPP3CB-AS1;PPP3CB-AS1;PPP3CB-AS1;PPP3CB-AS1;PPP3CB-AS1;PPP3CB-AS1;PPP3CB-AS1;PPP3CB-AS1;PPP3CB-AS1;PPP3CB-AS1;PPP3CB-AS1;PPP3CB-AS1;PPP3CB-AS1;PPP3CB-AS1	ENST00000342558.3;ENST00000360663.8;ENST00000394828.5;ENST00000394829.5;ENST00000422977.1;ENST00000442133.7;ENST00000593790.4;ENST00000595069.4;ENST00000595935.1;ENST00000596320.4;ENST00000597958.4;ENST00000600206.4;ENST00000600607.4;ENST00000600887.1;ENST00000610317.3;ENST00000620302.1;ENST00000620432.1;ENST00000620559.1	1	0	0	0	0	1	1
cg08806468	ZEB1-AS1	ENST00000605946.1	1	0	0	0	0	0	0
cg08832069	PCDH15	ENST00000613346.3	0	0	0	1	0	0	0
cg08837449	.	.	1	1	0	0	0	0	0
cg08847335	LARP4B;LARP4B	ENST00000316157.6;ENST00000612396.3	0	0	1	0	0	0	1
cg08858466	SFMBT2;SFMBT2;SFMBT2;SFMBT2	ENST00000361972.7;ENST00000379711.2;ENST00000379713.6;ENST00000397167.4	1	0	0	1	0	0	0
cg08859916	KLLN;PTEN;PTEN;PTEN;PTEN;PTEN	ENST00000445946.3;ENST00000371953.6;ENST00000462694.1;ENST00000487939.1;ENST00000610634.1;ENST00000618586.1	1	1	0	0	0	1	1
cg08879241	ECD;ECD;ECD;ECD;ECD;ECD;ECD;FAM149B1	ENST00000372979.7;ENST00000413026.1;ENST00000430082.5;ENST00000453402.4;ENST00000454759.5;ENST00000484976.5;ENST00000610256.1;ENST00000242505.9	1	0	0	0	0	1	1
cg08930881	CRTAC1;CRTAC1;CRTAC1	ENST00000309155.3;ENST00000370591.5;ENST00000370597.6	0	0	1	0	0	0	0
cg08945443	MSS51;MSS51	ENST00000299432.5;ENST00000487126.4	0	0	0	1	0	0	0
cg08949408	C1QL3;C1QL3	ENST00000298943.3;ENST00000619991.1	1	0	0	1	0	0	0
cg08950886	ITGB1;ITGB1;ITGB1;ITGB1;ITGB1;ITGB1;ITGB1;ITGB1;ITGB1;ITGB1;ITGB1;ITGB1;RP11-462L8.1	ENST00000302278.6;ENST00000396033.5;ENST00000414670.2;ENST00000417122.5;ENST00000437302.4;ENST00000439974.3;ENST00000474568.4;ENST00000475184.4;ENST00000484088.4;ENST00000488494.4;ENST00000528877.4;ENST00000534049.4;ENST00000450890.4	1	0	0	0	0	1	1
cg08969532	CRTAC1;CRTAC1	ENST00000370591.5;ENST00000370597.6	0	0	1	0	0	0	0
cg08979862	CXCL12;CXCL12;CXCL12;CXCL12;CXCL12;CXCL12;CXCL12;CXCL12	ENST00000343575.9;ENST00000374426.5;ENST00000374429.5;ENST00000395793.6;ENST00000395794.2;ENST00000395795.5;ENST00000488591.1;ENST00000496375.1	1	1	0	1	0	0	0
cg08992366	DNAJC1;DNAJC1;DNAJC1;DNAJC1	ENST00000376946.2;ENST00000376980.6;ENST00000447548.4;ENST00000476103.3	1	0	0	0	0	0	1
cg09036531	RP11-310E22.4	ENST00000451737.1	1	0	1	0	0	0	0
cg09056181	GAD2;GAD2;GAD2	ENST00000259271.6;ENST00000376261.6;ENST00000428517.2	1	1	0	1	0	0	0
cg09059181	NOLC1;NOLC1;NOLC1;NOLC1;NOLC1;NOLC1;NOLC1;NOLC1	ENST00000370007.5;ENST00000405356.4;ENST00000461421.4;ENST00000464969.5;ENST00000476468.4;ENST00000488254.5;ENST00000603946.4;ENST00000605788.4	1	0	0	0	0	1	1
cg09064314	EBF3;EBF3	ENST00000355311.8;ENST00000368648.6	0	0	1	0	1	0	1
cg09073539	PAX2;PAX2;PAX2;PAX2;PAX2;PAX2;PAX2;PAX2	ENST00000355243.6;ENST00000361791.6;ENST00000370296.5;ENST00000427256.4;ENST00000428433.4;ENST00000553492.4;ENST00000554172.2;ENST00000554363.2	0	0	1	0	0	0	0
cg09081965	BLOC1S2;BLOC1S2;BLOC1S2;BLOC1S2;BLOC1S2	ENST00000361832.2;ENST00000370372.5;ENST00000441611.4;ENST00000579542.1;ENST00000614731.3	1	0	0	0	0	0	1
cg09089615	.	.	1	1	0	1	0	0	0
cg09096787	EBF3;EBF3	ENST00000355311.8;ENST00000368648.6	1	0	0	0	0	0	0
cg09098522	.	.	1	1	0	0	0	0	0
cg09103979	INPP5A;INPP5A;INPP5A	ENST00000368593.6;ENST00000368594.6;ENST00000423490.4	1	1	0	0	0	0	0
cg09115275	IL2RA;IL2RA;IL2RA	ENST00000256876.9;ENST00000379954.4;ENST00000379959.6	1	1	0	1	0	0	0
cg09115837	RP13-39P12.2;RP13-39P12.3;RP13-39P12.3	ENST00000439688.1;ENST00000434097.2;ENST00000600739.1	1	0	0	0	0	0	0
cg09137423	FAM21A;FAM21A;FAM21A;FAM21A;FAM21A;FAM21EP	ENST00000282633.8;ENST00000314664.10;ENST00000351071.9;ENST00000434114.5;ENST00000611324.3;ENST00000456967.4	1	0	0	0	0	1	1
cg09142414	PFKP;PFKP;PFKP;PFKP;PFKP;PFKP;PFKP	ENST00000381075.5;ENST00000381125.7;ENST00000407806.2;ENST00000415005.4;ENST00000421751.1;ENST00000460445.1;ENST00000468050.1	0	0	1	0	1	0	1
cg09146428	INPP5A;INPP5A;INPP5A;INPP5A	ENST00000342652.6;ENST00000368593.6;ENST00000368594.6;ENST00000445580.1	1	0	0	0	0	0	1
cg09153759	SFMBT2;SFMBT2	ENST00000361972.7;ENST00000397167.4	1	1	0	1	0	0	0
cg09155024	.	.	1	1	0	0	0	0	0
cg09164955	ADO;RP11-436D10.3	ENST00000373783.2;ENST00000425290.1	1	0	0	0	0	1	0
cg09184467	DCLRE1C;DCLRE1C;DCLRE1C;DCLRE1C;DCLRE1C;DCLRE1C;DCLRE1C;DCLRE1C;DCLRE1C;DCLRE1C;DCLRE1C;DCLRE1C	ENST00000357717.5;ENST00000378241.4;ENST00000378246.5;ENST00000378249.4;ENST00000378254.4;ENST00000378255.4;ENST00000378258.4;ENST00000378278.5;ENST00000378289.7;ENST00000396817.5;ENST00000418843.4;ENST00000456122.1	1	1	0	0	0	1	1
cg09220277	ARMC4;RP11-218D6.4	ENST00000305242.8;ENST00000425137.1	1	1	0	1	0	0	0
cg09234252	.	.	1	0	0	0	0	0	1
cg09239524	.	.	0	0	0	1	0	0	0
cg09254926	PTER;PTER;PTER	ENST00000378000.4;ENST00000423462.5;ENST00000535784.5	0	0	1	0	0	0	1
cg09266080	.	.	1	1	0	0	0	0	1
cg09298183	CPXM2;CPXM2;CPXM2	ENST00000241305.3;ENST00000368854.6;ENST00000615851.3	1	0	0	0	0	0	0
cg09300563	NEK4P3	ENST00000604859.1	0	0	0	1	0	0	0
cg09305334	AKR1E2;AKR1E2;AKR1E2;AKR1E2;AKR1E2;AKR1E2;AKR1E2;AKR1E2;AKR1E2;AKR1E2	ENST00000298375.10;ENST00000334019.4;ENST00000345253.8;ENST00000462718.6;ENST00000463345.4;ENST00000474119.4;ENST00000525281.4;ENST00000525627.1;ENST00000532248.4;ENST00000533295.4	1	0	0	0	0	0	0
cg09341008	EGR2;EGR2;EGR2;EGR2	ENST00000242480.3;ENST00000411732.2;ENST00000439032.3;ENST00000493899.2	1	0	0	0	0	1	1
cg09341154	CHST15;CHST15	ENST00000435907.4;ENST00000462406.1	0	0	1	0	0	0	0
cg09345512	CHST15;CHST15;CHST15;CHST15	ENST00000346248.6;ENST00000435907.4;ENST00000462406.1;ENST00000628426.1	1	0	0	0	0	1	1
cg09352815	.	.	1	1	0	0	0	0	0
cg09353289	.	.	0	0	1	0	0	0	0
cg09360715	SEPHS1;SEPHS1;SEPHS1;SEPHS1	ENST00000327347.8;ENST00000378614.7;ENST00000413411.4;ENST00000545675.4	1	0	0	0	0	0	1
cg09362300	JAKMIP3	ENST00000298622.7	1	1	0	1	0	0	0
cg09371530	EBF3;EBF3;EBF3	ENST00000355311.8;ENST00000368648.6;ENST00000440978.1	0	0	1	0	1	0	0
cg09376854	FGF8;FGF8;FGF8;FGF8;FGF8;FGF8;FGF8	ENST00000320185.5;ENST00000344255.6;ENST00000346714.6;ENST00000347978.2;ENST00000469792.5;ENST00000485728.1;ENST00000618991.3	1	0	0	0	0	1	1
cg09383846	DBF4P1	ENST00000412976.1	1	0	0	0	0	0	0
cg09395855	GRK5;GRK5-IT1	ENST00000392870.2;ENST00000421206.1	1	0	0	0	0	1	1
cg09405083	WBP1L;WBP1L	ENST00000369889.5;ENST00000448841.4	1	0	0	0	0	0	0
cg09411597	FAM208B;FAM208B;FAM208B;FAM208B;FAM208B;FAM208B	ENST00000328090.8;ENST00000473789.4;ENST00000477043.4;ENST00000480839.5;ENST00000496681.4;ENST00000532424.4	1	1	0	0	0	0	0
cg09426810	LINC00200;LINC00200	ENST00000425630.1;ENST00000583117.1	0	0	1	0	0	0	0
cg09439511	.	.	1	0	1	1	0	0	0
cg09448875	ABCC2;ABCC2	ENST00000370434.1;ENST00000370449.7	0	0	1	0	0	0	0
cg09449069	.	.	1	0	0	1	0	0	0
cg09451613	TACC2;TACC2;TACC2;TACC2;TACC2;TACC2;TACC2;TACC2;TACC2;TACC2	ENST00000334433.6;ENST00000358010.4;ENST00000369005.4;ENST00000453444.5;ENST00000491540.1;ENST00000492689.4;ENST00000498721.1;ENST00000513429.4;ENST00000515273.4;ENST00000515603.4	0	0	1	0	0	0	0
cg09459758	.	.	1	0	0	0	0	0	0
cg09469430	LDB1;LDB1	ENST00000361198.8;ENST00000425280.1	1	0	0	0	0	0	1
cg09470010	GBF1	ENST00000369983.3	1	1	0	1	0	0	0
cg09476325	ITGB1;ITGB1;ITGB1	ENST00000302278.6;ENST00000396033.5;ENST00000423113.4	0	0	1	0	0	0	1
cg09478103	CAP1P2;ZNF485;ZNF485;ZNF485;ZNF485	ENST00000417455.1;ENST00000361807.6;ENST00000374435.3;ENST00000430885.4;ENST00000480678.1	1	0	0	0	0	0	1
cg09487594	DHX32;FANK1;FANK1	ENST00000415732.1;ENST00000368693.4;ENST00000368695.4	1	1	0	0	0	0	1
cg09505607	.	.	0	0	0	1	0	0	0
cg09509179	LINC00865;LINC00865;RP11-248C1.3	ENST00000448490.1;ENST00000448963.4;ENST00000605714.1	1	1	0	1	0	0	0
cg09533473	FAM24B;FAM24B;FAM24B;FAM24B;RP11-564D11.3	ENST00000368896.1;ENST00000368898.6;ENST00000462859.4;ENST00000489000.1;ENST00000368895.2	0	0	0	1	0	0	0
cg09551160	ZMIZ1;ZMIZ1-AS1	ENST00000334512.8;ENST00000456353.4	1	0	0	0	0	0	1
cg09553982	C10orf11;C10orf11;C10orf11	ENST00000372499.4;ENST00000593699.4;ENST00000611255.3	0	0	1	0	0	0	0
cg09555367	EMX2;EMX2;EMX2;EMX2;EMX2OS	ENST00000442245.5;ENST00000546446.2;ENST00000553456.4;ENST00000616794.1;ENST00000551288.4	1	0	0	0	0	0	1
cg09559163	.	.	1	1	0	1	0	0	0
cg09559798	CTBP2;CTBP2;CTBP2;CTBP2;CTBP2;CTBP2;CTBP2;CTBP2;RP11-59C5.3	ENST00000309035.9;ENST00000334808.9;ENST00000337195.8;ENST00000395705.3;ENST00000411419.5;ENST00000486955.2;ENST00000494626.5;ENST00000531469.4;ENST00000617058.1	1	0	0	0	0	0	0
cg09581935	RP11-57H14.5	ENST00000624062.1	1	0	0	0	0	0	1
cg09598552	CDH23;CDH23;CDH23;CDH23;CDH23;CDH23;CDH23	ENST00000224721.9;ENST00000299366.10;ENST00000398809.7;ENST00000442677.3;ENST00000466757.6;ENST00000616684.3;ENST00000622827.3	1	0	0	1	0	0	0
cg09607482	RP11-109A6.3	ENST00000428273.1	1	0	0	0	0	0	0
cg09614300	HMX3	ENST00000357878.5	0	0	1	0	0	0	0
cg09614580	ASB13;ASB13;ASB13;ASB13	ENST00000357700.9;ENST00000459912.4;ENST00000479033.1;ENST00000493897.1	1	0	0	0	0	0	1
cg09619146	CPXM2;CPXM2;CPXM2	ENST00000241305.3;ENST00000368854.6;ENST00000615851.3	1	1	0	1	0	0	0
cg09625024	INPP5A;INPP5A;INPP5A;INPP5A	ENST00000342652.6;ENST00000368593.6;ENST00000368594.6;ENST00000445580.1	1	0	0	0	0	0	1
cg09625781	RASSF4;RASSF4;RASSF4	ENST00000340258.8;ENST00000472561.4;ENST00000489171.4	0	0	1	0	0	0	1
cg09637449	C10orf105;C10orf105;CDH23;CDH23;CDH23;CDH23;CDH23	ENST00000398786.2;ENST00000441508.2;ENST00000224721.9;ENST00000398792.3;ENST00000398809.7;ENST00000616684.3;ENST00000622827.3	0	0	1	0	1	0	0
cg09639725	GPR123;GPR123;GPR123-AS1;GPR123-AS1	ENST00000392607.6;ENST00000607359.4;ENST00000366099.2;ENST00000444433.2	1	0	0	1	0	0	0
cg09647352	INPP5A;INPP5A;INPP5A;INPP5A;INPP5A	ENST00000342652.6;ENST00000368593.6;ENST00000368594.6;ENST00000423490.4;ENST00000487614.1	1	0	0	0	0	0	1
cg09649196	INPP5A;INPP5A;INPP5A;INPP5A	ENST00000342652.6;ENST00000368593.6;ENST00000368594.6;ENST00000498337.1	1	0	0	0	0	0	1
cg09649347	ABLIM1;ABLIM1;ABLIM1;ABLIM1;ABLIM1;ABLIM1	ENST00000277895.8;ENST00000369252.7;ENST00000369256.5;ENST00000392955.6;ENST00000481974.1;ENST00000533213.5	1	1	0	1	0	0	0
cg09679202	TCF7L2;TCF7L2;TCF7L2;TCF7L2;TCF7L2;TCF7L2;TCF7L2;TCF7L2;TCF7L2;TCF7L2;TCF7L2;TCF7L2;TCF7L2;TCF7L2;TCF7L2;TCF7L2;TCF7L2	ENST00000352065.8;ENST00000355717.7;ENST00000355995.7;ENST00000369386.4;ENST00000369397.7;ENST00000466338.4;ENST00000470254.1;ENST00000476887.1;ENST00000480888.1;ENST00000534894.4;ENST00000536810.4;ENST00000538897.4;ENST00000542695.4;ENST00000543371.4;ENST00000545257.4;ENST00000627217.1;ENST00000629706.1	1	0	0	0	0	0	1
cg09721427	HHEX;HHEX	ENST00000282728.8;ENST00000551454.1	0	0	1	0	1	0	0
cg09729500	.	.	0	0	1	0	0	0	0
cg09732284	INPP5A;INPP5A;INPP5A;INPP5A;INPP5A	ENST00000342652.6;ENST00000368593.6;ENST00000368594.6;ENST00000487614.1;ENST00000498337.1	1	0	0	1	0	0	0
cg09735723	SORCS3;SORCS3	ENST00000369699.7;ENST00000369701.6	1	1	0	1	0	0	0
cg09740179	TCERG1L;TCERG1L	ENST00000368642.4;ENST00000483040.1	1	1	0	1	0	0	0
cg09744068	.	.	1	0	0	1	0	0	0
cg09746086	INPP5A;INPP5A;INPP5A;INPP5A	ENST00000342652.6;ENST00000368593.6;ENST00000368594.6;ENST00000498337.1	0	0	0	1	0	0	0
cg09784428	.	.	1	1	0	0	0	0	0
cg09797993	.	.	0	0	1	0	0	0	1
cg09810961	.	.	1	0	0	1	0	0	0
cg09813769	.	.	1	0	0	1	0	0	0
cg09823154	.	.	1	1	1	1	0	0	0
cg09837088	.	.	1	1	0	1	0	0	0
cg09843855	INPP5A;INPP5A;INPP5A;INPP5A	ENST00000342652.6;ENST00000368593.6;ENST00000368594.6;ENST00000423490.4	1	0	0	1	0	0	0
cg09873544	.	.	0	0	1	0	0	0	0
cg09890775	EBF3;EBF3	ENST00000355311.8;ENST00000368648.6	1	1	0	1	0	0	0
cg09895590	VAX1	ENST00000277905.5	1	0	0	0	0	0	0
cg09923293	MIR3663;MIR3663HG	ENST00000583207.1;ENST00000419373.2	1	0	0	0	0	1	1
cg09944020	SAMD8;SAMD8;SAMD8;SAMD8	ENST00000372687.4;ENST00000372690.6;ENST00000447533.4;ENST00000542569.4	0	0	1	0	1	0	1
cg09955886	ITIH5	ENST00000397146.5	0	0	0	1	0	0	0
cg09987620	CACNB2;CACNB2;CACNB2;CACNB2;CACNB2;CACNB2;CACNB2;CACNB2;CACNB2;RP11-109I13.2;RP11-109I13.2;RP11-109I13.2;RP11-109I13.2;RP11-109I13.2	ENST00000282343.11;ENST00000324631.10;ENST00000352115.9;ENST00000377319.6;ENST00000377328.4;ENST00000377331.5;ENST00000396576.5;ENST00000615785.3;ENST00000617363.3;ENST00000457058.1;ENST00000601195.1;ENST00000625812.1;ENST00000626127.1;ENST00000627265.1	0	0	1	0	0	0	0
cg09990481	ACTA2;ACTA2;ACTA2;ACTA2;ACTA2;ACTA2;ACTA2;STAMBPL1	ENST00000224784.9;ENST00000415557.1;ENST00000458159.4;ENST00000458208.4;ENST00000480297.4;ENST00000482085.1;ENST00000488967.4;ENST00000371927.6	1	0	0	1	0	0	0
cg10008757	GATA3;GATA3;GATA3	ENST00000346208.3;ENST00000379328.6;ENST00000481743.1	1	1	0	1	0	0	0
cg10030710	DIP2C;DIP2C	ENST00000280886.9;ENST00000423550.2	1	0	0	0	0	0	1
cg10031769	CREM;CREM;CREM;CREM;CREM;CREM;CREM;CREM;CREM;CREM;CREM;CREM;CREM;CREM;CREM;CREM;CREM;CREM;CREM;CREM;CREM;CREM;CREM;CREM;CREM;CREM;CREM;CREM;CREM;CREM;CREM;CREM;CREM;CREM;CREM	ENST00000337656.7;ENST00000342105.6;ENST00000344351.5;ENST00000345491.6;ENST00000348787.5;ENST00000354759.6;ENST00000356917.8;ENST00000361599.7;ENST00000374721.6;ENST00000374728.6;ENST00000374734.6;ENST00000395887.6;ENST00000429130.6;ENST00000439705.4;ENST00000460270.4;ENST00000461968.4;ENST00000463314.4;ENST00000463960.4;ENST00000464475.1;ENST00000466251.4;ENST00000468236.4;ENST00000469517.1;ENS…	0	0	0	1	0	0	0
cg10056132	C10orf53;C10orf53;C10orf53;C10orf53	ENST00000374111.6;ENST00000374112.6;ENST00000374113.3;ENST00000535836.1	1	1	0	1	0	0	0
cg10063753	EIF3A;EIF3A	ENST00000369144.6;ENST00000541549.2	1	1	0	0	0	0	1
cg10089865	GATA3;GATA3;GATA3	ENST00000346208.3;ENST00000379328.6;ENST00000461472.1	1	0	0	0	0	0	0
cg10090122	RP11-47A8.5;TRIM8	ENST00000607967.1;ENST00000302424.10	1	0	0	0	0	1	1
cg10091335	.	.	1	0	0	1	0	0	0
cg10103942	CUEDC2;CUEDC2	ENST00000369937.4;ENST00000465409.1	1	0	0	0	0	0	1
cg10107322	INPP5A;INPP5A;INPP5A;INPP5A	ENST00000342652.6;ENST00000368593.6;ENST00000368594.6;ENST00000498337.1	1	0	0	0	0	0	1
cg10145436	CYP26A1;CYP26A1;CYP26A1;CYP26A1;RP11-348J12.5	ENST00000224356.4;ENST00000371531.4;ENST00000622925.1;ENST00000624589.2;ENST00000624651.1	1	0	0	0	0	0	1
cg10149021	INPP5F	ENST00000361976.5	1	0	0	0	0	1	1
cg10155205	NKX1-2;RP13-238F13.3	ENST00000451024.4;ENST00000604581.1	1	0	0	0	0	0	0
cg10161685	PRTFDC1;PRTFDC1;PRTFDC1	ENST00000320152.9;ENST00000376376.3;ENST00000376378.4	1	0	0	0	0	0	1
cg10163955	GATA3;GATA3;GATA3	ENST00000346208.3;ENST00000379328.6;ENST00000461472.1	1	0	0	0	0	0	0
cg10166314	.	.	0	0	1	0	0	0	0
cg10168709	CAMK2G;CAMK2G;CAMK2G;CAMK2G;CAMK2G;CAMK2G;CAMK2G;CAMK2G;CAMK2G;CAMK2G;CAMK2G;CAMK2G	ENST00000305762.10;ENST00000322635.6;ENST00000322680.6;ENST00000351293.6;ENST00000372765.4;ENST00000394762.5;ENST00000423381.4;ENST00000433289.4;ENST00000441192.1;ENST00000472912.4;ENST00000474131.4;ENST00000492020.4	1	0	0	0	0	0	1
cg10171609	UCN3	ENST00000380433.4	1	0	0	0	0	0	1
cg10175795	TCERG1L	ENST00000368642.4	1	1	0	1	0	0	0
cg10190329	RP11-298J20.4	ENST00000508096.1	1	0	0	0	0	1	1
cg10191248	INPP5A;INPP5A;INPP5A;INPP5A	ENST00000342652.6;ENST00000368593.6;ENST00000368594.6;ENST00000423490.4	1	1	0	1	0	0	0
cg10199606	RP11-328K15.1	ENST00000445647.1	1	1	0	0	0	0	0
cg10223233	ZNF365;ZNF365	ENST00000395251.4;ENST00000410046.6	0	0	1	0	0	0	0
cg10232265	CTBP2;CTBP2;CTBP2;CTBP2;CTBP2;CTBP2;CTBP2	ENST00000337195.8;ENST00000411419.5;ENST00000460976.4;ENST00000476817.1;ENST00000494626.5;ENST00000530884.1;ENST00000531469.4	0	0	0	1	0	0	0
cg10234776	NRBF2;NRBF2;NRBF2	ENST00000277746.9;ENST00000435510.5;ENST00000611479.1	1	0	0	0	0	1	1
cg10241117	TUBGCP2;TUBGCP2;TUBGCP2;TUBGCP2;TUBGCP2	ENST00000252936.6;ENST00000368563.5;ENST00000417178.5;ENST00000482278.4;ENST00000543663.4	1	0	0	0	0	0	1
cg10241347	FAM24B;FAM24B;FAM24B;FAM24B;RP11-564D11.3	ENST00000368896.1;ENST00000368898.6;ENST00000462859.4;ENST00000489000.1;ENST00000368895.2	1	1	0	1	0	0	0
cg10279204	TACR2;TACR2	ENST00000373306.4;ENST00000619173.3	0	0	0	1	0	0	0
cg10281340	.	.	1	0	0	1	0	0	0
cg10298052	.	.	1	1	0	1	0	0	0
cg10313149	ZMIZ1;ZMIZ1;ZMIZ1	ENST00000334512.8;ENST00000446377.3;ENST00000611351.1	0	0	0	1	0	0	0
cg10318661	GRK5	ENST00000392870.2	1	0	0	0	0	0	1
cg10319870	.	.	1	1	0	0	0	0	0
cg10332864	.	.	1	1	0	1	0	0	0
cg10343314	TECTB	ENST00000369422.3	1	0	0	0	0	0	0
cg10376827	ADIRF;ADIRF;ADIRF-AS1;ADIRF-AS1;ADIRF-AS1;AGAP11;MMRN2;MMRN2;RP11-96C23.15	ENST00000372013.6;ENST00000561504.1;ENST00000418273.2;ENST00000440490.1;ENST00000609111.1;ENST00000433214.2;ENST00000474994.2;ENST00000609457.4;ENST00000609363.1	1	1	0	1	0	0	0
cg10399824	GRK5	ENST00000392870.2	1	0	0	0	0	0	1
cg10406360	INPP5A;INPP5A;INPP5A;INPP5A;INPP5A	ENST00000342652.6;ENST00000368593.6;ENST00000368594.6;ENST00000487614.1;ENST00000498337.1	1	0	0	0	0	0	0
cg10414985	.	.	0	0	1	0	0	0	0
cg10420150	.	.	0	0	1	1	0	0	0
cg10420161	.	.	0	0	0	1	0	0	0
cg10426814	SFMBT2;SFMBT2	ENST00000361972.7;ENST00000397167.4	1	1	0	1	0	0	0
cg10431652	.	.	1	1	0	0	0	0	0
cg10435454	MYOF;MYOF;MYOF	ENST00000358334.8;ENST00000359263.7;ENST00000463743.4	0	0	1	1	0	0	0
cg10437245	VAX1;VAX1	ENST00000277905.5;ENST00000369206.5	0	0	1	0	0	0	0
cg10448329	ADARB2;ADARB2-AS1;ADARB2-AS1	ENST00000381312.4;ENST00000381301.3;ENST00000421697.2	1	1	0	1	0	0	0
cg10451314	SFMBT2;SFMBT2;SFMBT2	ENST00000361972.7;ENST00000379713.6;ENST00000397167.4	0	0	0	1	0	0	0
cg10477193	C10orf88;C10orf88;PSTK	ENST00000368891.8;ENST00000481909.1;ENST00000465232.4	0	0	0	1	0	0	0
cg10491546	CTBP2;CTBP2;CTBP2;CTBP2;CTBP2;CTBP2;CTBP2	ENST00000337195.8;ENST00000411419.5;ENST00000460976.4;ENST00000476817.1;ENST00000494626.5;ENST00000530884.1;ENST00000531469.4	0	0	1	0	0	0	0
cg10492716	WDR37;WDR37	ENST00000263150.7;ENST00000358220.4	1	0	0	0	0	0	1
cg10496420	ADARB2	ENST00000381312.4	1	1	0	1	0	0	0
cg10501360	ARHGAP22;ARHGAP22;ARHGAP22;ARHGAP22;ARHGAP22;ARHGAP22;ARHGAP22;ARHGAP22;ARHGAP22;ARHGAP22	ENST00000249601.7;ENST00000374170.4;ENST00000374172.4;ENST00000417247.5;ENST00000417912.5;ENST00000435790.5;ENST00000460425.1;ENST00000471013.4;ENST00000489984.1;ENST00000515523.4	1	0	0	1	0	0	0
cg10505163	CDH23;CDH23;CDH23;CDH23;CDH23;CDH23;CDH23	ENST00000224721.9;ENST00000299366.10;ENST00000398809.7;ENST00000442677.3;ENST00000466757.6;ENST00000616684.3;ENST00000622827.3	1	0	0	0	0	0	0
cg10511988	VAX1	ENST00000277905.5	1	0	0	0	0	0	0
cg10514593	INPP5A;INPP5A;INPP5A;INPP5A	ENST00000342652.6;ENST00000368593.6;ENST00000368594.6;ENST00000445580.1	1	0	0	0	0	0	0
cg10520079	TCF7L2;TCF7L2;TCF7L2;TCF7L2;TCF7L2;TCF7L2;TCF7L2;TCF7L2;TCF7L2;TCF7L2;TCF7L2;TCF7L2;TCF7L2;TCF7L2;TCF7L2;TCF7L2;TCF7L2;TCF7L2;TCF7L2;TCF7L2	ENST00000277945.10;ENST00000352065.8;ENST00000355717.7;ENST00000355995.7;ENST00000369386.4;ENST00000369389.4;ENST00000369397.7;ENST00000466338.4;ENST00000470254.1;ENST00000471569.1;ENST00000476887.1;ENST00000480888.1;ENST00000534894.4;ENST00000536810.4;ENST00000538897.4;ENST00000542695.4;ENST00000543371.4;ENST00000545257.4;ENST00000627217.1;ENST00000629706.1	1	0	0	0	0	0	0
cg10530568	LRRC27;LRRC27;LRRC27;LRRC27;LRRC27;LRRC27;LRRC27;LRRC27;LRRC27	ENST00000344079.8;ENST00000368612.3;ENST00000368613.7;ENST00000368614.6;ENST00000450442.2;ENST00000462656.4;ENST00000489204.1;ENST00000490055.4;ENST00000625755.1	0	0	1	0	0	0	0
cg10534720	.	.	0	0	0	1	0	0	0
cg10544696	ADARB2;ADARB2-AS1	ENST00000381312.4;ENST00000421697.2	1	1	0	1	0	0	0
cg10590909	SLC25A16;SLC25A16;SLC25A16	ENST00000491102.2;ENST00000493963.4;ENST00000609923.4	1	0	0	0	0	1	1
cg10592592	DDIT4;DDIT4	ENST00000307365.3;ENST00000473155.1	0	0	1	0	0	0	0
cg10601616	SORCS3;SORCS3	ENST00000369699.7;ENST00000369701.6	1	1	0	1	0	0	0
cg10632966	.	.	1	0	0	1	0	0	0
cg10650018	HTR7;HTR7;HTR7	ENST00000277874.9;ENST00000336152.6;ENST00000371719.2	1	1	0	1	0	0	0
cg10652956	ZNF32;ZNF32;ZNF32-AS3	ENST00000374433.5;ENST00000395797.1;ENST00000458063.1	1	0	0	0	0	0	1
cg10654496	ENO4;ENO4;ENO4;ENO4;RP11-539I5.1;RP11-539I5.1	ENST00000341276.8;ENST00000409522.4;ENST00000512864.2;ENST00000622726.3;ENST00000434227.1;ENST00000453491.2	1	0	0	0	0	0	1
cg10661615	PRLHR	ENST00000239032.3	1	0	0	1	0	0	0
cg10669285	LZTS2;LZTS2;LZTS2;LZTS2;LZTS2	ENST00000370223.6;ENST00000426584.4;ENST00000429732.4;ENST00000481129.1;ENST00000489526.1	1	0	0	0	0	1	1
cg10686550	IL15RA;IL15RA;IL15RA;IL15RA;IL15RA;IL15RA;IL15RA;IL15RA;IL15RA;IL15RA;IL15RA;IL15RA;IL15RA;IL15RA;IL15RA;IL15RA;IL15RA;IL15RA;IL15RA;IL15RA	ENST00000379971.4;ENST00000379972.5;ENST00000379974.1;ENST00000379977.6;ENST00000397246.6;ENST00000397248.5;ENST00000397250.5;ENST00000397251.6;ENST00000397255.6;ENST00000429135.2;ENST00000453922.1;ENST00000525219.5;ENST00000528354.4;ENST00000530685.4;ENST00000532948.4;ENST00000534292.4;ENST00000618528.3;ENST00000620345.3;ENST00000620865.3;ENST00000622442.3	0	0	0	1	0	0	0
cg10715640	LIPA;LIPA;LIPA;LIPA	ENST00000336233.8;ENST00000371837.4;ENST00000428800.4;ENST00000456827.4	1	0	0	0	0	0	1
cg10740367	CUEDC2;CUEDC2;CUEDC2;CUEDC2	ENST00000369937.4;ENST00000465409.1;ENST00000477994.1;ENST00000486762.5	1	1	0	0	0	0	1
cg10750182	C10orf105;CDH23;CDH23;CDH23	ENST00000398786.2;ENST00000224721.9;ENST00000398792.3;ENST00000622827.3	0	0	1	0	0	0	0
cg10764388	AKR1C8P;AKR1C8P	ENST00000578467.2;ENST00000584929.5	0	0	0	1	0	0	0
cg10765471	RP11-168L22.2	ENST00000451438.1	1	0	0	1	0	0	0
cg10780164	CALY;CALY;CALY;PRAP1	ENST00000252939.7;ENST00000368555.3;ENST00000368558.1;ENST00000368554.7	1	0	0	0	0	1	1
cg10781704	NRBF2;NRBF2;NRBF2	ENST00000277746.9;ENST00000435510.5;ENST00000611479.1	1	0	0	1	0	0	0
cg10785578	DIP2C;DIP2C;PRR26;PRR26	ENST00000280886.9;ENST00000423550.2;ENST00000381489.6;ENST00000441152.3	0	0	0	1	0	0	0
cg10803098	LINC01163;LINC01163	ENST00000626518.1;ENST00000630252.1	0	0	0	1	0	0	0
cg10839502	DIP2C;DIP2C	ENST00000280886.9;ENST00000381496.6	1	0	1	0	0	0	1
cg10844884	CEP164P1;ZNF22	ENST00000456938.5;ENST00000298299.3	1	1	0	0	0	0	1
cg10847673	.	.	1	1	0	1	0	0	0
cg10847915	.	.	0	0	0	1	0	0	0
cg10882886	UROS;UROS;UROS;UROS;UROS;UROS;UROS;UROS	ENST00000368786.4;ENST00000368797.7;ENST00000464267.1;ENST00000465577.4;ENST00000470483.1;ENST00000484541.4;ENST00000616800.3;ENST00000622016.3	1	0	0	0	0	0	1
cg10894512	ACTA2;ACTA2;ACTA2;ACTA2;ACTA2;ACTA2;ACTA2;STAMBPL1	ENST00000224784.9;ENST00000415557.1;ENST00000458159.4;ENST00000458208.4;ENST00000480297.4;ENST00000482085.1;ENST00000488967.4;ENST00000371927.6	1	0	0	1	0	0	0
cg10905401	FFAR4;FFAR4;FFAR4	ENST00000371481.7;ENST00000371483.7;ENST00000604414.1	1	0	0	0	0	0	0
cg10914555	SFRP5	ENST00000266066.3	0	0	1	0	0	0	0
cg10927719	CXCL12;CXCL12;CXCL12;CXCL12;CXCL12;CXCL12;CXCL12;CXCL12	ENST00000343575.9;ENST00000374426.5;ENST00000374429.5;ENST00000395793.6;ENST00000395794.2;ENST00000395795.5;ENST00000488591.1;ENST00000496375.1	1	1	0	1	0	0	0
cg10938336	KCNMA1;KCNMA1;KCNMA1;KCNMA1;KCNMA1;KCNMA1;KCNMA1;KCNMA1;KCNMA1;KCNMA1;KCNMA1;KCNMA1;KCNMA1;KCNMA1;KCNMA1;KCNMA1;KCNMA1-AS1;KCNMA1-AS1;KCNMA1-AS1	ENST00000286627.8;ENST00000286628.11;ENST00000354353.8;ENST00000372403.7;ENST00000372408.5;ENST00000372421.8;ENST00000372437.4;ENST00000372440.4;ENST00000372443.4;ENST00000404771.6;ENST00000404857.4;ENST00000406533.6;ENST00000434208.4;ENST00000457953.4;ENST00000604624.4;ENST00000626620.1;ENST00000426234.4;ENST00000458661.5;ENST00000600782.4	1	0	0	0	0	0	0
cg10947408	RP11-399K21.11	ENST00000418818.5	0	0	1	0	1	0	0
cg10956096	.	.	1	1	0	1	0	0	0
cg10973934	CASC10	ENST00000377113.5	0	0	0	1	0	0	0
cg10983115	TCF7L2;TCF7L2;TCF7L2;TCF7L2;TCF7L2;TCF7L2;TCF7L2;TCF7L2;TCF7L2;TCF7L2;TCF7L2;TCF7L2;TCF7L2;TCF7L2;TCF7L2	ENST00000346198.5;ENST00000349937.5;ENST00000352065.8;ENST00000355717.7;ENST00000355995.7;ENST00000369395.4;ENST00000369397.7;ENST00000534894.4;ENST00000536810.4;ENST00000538897.4;ENST00000542695.4;ENST00000543371.4;ENST00000545257.4;ENST00000627217.1;ENST00000629706.1	1	0	0	0	0	0	1
cg10983206	.	.	0	0	1	0	0	0	0
cg10990188	DOCK1;DOCK1	ENST00000280333.8;ENST00000623213.1	0	0	1	0	0	0	0
cg10991599	GAD2;GAD2;GAD2;GAD2	ENST00000259271.6;ENST00000376248.1;ENST00000376261.6;ENST00000428517.2	1	1	0	1	0	0	0
cg11001780	DIP2C;DIP2C	ENST00000280886.9;ENST00000423550.2	1	0	0	0	0	0	0
cg11007110	.	.	1	0	0	0	0	0	0
cg11007492	DOCK1;DOCK1;FAM196A;FAM196A;FAM196A	ENST00000280333.8;ENST00000623213.1;ENST00000424811.2;ENST00000522781.4;ENST00000614311.3	1	0	0	0	0	0	1
cg11014794	CPEB3;CPEB3;CPEB3	ENST00000265997.4;ENST00000412050.7;ENST00000614585.3	1	0	0	0	0	0	1
cg11018338	MCU;MCU;MCU;MCU;MCU	ENST00000357157.9;ENST00000373053.6;ENST00000536019.4;ENST00000605416.1;ENST00000605597.4	1	0	0	1	0	0	0
cg11019430	LINC01517;LINC01517;RP11-478H13.4	ENST00000426922.5;ENST00000621861.1;ENST00000603866.1	0	0	1	0	0	0	0
cg11034911	RP11-170M17.1	ENST00000444770.1	1	1	0	0	0	0	0
cg11035304	.	.	1	1	0	1	0	0	0
cg11048311	UPF2;UPF2;UPF2	ENST00000357604.8;ENST00000397053.5;ENST00000460569.1	1	0	0	0	0	1	1
cg11050086	C10orf10;RASSF4;RASSF4;RASSF4;RASSF4;RASSF4;RASSF4;RASSF4	ENST00000496638.1;ENST00000340258.8;ENST00000427758.4;ENST00000428466.1;ENST00000462822.1;ENST00000472561.4;ENST00000483709.5;ENST00000489171.4	1	0	0	0	0	0	1
cg11055926	XPNPEP1;XPNPEP1;XPNPEP1;XPNPEP1;XPNPEP1;XPNPEP1;XPNPEP1;XPNPEP1;XPNPEP1;XPNPEP1	ENST00000322238.11;ENST00000369683.4;ENST00000403138.5;ENST00000430337.4;ENST00000443078.4;ENST00000451592.4;ENST00000460523.4;ENST00000490740.5;ENST00000502935.4;ENST00000506777.4	1	0	0	0	0	0	1
cg11061422	.	.	0	0	1	0	0	0	0
cg11068946	NKX6-2;NKX6-2	ENST00000368592.7;ENST00000441365.2	1	1	0	1	0	0	0
cg11070489	.	.	1	1	0	1	0	0	0
cg11115267	RP11-453N3.7	ENST00000614270.1	0	0	0	1	0	0	0
cg11141336	MMRN2	ENST00000372027.8	1	0	0	0	0	0	0
cg11149409	TBC1D12	ENST00000225235.4	1	0	0	0	0	1	1
cg11165626	CASC10;MIR1915	ENST00000377113.5;ENST00000410139.1	1	1	0	0	0	0	1
cg11171221	.	.	1	0	0	1	0	0	0
cg11174260	TCERG1L;TCERG1L	ENST00000368642.4;ENST00000483040.1	0	0	0	1	0	0	0
cg11181587	.	.	0	0	1	0	0	0	0
cg11198912	DIP2C;DIP2C	ENST00000280886.9;ENST00000381496.6	1	0	0	0	0	0	1
cg11203153	CDC123;CDC123;CDC123;CDC123;CDC123;CDC123;NUDT5;NUDT5;NUDT5;NUDT5;NUDT5;NUDT5;NUDT5	ENST00000281141.7;ENST00000378900.5;ENST00000429258.5;ENST00000442050.4;ENST00000455773.6;ENST00000467016.1;ENST00000378927.6;ENST00000378937.6;ENST00000378940.6;ENST00000378952.6;ENST00000444732.1;ENST00000491614.4;ENST00000537776.4	1	0	0	0	0	1	1
cg11218091	FAM24B;FAM24B;FAM24B;FAM24B;RP11-564D11.3	ENST00000368896.1;ENST00000368898.6;ENST00000462859.4;ENST00000489000.1;ENST00000368895.2	0	0	1	0	0	0	0
cg11229101	PWWP2B;PWWP2B	ENST00000305233.5;ENST00000631148.1	1	0	0	1	0	0	0
cg11229571	.	.	1	0	0	0	0	0	0
cg11229663	PRKG1;PRKG1	ENST00000373980.7;ENST00000373985.4	0	0	0	1	0	0	0
cg11234637	CYP26C1;CYP26C1;RP11-348J12.2	ENST00000285949.5;ENST00000624358.2;ENST00000444965.1	0	0	1	0	0	0	0
cg11243001	.	.	1	1	0	1	0	0	0
cg11273848	.	.	0	0	1	0	0	0	0
cg11276093	MYOF;MYOF;MYOF	ENST00000358334.8;ENST00000359263.7;ENST00000463743.4	1	1	0	1	0	0	0
cg11292440	SFMBT2;SFMBT2;SFMBT2;SFMBT2	ENST00000361972.7;ENST00000379711.2;ENST00000379713.6;ENST00000397167.4	1	1	0	1	0	0	0
cg11303331	.	.	1	0	0	0	0	1	1
cg11305991	.	.	1	1	0	1	0	0	0
cg11309842	MGMT;MGMT	ENST00000306010.7;ENST00000482653.1	0	0	1	0	1	0	1
cg11312674	GRK5	ENST00000392870.2	1	0	0	0	0	0	0
cg11315633	.	.	1	1	0	0	0	0	0
cg11328303	GAD2;GAD2;GAD2	ENST00000259271.6;ENST00000376261.6;ENST00000428517.2	1	1	0	1	0	0	0
cg11367401	INPP5A;INPP5A;INPP5A;INPP5A	ENST00000342652.6;ENST00000368593.6;ENST00000368594.6;ENST00000423490.4	1	0	0	0	0	0	1
cg11369862	.	.	1	1	0	1	0	0	0
cg11385165	SH3PXD2A;SH3PXD2A;SH3PXD2A;SH3PXD2A	ENST00000315994.6;ENST00000355946.5;ENST00000369774.7;ENST00000420222.1	1	1	0	0	0	0	1
cg11385204	DIP2C;DIP2C	ENST00000280886.9;ENST00000381496.6	1	0	0	0	0	0	1
cg11393614	RP11-77P6.2;WAPAL;WAPAL;WAPAL	ENST00000428940.2;ENST00000263070.10;ENST00000298767.8;ENST00000618527.3	1	0	0	0	0	1	1
cg11399415	TAF3	ENST00000344293.5	1	0	0	0	0	0	1
cg11422156	RASSF4;RASSF4;RASSF4;RASSF4;RASSF4;RASSF4;RASSF4;RASSF4;RASSF4	ENST00000340258.8;ENST00000427758.4;ENST00000428466.1;ENST00000462822.1;ENST00000465735.4;ENST00000471941.4;ENST00000472561.4;ENST00000483709.5;ENST00000489171.4	1	0	0	0	0	0	0
cg11443683	STK32C;STK32C;STK32C	ENST00000298630.6;ENST00000368620.2;ENST00000368622.4	1	0	0	0	0	0	0
cg11453347	BCCIP;BCCIP;BCCIP;BCCIP;UROS;UROS;UROS;UROS	ENST00000278100.9;ENST00000299130.6;ENST00000368759.5;ENST00000463330.4;ENST00000368774.1;ENST00000368778.6;ENST00000368797.7;ENST00000420761.4	1	0	0	0	0	1	1
cg11454459	.	.	1	0	0	1	0	0	0
cg11478495	MIR605;PRKG1;PRKG1;PRKG1	ENST00000385078.1;ENST00000373976.6;ENST00000373980.7;ENST00000373985.4	0	0	0	1	0	0	0
cg11486694	PRKG1;PRKG1;PRKG1	ENST00000373976.6;ENST00000373980.7;ENST00000373985.4	0	0	1	0	0	0	0
cg11498333	ADARB2	ENST00000381312.4	1	1	0	1	0	0	0
cg11526424	LCOR;LCOR;LCOR;LCOR	ENST00000356016.6;ENST00000371097.7;ENST00000371103.6;ENST00000540664.4	1	0	0	0	0	0	1
cg11540016	RP11-89K18.1	ENST00000419388.1	0	0	0	1	0	0	0
cg11567041	CAMK1D;CAMK1D;CAMK1D	ENST00000378845.4;ENST00000487696.1;ENST00000619168.3	1	0	0	0	0	1	1
cg11594010	INPP5A;INPP5A;INPP5A;INPP5A	ENST00000342652.6;ENST00000368593.6;ENST00000368594.6;ENST00000423490.4	1	0	0	0	0	0	1
cg11595245	HELLS;HELLS;HELLS;HELLS;HELLS;HELLS;HELLS	ENST00000239026.9;ENST00000348459.8;ENST00000371332.7;ENST00000394036.4;ENST00000394045.4;ENST00000419900.4;ENST00000630929.1	1	0	0	0	0	1	1
cg11601254	MPP7;MPP7;MPP7;MPP7;MPP7;MPP7;MPP7	ENST00000337532.8;ENST00000375719.6;ENST00000375732.4;ENST00000441595.2;ENST00000474731.1;ENST00000481244.4;ENST00000496637.5	0	0	1	0	0	0	0
cg11608646	.	.	1	1	0	1	0	0	0
cg11612727	PCGF6;PCGF6;PCGF6	ENST00000337211.7;ENST00000369847.3;ENST00000490296.1	1	1	0	1	0	0	0
cg11627393	MTG1;MTG1;MTG1;MTG1;MTG1;RP11-108K14.8	ENST00000317502.9;ENST00000432508.3;ENST00000460848.4;ENST00000473735.1;ENST00000477902.5;ENST00000468317.2	1	0	0	0	0	0	1
cg11677260	.	.	1	0	0	0	0	0	0
cg11679455	GATA3;GATA3;GATA3	ENST00000346208.3;ENST00000379328.6;ENST00000461472.1	1	1	0	0	0	0	0
cg11688874	WAC;WAC;WAC;WAC;WAC;WAC;WAC;WAC;WAC;WAC;WAC;WAC;WAC;WAC;WAC-AS1;WAC-AS1	ENST00000347934.7;ENST00000354911.7;ENST00000375646.4;ENST00000375664.7;ENST00000414108.4;ENST00000420266.4;ENST00000424454.4;ENST00000428935.4;ENST00000442148.4;ENST00000448193.4;ENST00000526722.1;ENST00000528491.4;ENST00000530865.4;ENST00000532233.4;ENST00000527986.4;ENST00000528337.1	1	0	0	0	0	1	1
cg11699515	ECHS1	ENST00000368547.3	1	0	0	0	0	0	1
cg11705975	PRLHR	ENST00000239032.3	1	0	0	0	0	0	0
cg11719296	EBF3;EBF3	ENST00000355311.8;ENST00000368648.6	0	0	1	0	1	0	1
cg11727031	.	.	1	1	0	1	0	0	0
cg11728900	MCM10;MCM10;MCM10	ENST00000378714.6;ENST00000479669.4;ENST00000484800.5	1	0	0	0	0	0	1
cg11770664	C10orf10;RASSF4;RASSF4;RASSF4;RASSF4;RASSF4;RASSF4;RASSF4	ENST00000496638.1;ENST00000340258.8;ENST00000427758.4;ENST00000428466.1;ENST00000462822.1;ENST00000472561.4;ENST00000483709.5;ENST00000489171.4	0	0	0	1	0	0	0
cg11801637	TUBGCP2;TUBGCP2;TUBGCP2;TUBGCP2;TUBGCP2;TUBGCP2	ENST00000252936.6;ENST00000368562.4;ENST00000368563.5;ENST00000417178.5;ENST00000482278.4;ENST00000543663.4	0	0	1	0	1	0	1
cg11804932	SORCS3;SORCS3	ENST00000369699.7;ENST00000369701.6	0	0	0	1	0	0	0
cg11815199	.	.	1	1	0	0	0	0	0
cg11839566	DOCK1;DOCK1;DOCK1	ENST00000280333.8;ENST00000484400.4;ENST00000623213.1	1	0	0	0	0	0	1
cg11840618	CFAP46	ENST00000368586.8	0	0	1	0	1	0	0
cg11840849	MYOF;MYOF;MYOF	ENST00000358334.8;ENST00000359263.7;ENST00000463743.4	1	0	0	1	0	0	0
cg11847543	.	.	1	0	0	0	0	0	1
cg11848931	PRTFDC1;PRTFDC1;PRTFDC1	ENST00000320152.9;ENST00000376376.3;ENST00000376378.4	1	1	0	0	0	0	0
cg11861055	ADARB2	ENST00000381312.4	0	0	1	0	0	0	0
cg11873372	.	.	1	1	0	1	0	0	0
cg11880367	LINC00856;LINC00856	ENST00000421324.3;ENST00000624665.2	0	0	1	0	0	0	0
cg11880652	PAX2;PAX2;PAX2;PAX2;PAX2;PAX2;PAX2;PAX2	ENST00000355243.6;ENST00000361791.6;ENST00000370296.5;ENST00000427256.4;ENST00000428433.4;ENST00000483202.2;ENST00000553492.4;ENST00000554363.2	1	0	0	0	0	1	1
cg11893763	GPR26	ENST00000284674.1	1	1	0	1	0	0	0
cg11935812	TCERG1L;TCERG1L	ENST00000368642.4;ENST00000483040.1	0	0	0	1	0	0	0
cg11953749	RP11-355F22.1	ENST00000575236.1	1	0	0	0	0	0	0
cg11981770	ZNF518A;ZNF518A;ZNF518A;ZNF518A;ZNF518A;ZNF518A;ZNF518A	ENST00000316045.8;ENST00000442635.2;ENST00000478086.4;ENST00000534948.2;ENST00000563195.1;ENST00000614149.1;ENST00000624776.2	0	0	1	0	0	0	1
cg11998616	.	.	1	1	0	1	0	0	0
cg12008118	LDB3;LDB3;LDB3;LDB3;LDB3;LDB3;LDB3;LDB3	ENST00000263066.9;ENST00000361373.7;ENST00000372056.7;ENST00000372066.6;ENST00000429277.5;ENST00000542786.1;ENST00000623007.2;ENST00000623056.2	0	0	1	0	0	0	0
cg12014886	TCERG1L;TCERG1L	ENST00000368642.4;ENST00000483040.1	1	1	0	1	0	0	0
cg12022294	PRKG1;PRKG1	ENST00000373980.7;ENST00000373985.4	0	0	1	0	0	0	0
cg12032370	.	.	0	0	1	0	0	0	0
cg12032663	SFMBT2;SFMBT2	ENST00000361972.7;ENST00000397167.4	1	1	1	1	0	0	0
cg12033288	.	.	1	0	0	0	0	1	0
cg12036559	GDF10	ENST00000580279.1	0	0	1	0	1	0	0
cg12037550	ADARB2	ENST00000381312.4	1	0	0	1	0	0	0
cg12037895	.	.	1	0	0	1	0	0	0
cg12043818	.	.	1	1	0	1	0	0	0
cg12052052	.	.	0	0	1	0	0	0	0
cg12053442	.	.	1	0	0	0	0	0	1
cg12054976	SFMBT2;SFMBT2	ENST00000361972.7;ENST00000397167.4	1	1	1	1	0	0	0
cg12059258	RP11-298H24.1;RP11-298H24.1	ENST00000424701.1;ENST00000449761.4	0	0	1	0	0	0	0
cg12066583	DNAJB12;DNAJB12;DNAJB12;DNAJB12	ENST00000338820.6;ENST00000394903.5;ENST00000444643.5;ENST00000461919.4	1	0	0	0	0	0	1
cg12072770	.	.	0	0	0	1	0	0	0
cg12074485	TCERG1L;TCERG1L	ENST00000368642.4;ENST00000483040.1	1	1	0	1	0	0	0
cg12092413	.	.	1	0	0	1	0	0	0
cg12098511	JAKMIP3;JAKMIP3	ENST00000298622.7;ENST00000477275.1	1	0	0	0	0	0	0
cg12108265	INPP5A;INPP5A;INPP5A;INPP5A	ENST00000342652.6;ENST00000368593.6;ENST00000368594.6;ENST00000498337.1	1	0	0	0	0	0	1
cg12116164	PWWP2B;PWWP2B	ENST00000305233.5;ENST00000631148.1	1	0	0	0	0	0	1
cg12118269	TLX1;TLX1;TLX1;TLX1	ENST00000370196.9;ENST00000463716.3;ENST00000467928.2;ENST00000525019.1	0	0	1	0	0	0	0
cg12119218	SLC25A16;SLC25A16;SLC25A16	ENST00000491102.2;ENST00000493963.4;ENST00000609923.4	1	0	0	0	0	1	1
cg12135457	BICC1	ENST00000373886.6	1	0	0	0	0	0	0
cg12137700	KIAA1462	ENST00000375377.1	0	0	0	1	0	0	0
cg12164321	CPXM2;CPXM2;CPXM2	ENST00000241305.3;ENST00000368854.6;ENST00000615851.3	0	0	0	1	0	0	0
cg12178669	NCOA4;NCOA4;NCOA4;NCOA4;NCOA4	ENST00000578454.4;ENST00000579039.2;ENST00000580070.4;ENST00000581486.4;ENST00000585056.4	1	0	1	0	0	0	0
cg12181459	GATA3;GATA3	ENST00000346208.3;ENST00000379328.6	1	0	0	0	0	0	0
cg12189196	SFMBT2;SFMBT2	ENST00000361972.7;ENST00000397167.4	0	0	0	1	0	0	0
cg12208848	RSU1;RSU1;RSU1;RSU1;RSU1	ENST00000345264.8;ENST00000377911.1;ENST00000377921.6;ENST00000464074.5;ENST00000602389.1	1	1	0	0	0	0	1
cg12213850	HK1;HK1;HK1;HK1;HK1	ENST00000298649.6;ENST00000359426.6;ENST00000360289.5;ENST00000448642.5;ENST00000470050.1	1	1	0	0	0	0	1
cg12214295	.	.	1	0	0	0	0	0	0
cg12226006	FGFR2;FGFR2;FGFR2;FGFR2;FGFR2;FGFR2;FGFR2;FGFR2;FGFR2;FGFR2;FGFR2;FGFR2;FGFR2;FGFR2;FGFR2;FGFR2;FGFR2;FGFR2;FGFR2;FGFR2	ENST00000336553.9;ENST00000346997.5;ENST00000351936.9;ENST00000356226.7;ENST00000357555.8;ENST00000358487.8;ENST00000359354.5;ENST00000360144.6;ENST00000369056.4;ENST00000369058.6;ENST00000369059.4;ENST00000369060.7;ENST00000369061.7;ENST00000457416.5;ENST00000490349.4;ENST00000491111.1;ENST00000604236.4;ENST00000611527.1;ENST00000613048.3;ENST00000613324.3	1	0	0	1	0	0	0
cg12234392	.	.	1	1	0	0	0	0	1
cg12241367	MCM10;MCM10;MCM10	ENST00000378714.6;ENST00000479669.4;ENST00000484800.5	1	1	0	0	0	0	1
cg12257894	STK32C;STK32C;STK32C	ENST00000298630.6;ENST00000368622.4;ENST00000462160.4	0	0	1	0	0	0	0
cg12264333	CALHM2;CALHM2;CALHM2;CALHM2;RP11-225H22.7	ENST00000260743.8;ENST00000369788.6;ENST00000463878.1;ENST00000494180.1;ENST00000608063.1	1	1	0	1	0	0	0
cg12273694	TCERG1L;TCERG1L	ENST00000368642.4;ENST00000483040.1	1	0	0	1	0	0	0
cg12303582	PFKP;PFKP;PFKP	ENST00000381075.5;ENST00000381125.7;ENST00000413079.1	0	0	1	0	0	0	0
cg12317414	SYNPO2L;SYNPO2L	ENST00000372873.7;ENST00000394810.2	0	0	1	1	0	0	0
cg12324970	PITX3	ENST00000370002.6	1	1	0	1	0	0	0
cg12327866	.	.	1	1	0	1	0	0	0
cg12329853	MIR604;SVIL;SVIL;SVIL	ENST00000384880.1;ENST00000355867.7;ENST00000375398.5;ENST00000375400.6	0	0	0	1	0	0	0
cg12349300	.	.	1	1	0	1	0	0	0
cg12360123	.	.	1	1	0	0	0	0	0
cg12366960	.	.	0	0	1	0	0	0	0
cg12367621	MORN4;MORN4;MORN4;RP11-548K23.11	ENST00000307450.9;ENST00000370635.3;ENST00000478953.1;ENST00000370649.3	1	0	0	0	0	1	1
cg12378436	INPP5A;INPP5A;INPP5A;INPP5A	ENST00000342652.6;ENST00000368593.6;ENST00000368594.6;ENST00000498337.1	1	0	0	0	0	0	0
cg12379046	.	.	1	1	0	0	0	0	1
cg12383964	CFAP46	ENST00000368586.8	1	0	0	1	0	0	0
cg12404313	DIP2C;DIP2C	ENST00000280886.9;ENST00000423550.2	1	0	0	0	0	0	1
cg12405139	GATA3;GATA3;GATA3	ENST00000346208.3;ENST00000379328.6;ENST00000461472.1	1	0	0	0	0	0	0
cg12416067	DNA2;DNA2;DNA2;DNA2;DNA2	ENST00000358410.6;ENST00000399179.5;ENST00000399180.3;ENST00000550357.1;ENST00000551118.5	1	0	0	0	0	1	1
cg12420900	TACC2;TACC2;TACC2;TACC2;TACC2;TACC2;TACC2;TACC2;TACC2;TACC2;TACC2;TACC2;TACC2;TACC2;TACC2	ENST00000260733.6;ENST00000334433.6;ENST00000358010.4;ENST00000360561.6;ENST00000368999.4;ENST00000369000.4;ENST00000369001.4;ENST00000369004.6;ENST00000369005.4;ENST00000453444.5;ENST00000492237.4;ENST00000493951.4;ENST00000513429.4;ENST00000515273.4;ENST00000515603.4	1	0	0	1	0	0	0
cg12461364	UPF2;UPF2;UPF2	ENST00000357604.8;ENST00000397053.5;ENST00000460569.1	1	1	0	0	0	1	1
cg12474798	ADO;RP11-436D10.3	ENST00000373783.2;ENST00000425290.1	1	1	0	0	0	0	0
cg12476490	EGR2;EGR2;EGR2;EGR2	ENST00000242480.3;ENST00000411732.2;ENST00000439032.3;ENST00000493899.2	1	0	0	0	0	1	1
cg12477923	SH3PXD2A;SH3PXD2A;SH3PXD2A;SH3PXD2A	ENST00000315994.6;ENST00000355946.5;ENST00000369774.7;ENST00000420222.1	0	0	1	0	1	0	0
cg12479507	.	.	1	0	0	1	0	0	0
cg12486169	.	.	1	0	0	1	0	0	0
cg12488005	.	.	0	0	1	0	0	0	0
cg12488207	PAOX;PAOX;PAOX;PAOX;PAOX;PAOX;PAOX;PAOX;PAOX	ENST00000278060.8;ENST00000356306.8;ENST00000357296.6;ENST00000368535.2;ENST00000368539.5;ENST00000476834.5;ENST00000480071.2;ENST00000483211.5;ENST00000529585.4	0	0	1	0	1	0	1
cg12497883	TCERG1L;TCERG1L	ENST00000368642.4;ENST00000483040.1	0	0	0	1	0	0	0
cg12501274	ADARB2	ENST00000381312.4	1	0	0	1	0	0	0
cg12506775	FAM208B;FAM208B;FAM208B;FAM208B;FAM208B;FAM208B	ENST00000328090.8;ENST00000473789.4;ENST00000477043.4;ENST00000480839.5;ENST00000496681.4;ENST00000532424.4	1	1	0	1	0	0	0
cg12537302	DIP2C;DIP2C	ENST00000280886.9;ENST00000381496.6	0	0	1	0	0	0	1
cg12549908	.	.	1	1	0	0	0	0	0
cg12557867	ADARB2	ENST00000381312.4	0	0	0	1	0	0	0
cg12580156	RBM20;RBM20;RBM20	ENST00000369519.3;ENST00000471172.1;ENST00000480343.2	1	0	0	0	0	0	0
cg12581741	ADARB2	ENST00000381312.4	0	0	1	0	0	0	0
cg12598937	LINC00710;LINC00710	ENST00000428520.5;ENST00000600516.4	1	0	0	1	0	0	0
cg12610070	TSPAN15;TSPAN15	ENST00000373290.5;ENST00000478112.1	0	0	1	0	0	0	1
cg12616691	ARID5B	ENST00000279873.10	0	0	0	1	0	0	0
cg12635664	SAR1A;SAR1A;SAR1A	ENST00000373239.2;ENST00000373241.7;ENST00000373242.5	1	0	0	0	0	0	1
cg12639192	WDR37;WDR37	ENST00000263150.7;ENST00000358220.4	1	0	0	0	0	0	0
cg12691572	VTI1A	ENST00000393077.2	0	0	1	0	0	0	0
cg12701768	CAMK2G;CAMK2G;CAMK2G;CAMK2G;CAMK2G;CAMK2G;CAMK2G;CAMK2G;CAMK2G;CAMK2G;CAMK2G;CAMK2G	ENST00000305762.10;ENST00000322635.6;ENST00000322680.6;ENST00000351293.6;ENST00000372765.4;ENST00000394762.5;ENST00000423381.4;ENST00000433289.4;ENST00000441192.1;ENST00000472912.4;ENST00000474131.4;ENST00000492020.4	1	1	1	0	0	0	1
cg12708867	CAMK1D;CAMK1D;CAMK1D	ENST00000378845.4;ENST00000487696.1;ENST00000619168.3	0	0	1	0	0	0	1
cg12710800	.	.	1	0	0	1	0	0	0
cg12715741	EIF4BP2;NEBL	ENST00000416702.1;ENST00000417816.2	1	0	0	0	0	0	0
cg12717591	SFMBT2;SFMBT2	ENST00000361972.7;ENST00000397167.4	0	0	0	1	0	0	0
cg12723829	SCART1;SCART1;SCART1;SCART1	ENST00000438496.5;ENST00000463137.4;ENST00000482993.5;ENST00000488261.5	1	0	0	0	0	0	0
cg12723985	PLXDC2;PLXDC2	ENST00000377242.6;ENST00000377252.4	1	1	0	1	0	0	0
cg12724221	AVPI1	ENST00000370626.3	1	0	0	0	0	0	0
cg12737536	AKR1C8P;AKR1C8P	ENST00000578467.2;ENST00000584929.5	1	0	0	0	0	0	0
cg12766310	RP13-39P12.2	ENST00000439688.1	1	1	0	0	0	0	1
cg12766967	NDST2;NDST2;RP11-574K11.31;RP11-574K11.31;ZSWIM8-AS1	ENST00000299641.7;ENST00000309979.9;ENST00000603027.4;ENST00000603706.1;ENST00000456638.2	1	1	0	0	0	0	1
cg12774129	RP11-472N13.2	ENST00000420945.1	1	1	0	1	0	0	0
cg12784049	PPRC1;PPRC1	ENST00000278070.5;ENST00000413464.5	1	0	1	0	0	0	1
cg12795057	RP11-526P5.2;RP11-526P5.2	ENST00000437289.1;ENST00000438753.1	1	1	0	1	0	0	0
cg12832988	CDNF;CDNF;CDNF;HSPA14;HSPA14;HSPA14;HSPA14;HSPA14	ENST00000378441.5;ENST00000378442.4;ENST00000465530.1;ENST00000378372.6;ENST00000437161.5;ENST00000441647.1;ENST00000493178.1;ENST00000493863.4	1	0	0	0	0	1	1
cg12866090	.	.	0	0	0	1	0	0	0
cg12868173	.	.	0	0	1	0	0	0	0
cg12873350	UNC5B;UNC5B	ENST00000335350.9;ENST00000373192.4	0	0	0	1	0	0	0
cg12876012	.	.	0	0	1	0	1	0	0
cg12880300	NKX6-2;NKX6-2	ENST00000368592.7;ENST00000441365.2	0	0	1	0	1	0	1
cg12881520	.	.	1	0	0	0	0	0	0
cg12882815	.	.	1	0	0	1	0	0	0
cg12887188	ANXA11;ANXA11;ANXA11;ANXA11;ANXA11	ENST00000372231.6;ENST00000422982.6;ENST00000438331.4;ENST00000463657.1;ENST00000474545.1	1	0	0	0	0	1	1
cg12893030	CHST3	ENST00000373115.4	1	1	0	1	0	0	0
cg12938159	NEUROG3	ENST00000242462.4	1	1	0	1	0	0	0
cg13112154	LBX1-AS1;LBX1-AS1;LBX1-AS1;LBX1-AS1;LBX1-AS1	ENST00000430651.1;ENST00000434878.1;ENST00000454527.2;ENST00000456391.1;ENST00000546988.2	0	0	1	0	0	0	0
cg13163782	LARP4B;LARP4B;LARP4B	ENST00000316157.6;ENST00000612396.3;ENST00000614908.3	1	0	0	0	0	0	1
cg13171643	MGMT;MGMT;MGMT	ENST00000306010.7;ENST00000482547.1;ENST00000482653.1	1	0	0	1	0	0	0
cg13174343	AGAP6;AGAP6;AGAP6;AGAP6	ENST00000374056.7;ENST00000412531.3;ENST00000618025.3;ENST00000622418.3	1	1	0	0	0	0	0
cg13175830	FGFR2;FGFR2;FGFR2;FGFR2;FGFR2;FGFR2;FGFR2;FGFR2;FGFR2;FGFR2;FGFR2;FGFR2;FGFR2;FGFR2;FGFR2;FGFR2;FGFR2;FGFR2;FGFR2;FGFR2	ENST00000336553.9;ENST00000346997.5;ENST00000351936.9;ENST00000356226.7;ENST00000357555.8;ENST00000358487.8;ENST00000359354.5;ENST00000360144.6;ENST00000369056.4;ENST00000369058.6;ENST00000369059.4;ENST00000369060.7;ENST00000369061.7;ENST00000457416.5;ENST00000490349.4;ENST00000491111.1;ENST00000604236.4;ENST00000611527.1;ENST00000613048.3;ENST00000613324.3	0	0	1	0	0	0	0
cg13189149	.	.	0	0	0	1	0	0	0
cg13189872	.	.	0	0	1	0	0	0	0
cg13191127	CPXM2;CPXM2;CPXM2	ENST00000241305.3;ENST00000368854.6;ENST00000615851.3	1	0	0	0	0	0	0
cg13191911	.	.	1	1	0	1	0	0	0
cg13196826	ARHGAP19-SLIT1;SLIT1;SLIT1;SLIT1;SLIT1;SLIT1	ENST00000479633.2;ENST00000266058.7;ENST00000314867.8;ENST00000371041.3;ENST00000371070.7;ENST00000456008.2	1	0	0	0	0	1	1
cg13213848	.	.	0	0	0	1	0	0	0
cg13227646	BLOC1S2;BLOC1S2;BLOC1S2;BLOC1S2;BLOC1S2	ENST00000361832.2;ENST00000370372.5;ENST00000441611.4;ENST00000579542.1;ENST00000614731.3	1	0	0	0	0	1	1
cg13228314	FFAR4;RBP4;RBP4;RBP4;RBP4;RBP4	ENST00000604414.1;ENST00000371464.6;ENST00000371467.4;ENST00000371469.2;ENST00000615669.3;ENST00000629763.1	0	0	1	0	0	0	0
cg13238680	RP11-170M17.1	ENST00000444770.1	1	1	0	0	0	0	1
cg13242090	PDLIM1;PDLIM1;PDLIM1	ENST00000329399.6;ENST00000477757.4;ENST00000493949.1	1	0	0	1	0	0	0
cg13244000	WDR37;WDR37;WDR37;WDR37;WDR37	ENST00000263150.7;ENST00000358220.4;ENST00000381329.4;ENST00000436154.1;ENST00000620998.3	1	0	0	0	0	0	1
cg13248604	TCERG1L;TCERG1L	ENST00000368642.4;ENST00000483040.1	1	1	0	1	0	0	0
cg13291704	ITGA8	ENST00000378076.3	0	0	0	1	0	0	0
cg13378013	ANK3;ANK3;ANK3	ENST00000373827.5;ENST00000503366.4;ENST00000622427.3	1	0	0	1	0	0	0
cg13431023	GATA3;GATA3;GATA3;GATA3-AS1;RP11-379F12.3;RP11-379F12.3	ENST00000346208.3;ENST00000379328.6;ENST00000481743.1;ENST00000355358.1;ENST00000417359.1;ENST00000458727.1	1	0	0	0	0	1	1
cg13431682	POLR3A	ENST00000372371.6	0	0	1	0	0	0	0
cg13444583	.	.	1	1	0	1	0	0	0
cg13447813	AGAP11;BMS1P3;RP11-96C23.13;RP11-96C23.14	ENST00000433214.2;ENST00000372011.4;ENST00000444431.1;ENST00000444180.3	1	0	0	0	0	0	0
cg13448753	GPR158;GPR158-AS1	ENST00000376351.3;ENST00000449643.1	1	0	0	0	0	1	0
cg13453168	PTPRE;PTPRE;PTPRE;PTPRE;PTPRE;PTPRE;PTPRE;PTPRE;PTPRE	ENST00000254667.6;ENST00000306042.8;ENST00000442830.4;ENST00000455661.4;ENST00000467366.1;ENST00000471218.4;ENST00000479896.1;ENST00000487428.1;ENST00000495530.4	1	0	0	0	0	0	0
cg13457741	RP11-482E14.1	ENST00000413993.1	1	0	0	0	0	0	0
cg13459284	FRMD4A;FRMD4A;RP11-295P9.3;RP11-295P9.3;RP11-295P9.3;RP11-295P9.3;RP11-295P9.3;RP11-295P9.3;RP11-295P9.3;RP11-295P9.3;RP11-295P9.3;RP11-295P9.3;RP11-295P9.3;RP11-295P9.3;RP11-295P9.3;RP11-295P9.3;RP11-295P9.3;RP11-295P9.3;RP11-295P9.3;RP11-295P9.3;RP11-295P9.3;RP11-295P9.3;RP11-295P9.3;RP11-295P9.3;RP11-295P9.3;RP11-295P9.3;RP11-295P9.3;RP11-295P9.3;RP11-295P9.3;RP11-295P9.3;RP11-295P9.3;RP11-295…	ENST00000357447.5;ENST00000358621.7;ENST00000419851.5;ENST00000440878.4;ENST00000594575.4;ENST00000596235.4;ENST00000596499.4;ENST00000597920.4;ENST00000599639.4;ENST00000600249.4;ENST00000600501.4;ENST00000601460.4;ENST00000601758.4;ENST00000610395.3;ENST00000612284.3;ENST00000612296.3;ENST00000612515.3;ENST00000613191.3;ENST00000613332.3;ENST00000613467.3;ENST00000613937.3;ENST00000613992.3;ENS…	0	0	1	0	0	0	1
cg13487575	.	.	1	0	0	0	0	0	0
cg13531886	.	.	1	0	0	0	0	0	0
cg13574488	EMX2;EMX2;EMX2;EMX2	ENST00000442245.5;ENST00000546446.2;ENST00000553456.4;ENST00000616794.1	0	0	1	0	0	0	0
cg13576994	SGMS1;SGMS1;SGMS1;SGMS1;SGMS1;SGMS1	ENST00000361781.5;ENST00000429490.4;ENST00000498514.4;ENST00000608287.1;ENST00000609445.4;ENST00000619438.3	0	0	1	0	0	0	1
cg13582782	RAB18;RAB18;RAB18;RAB18;RAB18;RAB18;RAB18;RAB18;RAB18	ENST00000356940.9;ENST00000375802.6;ENST00000423465.1;ENST00000465772.4;ENST00000484281.1;ENST00000490236.2;ENST00000535776.4;ENST00000611151.3;ENST00000621805.3	1	0	0	0	0	1	1
cg13587477	.	.	1	1	0	1	0	0	0
cg13587915	ABLIM1;ABLIM1;ABLIM1;ABLIM1;ABLIM1;ABLIM1	ENST00000277895.8;ENST00000369252.7;ENST00000369256.5;ENST00000392955.6;ENST00000481974.1;ENST00000533213.5	1	0	0	1	0	0	0
cg13605404	POLR3A;POLR3A	ENST00000372371.6;ENST00000616246.3	1	0	0	0	0	0	1
cg13609017	MYPN;MYPN;MYPN;MYPN;MYPN	ENST00000354393.5;ENST00000358913.8;ENST00000373675.3;ENST00000540630.4;ENST00000613327.3	0	0	0	1	0	0	0
cg13650687	COL13A1;COL13A1;COL13A1;COL13A1;COL13A1;COL13A1;COL13A1;COL13A1;COL13A1	ENST00000354547.6;ENST00000357811.6;ENST00000398969.6;ENST00000398978.6;ENST00000479733.4;ENST00000517713.4;ENST00000520133.4;ENST00000520267.4;ENST00000522165.4	0	0	1	0	1	0	1
cg13657511	INPP5A;INPP5A;INPP5A;INPP5A	ENST00000342652.6;ENST00000368593.6;ENST00000368594.6;ENST00000423490.4	1	0	0	0	0	0	1
cg13661330	KIAA1462	ENST00000375377.1	1	1	0	1	0	0	0
cg13680864	STAM;STAM;STAM;STAM-AS1	ENST00000377500.1;ENST00000377524.6;ENST00000445846.1;ENST00000563601.1	1	0	0	0	0	1	1
cg13719412	.	.	1	0	0	0	0	0	0
cg13726345	.	.	0	0	1	0	0	0	0
cg13730358	STK32C;STK32C;STK32C;STK32C	ENST00000298630.6;ENST00000368620.2;ENST00000368622.4;ENST00000462160.4	1	1	0	0	0	0	0
cg13732216	SUFU;SUFU;SUFU	ENST00000369899.5;ENST00000369902.6;ENST00000423559.2	1	0	0	0	0	0	1
cg13737332	HPSE2;HPSE2;HPSE2;HPSE2;HPSE2	ENST00000370546.4;ENST00000370549.4;ENST00000370552.6;ENST00000614306.1;ENST00000628193.1	0	0	0	1	0	0	0
cg13782176	PFKFB3;PFKFB3;PFKFB3;PFKFB3;PFKFB3;PFKFB3;PFKFB3;PFKFB3;PFKFB3;PFKFB3;PFKFB3;PFKFB3;PFKFB3;PFKFB3;PFKFB3;PFKFB3;PFKFB3	ENST00000317350.7;ENST00000360521.5;ENST00000379775.7;ENST00000379785.4;ENST00000379789.7;ENST00000414237.4;ENST00000441697.1;ENST00000450232.1;ENST00000461744.4;ENST00000467491.4;ENST00000475881.4;ENST00000477914.4;ENST00000487989.1;ENST00000490474.4;ENST00000536985.4;ENST00000625260.1;ENST00000626882.1	0	0	1	0	0	0	0
cg13787987	OGDHL;OGDHL;OGDHL	ENST00000374103.7;ENST00000419399.3;ENST00000432695.2	1	0	0	0	0	1	1
cg13799081	RBM20	ENST00000369519.3	0	0	0	1	0	0	0
cg13831649	INPP5A;INPP5A;INPP5A	ENST00000342652.6;ENST00000368593.6;ENST00000368594.6	1	0	1	0	0	0	1
cg13846998	RP11-285G1.2;TMEM72;TMEM72;TMEM72-AS1	ENST00000436877.2;ENST00000389583.4;ENST00000544540.4;ENST00000450287.2	1	0	0	1	0	0	0
cg13848598	ADRB1	ENST00000369295.3	0	0	0	1	0	0	0
cg13890451	MIR3663HG	ENST00000419373.2	1	0	0	1	0	0	0
cg13894496	UBTD1	ENST00000370664.3	0	0	1	0	0	0	0
cg13905757	FAM171A1;FAM171A1	ENST00000378116.7;ENST00000455654.1	1	0	0	0	0	0	0
cg13918613	CACNB2;CACNB2;CACNB2;CACNB2;CACNB2;CACNB2;CACNB2	ENST00000282343.11;ENST00000324631.10;ENST00000352115.9;ENST00000377328.4;ENST00000377331.5;ENST00000467034.1;ENST00000468177.1	1	1	0	1	0	0	0
cg13939664	CHUK;RP11-316M21.6	ENST00000370397.7;ENST00000444359.1	1	0	0	0	0	1	1
cg13948050	PROSER2;PROSER2;PROSER2	ENST00000277570.8;ENST00000474155.1;ENST00000622831.3	1	0	0	0	0	0	1
cg13949086	CHAT;CHAT;CHAT;CHAT;CHAT;CHAT	ENST00000337653.5;ENST00000339797.4;ENST00000351556.6;ENST00000395559.5;ENST00000395562.2;ENST00000466590.5	0	0	1	0	0	0	0
cg13958324	ARID5B;ARID5B	ENST00000279873.10;ENST00000309334.5	1	0	0	0	0	0	1
cg13959280	NKX1-2;RP13-238F13.3	ENST00000451024.4;ENST00000604581.1	1	1	0	0	0	0	1
cg13962664	.	.	1	1	0	1	0	0	0
cg13984351	BMI1;BMI1;BMI1;BMI1;COMMD3-BMI1;COMMD3-BMI1;COMMD3-BMI1;COMMD3-BMI1;COMMD3-BMI1;COMMD3-BMI1	ENST00000376663.6;ENST00000442508.4;ENST00000456675.2;ENST00000602523.1;ENST00000417470.1;ENST00000463409.5;ENST00000475460.5;ENST00000489125.2;ENST00000602390.4;ENST00000602395.1	1	0	0	0	0	1	1
cg14001239	SVIL;SVIL;SVIL;SVIL;SVIL-AS1;SVIL-AS1;SVIL-AS1;SVIL-AS1	ENST00000355867.7;ENST00000375398.5;ENST00000375400.6;ENST00000460007.1;ENST00000413405.4;ENST00000414457.4;ENST00000423223.4;ENST00000446807.4	1	0	0	0	0	0	0
cg14027403	MRPL43;SEMA4G;SEMA4G;SEMA4G;SEMA4G;SEMA4G;SEMA4G;SEMA4G;SEMA4G	ENST00000523148.4;ENST00000210633.3;ENST00000370250.7;ENST00000517724.4;ENST00000518124.4;ENST00000518244.1;ENST00000519649.4;ENST00000519756.1;ENST00000521006.4	1	0	0	1	0	0	0
cg14037652	PPP1R3C	ENST00000238994.5	0	0	1	0	0	0	1
cg14043803	.	.	1	0	0	0	0	0	0
cg14054842	ADARB2	ENST00000381312.4	1	1	0	1	0	0	0
cg14068301	PFKP;PFKP;PFKP	ENST00000381075.5;ENST00000381125.7;ENST00000413079.1	1	0	0	0	0	0	0
cg14118586	INPP5A;INPP5A;INPP5A;INPP5A	ENST00000342652.6;ENST00000368593.6;ENST00000368594.6;ENST00000423490.4	1	0	0	0	0	0	1
cg14125353	RP11-472N13.2	ENST00000420945.1	1	0	0	0	0	0	1
cg14204039	PSAP;PSAP;PSAP;PSAP;PSAP	ENST00000394934.3;ENST00000394936.6;ENST00000493143.1;ENST00000495196.1;ENST00000610929.2	1	1	0	0	0	0	1
cg14209784	ADIRF;ADIRF;ADIRF;ADIRF-AS1;ADIRF-AS1;ADIRF-AS1;AGAP11;MMRN2;MMRN2	ENST00000372013.6;ENST00000416348.1;ENST00000561504.1;ENST00000418273.2;ENST00000440490.1;ENST00000609111.1;ENST00000433214.2;ENST00000474994.2;ENST00000609457.4	1	0	0	1	0	0	0
cg14213021	SAR1A;SAR1A;SAR1A	ENST00000373239.2;ENST00000373241.7;ENST00000373242.5	1	0	0	0	0	1	1
cg14245235	.	.	1	0	0	0	0	0	0
cg14249877	KIF5B	ENST00000302418.4	1	1	0	0	0	0	1
cg14270857	HPSE2;HPSE2;HPSE2;HPSE2;HPSE2	ENST00000370546.4;ENST00000370549.4;ENST00000370552.6;ENST00000614306.1;ENST00000628193.1	0	0	0	1	0	0	0
cg14277606	BMS1P4;BMS1P4;DUSP8P5;GLUD1P3;GLUD1P3;RP11-464F9.1	ENST00000580790.1;ENST00000584747.4;ENST00000422884.1;ENST00000507952.1;ENST00000508551.1;ENST00000399449.3	0	0	1	0	1	0	0
cg14291745	.	.	1	1	0	1	0	0	0
cg14295960	FAM107B;FAM107B;FAM107B;FAM107B;FAM107B;FAM107B	ENST00000181796.5;ENST00000378467.7;ENST00000442012.4;ENST00000468747.4;ENST00000471815.4;ENST00000487335.4	1	1	0	0	0	0	0
cg14303526	ABCC2	ENST00000370449.7	1	0	1	0	0	0	0
cg14313184	IL15RA;IL15RA;RP11-536K7.3;RP11-536K7.3;RP11-536K7.3	ENST00000618528.3;ENST00000620345.3;ENST00000397264.4;ENST00000448685.1;ENST00000454321.1	0	0	1	0	0	0	0
cg14315190	GPR158;GPR158-AS1	ENST00000376351.3;ENST00000449643.1	1	1	0	1	0	0	0
cg14327531	GATA3;GATA3;GATA3	ENST00000346208.3;ENST00000379328.6;ENST00000481743.1	1	1	0	0	0	0	0
cg14329039	.	.	1	1	0	1	0	0	0
cg14383658	.	.	0	0	1	0	0	0	0
cg14385985	STOX1;STOX1;STOX1;STOX1	ENST00000298596.9;ENST00000399162.2;ENST00000399165.7;ENST00000399169.7	1	0	0	0	0	1	1
cg14405825	DIP2C;DIP2C	ENST00000280886.9;ENST00000423550.2	0	0	1	0	0	0	0
cg14405924	EBF3;EBF3	ENST00000355311.8;ENST00000368648.6	1	1	0	1	0	0	0
cg14414792	ATOH7	ENST00000373673.4	0	0	1	0	0	0	0
cg14418963	MGMT	ENST00000306010.7	1	1	0	0	0	0	1
cg14421192	.	.	1	1	0	1	0	0	0
cg14426126	.	.	1	1	0	1	0	0	0
cg14428166	MYOF;MYOF;MYOF	ENST00000358334.8;ENST00000359263.7;ENST00000463743.4	1	1	0	1	0	0	0
cg14431789	SORBS1;SORBS1;SORBS1;SORBS1;SORBS1;SORBS1;SORBS1;SORBS1;SORBS1;SORBS1;SORBS1;SORBS1	ENST00000277982.8;ENST00000306402.9;ENST00000354106.6;ENST00000361941.6;ENST00000371227.7;ENST00000371239.4;ENST00000371241.4;ENST00000371245.6;ENST00000371246.5;ENST00000371247.5;ENST00000371249.5;ENST00000607232.4	1	0	0	0	0	0	1
cg14441964	ADK;ADK;ADK;AP3M1;AP3M1;AP3M1	ENST00000286621.5;ENST00000478611.2;ENST00000539909.4;ENST00000355264.7;ENST00000372745.1;ENST00000487653.1	1	1	0	0	0	0	1
cg14464551	.	.	0	0	0	1	0	0	0
cg14473597	PAOX;PAOX;PAOX;PAOX;PAOX;PAOX;PAOX;PAOX;PAOX	ENST00000278060.8;ENST00000356306.8;ENST00000357296.6;ENST00000368535.2;ENST00000368539.5;ENST00000476834.5;ENST00000480071.2;ENST00000483211.5;ENST00000529585.4	1	0	0	0	0	0	1
cg14485787	MGMT	ENST00000306010.7	0	0	0	1	0	0	0
cg14494090	KNDC1;KNDC1;KNDC1	ENST00000304613.6;ENST00000478074.4;ENST00000485110.4	0	0	1	0	0	0	0
cg14509761	CFAP46	ENST00000368586.8	0	0	1	0	0	0	0
cg14514393	PABPC1P8	ENST00000452851.1	1	1	0	1	0	0	0
cg14517144	HNRNPH3;HNRNPH3;HNRNPH3;HNRNPH3;HNRNPH3;HNRNPH3;HNRNPH3;HNRNPH3;HNRNPH3;HNRNPH3;HNRNPH3	ENST00000265866.10;ENST00000354695.5;ENST00000461310.4;ENST00000467249.1;ENST00000469172.4;ENST00000478698.1;ENST00000480987.4;ENST00000481819.4;ENST00000486854.4;ENST00000490442.4;ENST00000491200.4	0	0	0	1	0	0	0
cg14526953	GPR123;GPR123;GPR123-AS1	ENST00000392607.6;ENST00000607359.4;ENST00000366099.2	1	1	0	1	0	0	0
cg14553436	CNNM2;CNNM2	ENST00000369878.7;ENST00000433628.2	1	1	0	0	0	0	1
cg14558023	ARHGAP12;ARHGAP12;ARHGAP12;ARHGAP12;ARHGAP12	ENST00000311380.7;ENST00000344936.5;ENST00000375245.7;ENST00000375250.8;ENST00000396144.7	0	0	1	0	0	0	1
cg14562715	.	.	0	0	1	0	0	0	0
cg14567917	C10orf11;C10orf11;C10orf11;C10orf11	ENST00000372499.4;ENST00000593699.4;ENST00000593817.1;ENST00000611255.3	1	0	0	0	0	0	0
cg14568183	.	.	0	0	1	0	0	0	0
cg14568830	.	.	0	0	1	0	0	0	0
cg14570291	.	.	1	1	0	1	0	0	0
cg14582279	SLC39A12;SLC39A12;SLC39A12;SLC39A12	ENST00000377369.5;ENST00000377371.3;ENST00000377374.7;ENST00000539911.4	1	1	0	1	0	0	0
cg14583127	.	.	1	0	0	1	0	0	0
cg14584159	INPP5A;INPP5A;INPP5A	ENST00000368593.6;ENST00000368594.6;ENST00000423490.4	1	0	0	0	0	1	1
cg14590817	ADARB2	ENST00000381312.4	1	1	0	1	0	0	0
cg14636714	KNDC1;KNDC1	ENST00000304613.6;ENST00000368571.2	0	0	1	0	0	0	0
cg14641266	INPP5A;INPP5A;INPP5A;INPP5A	ENST00000342652.6;ENST00000368593.6;ENST00000368594.6;ENST00000498337.1	1	0	0	0	0	0	1
cg14655360	.	.	1	0	1	1	0	0	0
cg14658518	CFAP46	ENST00000368586.8	0	0	1	0	0	0	0
cg14673387	.	.	1	1	0	1	0	0	0
cg14676407	CPXM2;CPXM2;CPXM2	ENST00000241305.3;ENST00000368854.6;ENST00000615851.3	1	0	0	1	0	0	0
cg14694828	ZMYND11;ZMYND11;ZMYND11;ZMYND11;ZMYND11;ZMYND11;ZMYND11;ZMYND11;ZMYND11;ZMYND11	ENST00000309776.7;ENST00000381591.4;ENST00000381604.7;ENST00000381607.7;ENST00000397959.6;ENST00000397962.6;ENST00000402736.4;ENST00000403354.4;ENST00000439456.4;ENST00000509513.5	1	0	0	0	0	1	1
cg14700524	.	.	0	0	0	1	0	0	0
cg14708940	.	.	0	0	1	0	0	0	0
cg14729401	.	.	1	1	0	1	0	0	0
cg14734668	.	.	1	0	0	0	0	0	0
cg14740976	PARD3;PARD3;PARD3;PARD3;PARD3;PARD3;PARD3;PARD3	ENST00000346874.7;ENST00000350537.7;ENST00000374788.6;ENST00000374789.6;ENST00000374790.6;ENST00000374794.6;ENST00000545260.4;ENST00000545693.4	1	0	0	1	0	0	0
cg14750616	KIAA1217;KIAA1217;KIAA1217;KIAA1217;KIAA1217;KIAA1217;KIAA1217;KIAA1217;KIAA1217	ENST00000307544.9;ENST00000376451.4;ENST00000376452.6;ENST00000376454.6;ENST00000376462.4;ENST00000396445.4;ENST00000396446.4;ENST00000430453.5;ENST00000458595.4	1	0	0	0	0	0	1
cg14769703	RP11-168L22.2	ENST00000451438.1	0	0	0	1	0	0	0
cg14771233	AL031601.5	ENST00000622823.3	1	1	0	1	0	0	0
cg14785527	STAMBPL1;STAMBPL1	ENST00000371926.6;ENST00000371927.6	1	0	0	0	0	0	0
cg14796605	FOXI2	ENST00000388920.4	1	0	0	0	0	0	0
cg14816861	KCNMA1;KCNMA1;KCNMA1;KCNMA1;KCNMA1;KCNMA1;KCNMA1;KCNMA1;KCNMA1;KCNMA1;KCNMA1;KCNMA1;KCNMA1;KCNMA1;KCNMA1;KCNMA1;KCNMA1-AS1;KCNMA1-AS1;KCNMA1-AS1	ENST00000286627.8;ENST00000286628.11;ENST00000354353.8;ENST00000372403.7;ENST00000372408.5;ENST00000372421.8;ENST00000372437.4;ENST00000372440.4;ENST00000372443.4;ENST00000404771.6;ENST00000404857.4;ENST00000406533.6;ENST00000434208.4;ENST00000457953.4;ENST00000604624.4;ENST00000626620.1;ENST00000426234.4;ENST00000458661.5;ENST00000600782.4	1	0	0	0	0	0	1
cg14845982	PPP2R2D;PPP2R2D;PPP2R2D;PPP2R2D	ENST00000455566.4;ENST00000470416.4;ENST00000482010.5;ENST00000616467.3	1	0	0	0	0	0	1
cg14847502	MAP3K8;MAP3K8;MAP3K8;MAP3K8;MAP3K8	ENST00000263056.4;ENST00000375322.2;ENST00000413724.4;ENST00000415139.4;ENST00000542547.4	0	0	1	0	0	0	0
cg14871313	RP11-393K12.2	ENST00000420049.1	1	1	0	1	0	0	0
cg14885145	ACTR1A;ACTR1A;ACTR1A;SUFU;SUFU	ENST00000369905.7;ENST00000481044.5;ENST00000487599.1;ENST00000369899.5;ENST00000369902.6	1	1	0	0	0	1	1
cg14903612	ZMIZ1-AS1;ZMIZ1-AS1	ENST00000440151.1;ENST00000456353.4	0	0	0	1	0	0	0
cg14930471	AIFM2;AIFM2;AIFM2	ENST00000307864.2;ENST00000373248.4;ENST00000613322.3	1	0	0	0	0	0	1
cg14937228	FAM107B;FAM107B;FAM107B;FAM107B;FAM107B;FAM107B	ENST00000181796.5;ENST00000378467.7;ENST00000378470.4;ENST00000468747.4;ENST00000487335.4;ENST00000622567.3	0	0	0	1	0	0	0
cg14956193	GTPBP4;GTPBP4	ENST00000360803.7;ENST00000483839.2	0	0	1	0	0	0	1
cg14968482	ALOX5;ALOX5;ALOX5;ALOX5;ALOX5;ALOX5	ENST00000374391.5;ENST00000481117.1;ENST00000493336.1;ENST00000498461.1;ENST00000542434.4;ENST00000612635.3	0	0	1	0	0	0	0
cg14968603	BLOC1S2;BLOC1S2;BLOC1S2;BLOC1S2;BLOC1S2	ENST00000361832.2;ENST00000370372.5;ENST00000441611.4;ENST00000579542.1;ENST00000614731.3	1	0	0	0	0	0	1
cg14971895	GPR158;GPR158-AS1	ENST00000376351.3;ENST00000449643.1	1	1	0	1	0	0	0
cg14983763	JAKMIP3	ENST00000298622.7	1	0	0	0	0	0	0
cg14986870	SFMBT2;SFMBT2	ENST00000361972.7;ENST00000397167.4	1	0	0	1	0	0	0
cg14991804	FAM53B;FAM53B;FAM53B;RP11-12J10.3	ENST00000280780.6;ENST00000337318.6;ENST00000392754.6;ENST00000494792.1	1	0	1	0	0	0	1
cg14995047	PITRM1;PITRM1;PITRM1;PITRM1;PITRM1;PITRM1;PITRM1-AS1;PITRM1-AS1;PITRM1-AS1	ENST00000224949.7;ENST00000380989.5;ENST00000380994.4;ENST00000451104.5;ENST00000451454.4;ENST00000464395.1;ENST00000430356.3;ENST00000598280.4;ENST00000601046.4	1	0	0	0	0	0	1
cg14995235	DOCK1;DOCK1	ENST00000280333.8;ENST00000623213.1	0	0	0	1	0	0	0
cg15013801	ANAPC16;ANAPC16;ANAPC16;ANAPC16;ASCC1;ASCC1;ASCC1;ASCC1;ASCC1;ASCC1;ASCC1;ASCC1;ASCC1;ASCC1;ASCC1;ASCC1	ENST00000299381.4;ENST00000478193.4;ENST00000615507.3;ENST00000621663.3;ENST00000317126.7;ENST00000317168.9;ENST00000342444.7;ENST00000394915.6;ENST00000394919.4;ENST00000492502.2;ENST00000524829.4;ENST00000526751.4;ENST00000527593.4;ENST00000530461.4;ENST00000532011.4;ENST00000533958.1	0	0	1	0	0	0	0
cg15019541	CNNM1	ENST00000356713.4	1	0	0	1	0	0	0
cg15019721	ST8SIA6	ENST00000377602.4	1	0	0	1	0	0	0
cg15031103	LRRC27;LRRC27;LRRC27;LRRC27;LRRC27;LRRC27;LRRC27;LRRC27	ENST00000344079.8;ENST00000368612.3;ENST00000368613.7;ENST00000368614.6;ENST00000450442.2;ENST00000462656.4;ENST00000472387.4;ENST00000625755.1	1	0	0	1	0	0	0
cg15039604	.	.	0	0	0	1	0	0	0
cg15049964	PRAP1	ENST00000368554.7	1	0	0	0	0	1	1
cg15057747	LINC00200;LINC00200	ENST00000425630.1;ENST00000583117.1	0	0	1	0	0	0	1
cg15068800	.	.	0	0	1	0	1	0	0
cg15081351	MYO3A;MYO3A;RP11-435M3.2	ENST00000265944.8;ENST00000376302.4;ENST00000452911.1	1	1	0	1	0	0	0
cg15088646	.	.	1	1	0	1	0	0	0
cg15093997	CHST3	ENST00000373115.4	1	1	0	1	0	0	0
cg15097876	PPA1;PPA1;PPA1;PPA1	ENST00000373230.6;ENST00000373232.6;ENST00000495346.1;ENST00000625364.1	1	0	0	0	0	1	1
cg15103050	ANKRD22	ENST00000371930.4	0	0	1	0	0	0	0
cg15110353	.	.	0	0	1	0	1	0	0
cg15115960	.	.	1	0	0	1	0	0	0
cg15123499	DIP2C;DIP2C	ENST00000280886.9;ENST00000423550.2	1	0	0	0	0	0	0
cg15129097	SFMBT2;SFMBT2;SFMBT2	ENST00000361972.7;ENST00000379713.6;ENST00000397167.4	1	1	0	1	0	0	0
cg15190077	TNKS2;TNKS2-AS1;TNKS2-AS1	ENST00000371627.4;ENST00000432246.1;ENST00000432938.1	0	0	1	0	0	0	1
cg15200789	KCNMA1;KCNMA1;KCNMA1;KCNMA1;KCNMA1;KCNMA1;KCNMA1;KCNMA1;KCNMA1;KCNMA1;KCNMA1	ENST00000286627.8;ENST00000286628.11;ENST00000372403.7;ENST00000372408.5;ENST00000372421.8;ENST00000372437.4;ENST00000372440.4;ENST00000372443.4;ENST00000404771.6;ENST00000457953.4;ENST00000626620.1	1	0	0	1	0	0	0
cg15220914	GRK5	ENST00000392870.2	1	1	0	0	0	0	0
cg15233114	TFAM;TFAM;TFAM;TFAM	ENST00000373895.6;ENST00000373899.3;ENST00000395377.2;ENST00000487519.4	1	0	0	0	0	1	1
cg15233961	RP11-310E22.4	ENST00000451737.1	1	1	0	1	0	0	0
cg15236448	JAKMIP3	ENST00000298622.7	1	0	0	0	0	0	0
cg15247509	GDF2	ENST00000581492.2	0	0	1	0	1	0	0
cg15257565	KSR1P1	ENST00000446298.1	1	1	0	1	0	0	0
cg15261897	.	.	1	1	0	1	0	0	0
cg15267232	GATA3;GATA3	ENST00000346208.3;ENST00000379328.6	1	0	0	0	0	0	0
cg15279476	RHOBTB1;RHOBTB1	ENST00000337910.8;ENST00000357917.4	1	0	0	0	0	0	1
cg15292765	PARD3;PARD3;PARD3;PARD3;PARD3;PARD3;PARD3;PARD3	ENST00000346874.7;ENST00000350537.7;ENST00000374788.6;ENST00000374789.6;ENST00000374790.6;ENST00000374794.6;ENST00000545260.4;ENST00000545693.4	1	0	0	1	0	0	0
cg15306863	DIP2C;DIP2C	ENST00000280886.9;ENST00000381496.6	0	0	1	0	0	0	0
cg15319824	PFKP;PFKP;PFKP	ENST00000381075.5;ENST00000381125.7;ENST00000413079.1	1	0	0	0	0	0	0
cg15322963	IDE;IDE	ENST00000265986.9;ENST00000478361.5	1	0	0	0	0	1	1
cg15329187	.	.	1	1	0	1	0	0	0
cg15330255	FBXW4;FBXW4	ENST00000331272.7;ENST00000457105.2	1	1	0	0	0	1	1
cg15336438	COMTD1;COMTD1;COMTD1;COMTD1;COMTD1	ENST00000372538.6;ENST00000460899.4;ENST00000469299.1;ENST00000470947.4;ENST00000494596.4	0	0	1	0	0	0	0
cg15345477	.	.	1	1	0	1	0	0	0
cg15346952	RP11-526P5.2;RP11-526P5.2	ENST00000437289.1;ENST00000438753.1	1	1	0	1	0	0	0
cg15358372	HK1;HK1;HK1;HK1;HK1;HK1;HK1;HK1;HK1;HK1	ENST00000298649.6;ENST00000359426.6;ENST00000360289.5;ENST00000421088.4;ENST00000436817.4;ENST00000448642.5;ENST00000450646.4;ENST00000483077.4;ENST00000493591.4;ENST00000494253.1	1	0	0	0	0	0	0
cg15373239	EMX2;EMX2;EMX2;EMX2;EMX2OS;EMX2OS;EMX2OS	ENST00000442245.5;ENST00000546446.2;ENST00000553456.4;ENST00000616794.1;ENST00000440007.4;ENST00000450314.5;ENST00000551288.4	1	0	0	0	0	0	1
cg15383705	.	.	1	0	0	0	0	0	0
cg15390444	BNIP3;BNIP3;RP11-45A17.4	ENST00000368636.7;ENST00000540159.2;ENST00000617191.1	0	0	1	0	0	0	0
cg15394393	LHPP;LHPP;LHPP;LHPP	ENST00000368839.1;ENST00000368842.8;ENST00000482963.1;ENST00000493240.1	0	0	1	0	1	0	1
cg15401913	CTBP2;CTBP2;CTBP2;CTBP2;CTBP2;CTBP2;CTBP2;CTBP2	ENST00000309035.9;ENST00000334808.9;ENST00000337195.8;ENST00000411419.5;ENST00000460976.4;ENST00000493552.1;ENST00000494626.5;ENST00000531469.4	1	0	0	0	0	0	1
cg15402162	USP54;USP54;USP54;USP54;USP54;USP54;USP54;USP54;USP54	ENST00000339859.7;ENST00000408019.4;ENST00000413442.4;ENST00000433394.1;ENST00000451492.4;ENST00000461520.4;ENST00000474929.1;ENST00000498143.4;ENST00000498213.1	0	0	1	0	0	0	0
cg15409004	CTBP2;CTBP2;CTBP2;CTBP2;CTBP2	ENST00000337195.8;ENST00000411419.5;ENST00000476817.1;ENST00000494626.5;ENST00000530884.1	1	0	0	0	0	1	1
cg15412682	.	.	0	0	0	1	0	0	0
cg15416233	PAX2;PAX2;PAX2;PAX2;PAX2;PAX2;PAX2;PAX2	ENST00000355243.6;ENST00000361791.6;ENST00000370296.5;ENST00000427256.4;ENST00000428433.4;ENST00000483202.2;ENST00000553492.4;ENST00000554363.2	1	1	0	0	0	0	1
cg15420153	SGPL1;SGPL1	ENST00000373202.6;ENST00000486993.1	1	0	0	0	0	1	1
cg15430659	CNNM1	ENST00000356713.4	1	1	0	1	0	0	0
cg15432938	FRAT1	ENST00000371021.4	1	0	0	0	0	1	1
cg15437133	RP11-399K21.11;ZNF503;ZNF503;ZNF503-AS2	ENST00000418818.5;ENST00000372524.4;ENST00000535216.2;ENST00000466942.2	1	0	0	0	0	0	1
cg15444597	LDB1;LDB1	ENST00000425280.1;ENST00000490751.1	1	1	0	1	0	0	0
cg15446945	DPYSL4;DPYSL4;DPYSL4	ENST00000338492.7;ENST00000368627.1;ENST00000471544.1	1	0	0	0	0	0	0
cg15459774	.	.	1	1	0	0	0	0	0
cg15520443	SLC18A2;SLC18A2	ENST00000298472.8;ENST00000497497.1	1	0	0	0	0	0	0
cg15541611	C10orf95;RPARP-AS1;RPARP-AS1;RPARP-AS1;RPARP-AS1;RPARP-AS1;RPARP-AS1	ENST00000625129.1;ENST00000473970.2;ENST00000492465.2;ENST00000494270.5;ENST00000594818.1;ENST00000596366.1;ENST00000597488.1	0	0	1	0	0	0	0
cg15549216	PNLIPRP1;PNLIPRP1;PNLIPRP1;PNLIPRP1;PNLIPRP1;PNLIPRP1;PNLIPRP1	ENST00000358834.7;ENST00000482833.1;ENST00000525820.4;ENST00000526223.4;ENST00000528052.4;ENST00000531825.4;ENST00000534537.4	0	0	1	0	1	0	0
cg15570021	ADARB2	ENST00000381312.4	0	0	1	0	1	0	0
cg15584606	LINC00708;LINC00708	ENST00000428165.1;ENST00000454056.4	1	1	0	1	0	0	0
cg15591426	.	.	1	1	0	0	0	0	0
cg15598850	INPP5A;INPP5A;INPP5A;INPP5A	ENST00000342652.6;ENST00000368593.6;ENST00000368594.6;ENST00000423490.4	1	0	0	0	0	0	1
cg15602633	CFAP46	ENST00000368586.8	1	0	0	0	0	0	0
cg15627145	ANK3;ANK3;ANK3;ANK3;ANK3;ANK3;ANK3;ANK3;ANK3;ANK3;ANK3;ANK3	ENST00000280772.5;ENST00000355288.5;ENST00000373820.4;ENST00000373827.5;ENST00000480699.4;ENST00000489505.2;ENST00000502769.4;ENST00000503366.4;ENST00000612776.3;ENST00000616444.3;ENST00000617800.3;ENST00000618374.3	1	0	0	0	0	0	0
cg15633679	INPP5A;INPP5A;INPP5A;INPP5A	ENST00000342652.6;ENST00000368593.6;ENST00000368594.6;ENST00000423490.4	1	0	0	1	0	0	0
cg15638709	.	.	1	1	0	1	0	0	0
cg15644671	CYP26C1;CYP26C1;RP11-348J12.2	ENST00000285949.5;ENST00000624358.2;ENST00000444965.1	1	0	0	0	0	0	0
cg15691252	ADK;ADK;ADK;AP3M1;AP3M1;AP3M1	ENST00000286621.5;ENST00000478611.2;ENST00000539909.4;ENST00000355264.7;ENST00000372745.1;ENST00000487653.1	1	0	0	0	0	1	1
cg15704219	FAM208B;FAM208B;FAM208B;FAM208B;FAM208B;FAM208B	ENST00000328090.8;ENST00000473789.4;ENST00000477043.4;ENST00000480839.5;ENST00000496681.4;ENST00000532424.4	1	1	0	1	0	0	0
cg15715892	COL17A1;COL17A1;COL17A1	ENST00000353479.8;ENST00000369733.6;ENST00000393211.3	0	0	1	0	0	0	0
cg15727759	DIP2C;DIP2C;DIP2C	ENST00000280886.9;ENST00000381496.6;ENST00000421992.1	1	0	0	0	0	0	1
cg15728146	.	.	0	0	1	0	1	0	0
cg15733068	ZMIZ1;ZMIZ1;ZMIZ1	ENST00000334512.8;ENST00000446377.3;ENST00000611351.1	1	1	0	0	0	0	0
cg15734422	TIAL1;TIAL1;TIAL1;TIAL1;TIAL1	ENST00000369093.5;ENST00000436547.5;ENST00000479729.1;ENST00000489822.4;ENST00000497671.4	1	0	0	0	0	1	1
cg15745667	.	.	0	0	0	1	0	0	0
cg15748507	PRLHR	ENST00000239032.3	1	0	0	1	0	0	0
cg15762032	GAD2;GAD2;GAD2;GAD2	ENST00000259271.6;ENST00000376248.1;ENST00000376261.6;ENST00000428517.2	1	1	0	1	0	0	0
cg15771416	RP11-170M17.1	ENST00000444770.1	1	0	0	0	0	0	0
cg15795305	.	.	1	0	0	1	0	0	0
cg15795838	PFKFB3;PFKFB3;PFKFB3;PFKFB3;PFKFB3;PFKFB3;PFKFB3;PFKFB3;PFKFB3;PFKFB3;PFKFB3;PFKFB3	ENST00000317350.7;ENST00000360521.5;ENST00000379775.7;ENST00000379785.4;ENST00000379789.7;ENST00000461744.4;ENST00000467491.4;ENST00000477914.4;ENST00000490474.4;ENST00000536985.4;ENST00000625260.1;ENST00000626882.1	0	0	1	0	1	0	1
cg15821892	TLL2;TLL2	ENST00000357947.3;ENST00000469598.1	0	0	1	0	0	0	0
cg15825786	GPR123;GPR123;GPR123-AS1;GPR123-AS1	ENST00000392607.6;ENST00000607359.4;ENST00000366099.2;ENST00000444433.2	1	0	1	1	0	0	0
cg15830792	NRBF2;NRBF2;NRBF2	ENST00000277746.9;ENST00000435510.5;ENST00000611479.1	1	0	0	0	0	0	0
cg15831653	DNAJC1;DNAJC1;DNAJC1;DNAJC1	ENST00000376946.2;ENST00000376980.6;ENST00000447548.4;ENST00000476103.3	1	0	0	0	0	1	1
cg15843567	MYO3A;MYO3A;RP11-435M3.2	ENST00000265944.8;ENST00000376302.4;ENST00000452911.1	1	1	0	1	0	0	0
cg15850954	GAD2;GAD2;GAD2	ENST00000259271.6;ENST00000376261.6;ENST00000428517.2	1	1	0	1	0	0	0
cg15861156	SNRPD2P1	ENST00000489253.1	0	0	1	0	0	0	0
cg15863827	KCNMA1;KCNMA1;KCNMA1;KCNMA1;KCNMA1;KCNMA1;KCNMA1;KCNMA1;KCNMA1;KCNMA1;KCNMA1	ENST00000286627.8;ENST00000286628.11;ENST00000372403.7;ENST00000372408.5;ENST00000372421.8;ENST00000372437.4;ENST00000372440.4;ENST00000372443.4;ENST00000404771.6;ENST00000457953.4;ENST00000626620.1	0	0	0	1	0	0	0
cg15873633	ZNF37A;ZNF37A;ZNF37A;ZNF37A	ENST00000351773.6;ENST00000361085.8;ENST00000479469.4;ENST00000498773.4	1	0	0	0	0	1	1
cg15874302	KAT6B	ENST00000372725.4	0	0	1	0	0	0	0
cg15875120	FAM188A;FAM188A	ENST00000277632.6;ENST00000477891.1	1	0	0	0	0	1	1
cg15885786	PRKG1;PRKG1;PRKG1;PRKG1-AS1;PRKG1-AS1	ENST00000373980.7;ENST00000373985.4;ENST00000401604.5;ENST00000426785.2;ENST00000452247.5	1	1	0	1	0	0	0
cg15903032	.	.	1	0	0	1	0	0	0
cg15922270	.	.	1	0	0	0	0	0	0
cg15922976	INPP5F	ENST00000361976.5	0	0	1	0	0	0	1
cg15941413	FBXW4;FBXW4	ENST00000331272.7;ENST00000457105.2	1	0	0	1	0	0	0
cg15948071	.	.	0	0	0	1	0	0	0
cg15950761	ACTA2;ACTA2;ACTA2	ENST00000415557.1;ENST00000458159.4;ENST00000458208.4	1	0	0	0	0	0	0
cg15959715	GAD2;GAD2;GAD2;GAD2	ENST00000259271.6;ENST00000376248.1;ENST00000376261.6;ENST00000428517.2	1	1	0	1	0	0	0
cg15970890	.	.	0	0	1	0	0	0	0
cg15984782	TUBGCP2;TUBGCP2;TUBGCP2;TUBGCP2;TUBGCP2;TUBGCP2	ENST00000252936.6;ENST00000368562.4;ENST00000368563.5;ENST00000417178.5;ENST00000482278.4;ENST00000543663.4	1	0	0	0	0	0	1
cg15986847	FAM53B;FAM53B;RP11-12J10.3;RP11-12J10.4	ENST00000337318.6;ENST00000392754.6;ENST00000494792.1;ENST00000621254.1	1	1	0	0	0	0	1
cg15989167	.	.	1	1	0	1	0	0	0
cg16008945	DCLRE1C;DCLRE1C;DCLRE1C;DCLRE1C;DCLRE1C;DCLRE1C;DCLRE1C;DCLRE1C;DCLRE1C;DCLRE1C;DCLRE1C;DCLRE1C	ENST00000357717.5;ENST00000378241.4;ENST00000378246.5;ENST00000378249.4;ENST00000378254.4;ENST00000378255.4;ENST00000378258.4;ENST00000378278.5;ENST00000378289.7;ENST00000396817.5;ENST00000418843.4;ENST00000456122.1	1	1	0	0	0	1	1
cg16011480	C10orf131;C10orf131;ENTPD1-AS1;ENTPD1-AS1;ENTPD1-AS1;ENTPD1-AS1;ENTPD1-AS1;ENTPD1-AS1;ENTPD1-AS1;RP11-248J23.7	ENST00000423344.5;ENST00000602648.4;ENST00000414006.1;ENST00000416301.4;ENST00000427300.1;ENST00000449419.4;ENST00000451364.4;ENST00000452728.4;ENST00000452942.5;ENST00000491114.1	1	0	0	0	0	0	1
cg16048771	CALML5	ENST00000380332.4	0	0	1	0	0	0	0
cg16049597	.	.	1	0	0	0	0	0	1
cg16063312	SPAG6	ENST00000487973.1	1	1	0	1	0	0	0
cg16066871	.	.	1	1	0	1	0	0	0
cg16081609	DNAJC1	ENST00000376980.6	1	0	0	1	0	0	0
cg16084830	CFAP46	ENST00000368586.8	0	0	1	0	0	0	0
cg16087441	ZDHHC16;ZDHHC16;ZDHHC16;ZDHHC16;ZDHHC16;ZDHHC16;ZDHHC16;ZDHHC16;ZDHHC16;ZDHHC16;ZDHHC16;ZDHHC16;ZDHHC16;ZDHHC16;ZDHHC16;ZDHHC16	ENST00000345745.8;ENST00000352634.7;ENST00000353979.6;ENST00000370842.5;ENST00000370846.7;ENST00000370854.6;ENST00000393760.4;ENST00000414567.4;ENST00000417044.1;ENST00000420089.4;ENST00000433086.4;ENST00000459777.4;ENST00000462924.4;ENST00000466895.4;ENST00000492610.4;ENST00000495735.4	1	0	0	0	0	0	1
cg16093537	ANXA11;ANXA11;ANXA11;ANXA11	ENST00000265447.7;ENST00000372231.6;ENST00000422982.6;ENST00000438331.4	1	1	0	0	0	0	1
cg16103990	MYO3A;MYO3A	ENST00000265944.8;ENST00000543632.4	1	0	0	1	0	0	0
cg16108090	ABCD1P2	ENST00000429313.1	0	0	0	1	0	0	0
cg16118539	.	.	0	0	1	0	0	0	0
cg16135695	.	.	1	0	0	1	0	0	0
cg16144345	.	.	0	0	1	0	0	0	0
cg16173335	TCERG1L;TCERG1L	ENST00000368642.4;ENST00000483040.1	1	1	0	1	0	0	0
cg16178003	KCNMA1;KCNMA1;KCNMA1;KCNMA1;KCNMA1;KCNMA1;KCNMA1;KCNMA1;KCNMA1;KCNMA1;KCNMA1;KCNMA1;KCNMA1;KCNMA1;KCNMA1	ENST00000286627.8;ENST00000286628.11;ENST00000354353.8;ENST00000372403.7;ENST00000372408.5;ENST00000372421.8;ENST00000372437.4;ENST00000372440.4;ENST00000372443.4;ENST00000404771.6;ENST00000404857.4;ENST00000406533.6;ENST00000457953.4;ENST00000604624.4;ENST00000626620.1	1	0	0	0	0	0	0
cg16181642	.	.	0	0	1	0	1	0	0
cg16181903	.	.	1	0	0	0	0	0	0
cg16181986	.	.	0	0	1	0	0	0	0
cg16195569	.	.	1	1	0	1	0	0	0
cg16196812	PRLHR	ENST00000239032.3	1	1	0	1	0	0	0
cg16197717	CPXM2;CPXM2;CPXM2	ENST00000241305.3;ENST00000368854.6;ENST00000615851.3	1	1	0	1	0	0	0
cg16200325	INPP5A;INPP5A;INPP5A	ENST00000368593.6;ENST00000368594.6;ENST00000423490.4	1	0	0	0	0	0	1
cg16207001	ZMIZ1	ENST00000334512.8	1	1	0	0	0	0	1
cg16223436	SORBS1;SORBS1;SORBS1;SORBS1;SORBS1;SORBS1;SORBS1;SORBS1;SORBS1;SORBS1;SORBS1;SORBS1;SORBS1;SORBS1	ENST00000277982.8;ENST00000306402.9;ENST00000354106.6;ENST00000361941.6;ENST00000371227.7;ENST00000371239.4;ENST00000371241.4;ENST00000371245.6;ENST00000371246.5;ENST00000371247.5;ENST00000371249.5;ENST00000465489.1;ENST00000474353.5;ENST00000607232.4	0	0	1	0	1	0	1
cg16232296	.	.	1	0	0	1	0	0	0
cg16232721	RGR;RGR;RGR;RGR;RGR;RGR;RGR	ENST00000358110.6;ENST00000359452.7;ENST00000372092.3;ENST00000469446.4;ENST00000478727.4;ENST00000483660.4;ENST00000483771.4	1	0	1	1	0	0	0
cg16236688	.	.	0	0	0	1	0	0	0
cg16248277	FGF8;FGF8;FGF8;FGF8;FGF8;FGF8;FGF8	ENST00000320185.5;ENST00000344255.6;ENST00000346714.6;ENST00000347978.2;ENST00000469792.5;ENST00000485728.1;ENST00000618991.3	1	0	0	0	0	0	0
cg16249105	PRDX3	ENST00000298510.3	1	0	0	0	0	1	1
cg16257029	ADAM12;ADAM12;ADAM12;AL589787.1	ENST00000368676.7;ENST00000368679.7;ENST00000448723.1;ENST00000617443.1	1	0	0	1	0	0	0
cg16260126	.	.	0	0	1	0	0	0	0
cg16260349	TSPAN14;TSPAN14;TSPAN14;TSPAN14;TSPAN14;TSPAN14;TSPAN14;TSPAN14	ENST00000341863.9;ENST00000372156.4;ENST00000372157.5;ENST00000372158.4;ENST00000372164.6;ENST00000429989.6;ENST00000469149.1;ENST00000481124.4	0	0	0	1	0	0	0
cg16265932	RBM20	ENST00000369519.3	0	0	1	0	0	0	0
cg16267979	GATA3;GATA3;GATA3	ENST00000346208.3;ENST00000379328.6;ENST00000461472.1	1	0	0	0	0	0	0
cg16279576	.	.	1	1	0	1	0	0	0
cg16289611	MMRN2	ENST00000372027.8	1	1	0	1	0	0	0
cg16300509	RP11-411B6.6;RP11-411B6.6;RP11-411B6.6;RP11-411B6.6;RP11-411B6.6;SEC31B;SEC31B;SEC31B;SEC31B;SEC31B	ENST00000527595.4;ENST00000528174.4;ENST00000529568.4;ENST00000533549.1;ENST00000557395.4;ENST00000370345.6;ENST00000462434.4;ENST00000479697.4;ENST00000480905.1;ENST00000482456.5	1	0	0	0	0	0	1
cg16300838	RP11-122K13.12;TUBGCP2;TUBGCP2;TUBGCP2;TUBGCP2;TUBGCP2	ENST00000424450.1;ENST00000252936.6;ENST00000368563.5;ENST00000417178.5;ENST00000482278.4;ENST00000543663.4	1	0	0	0	0	0	0
cg16311536	NEURL1	ENST00000369780.7	0	0	1	0	1	0	0
cg16331281	LINC00703	ENST00000454152.1	1	0	0	0	0	0	0
cg16380876	PTPRE;PTPRE;PTPRE	ENST00000254667.6;ENST00000442830.4;ENST00000471218.4	1	1	0	0	0	0	0
cg16382383	PCGF6;PCGF6;PCGF6	ENST00000337211.7;ENST00000369847.3;ENST00000490296.1	1	0	0	0	0	1	1
cg16389209	ARID5B;ARID5B	ENST00000279873.10;ENST00000309334.5	0	0	1	0	0	0	0
cg16399624	INPP5A;INPP5A;INPP5A;INPP5A	ENST00000342652.6;ENST00000368593.6;ENST00000368594.6;ENST00000498337.1	1	1	0	1	0	0	0
cg16401207	PRKG1;PRKG1;PRKG1	ENST00000373976.6;ENST00000373980.7;ENST00000373985.4	0	0	0	1	0	0	0
cg16401360	HPSE2;HPSE2;HPSE2;HPSE2;HPSE2	ENST00000370546.4;ENST00000370549.4;ENST00000370552.6;ENST00000614306.1;ENST00000628193.1	0	0	0	1	0	0	0
cg16409039	CPN1	ENST00000370418.6	1	0	0	0	0	0	0
cg16415058	SORCS1	ENST00000263054.9	0	0	0	1	0	0	0
cg16448037	EIF4EBP2	ENST00000373218.4	0	0	1	0	0	0	0
cg16454784	.	.	0	0	1	0	0	0	0
cg16468905	LINC00595;LINC00595;LINC00856;LINC00856;LINC00856	ENST00000459633.1;ENST00000461034.1;ENST00000421324.3;ENST00000432742.1;ENST00000624665.2	1	0	0	1	0	0	0
cg16475951	SEPHS1;SEPHS1;SEPHS1;SEPHS1	ENST00000327347.8;ENST00000378614.7;ENST00000413411.4;ENST00000545675.4	1	0	0	0	0	1	1
cg16490659	ARHGAP12;ARHGAP12;ARHGAP12;ARHGAP12;ARHGAP12	ENST00000311380.7;ENST00000344936.5;ENST00000375245.7;ENST00000375250.8;ENST00000396144.7	1	1	0	1	0	0	0
cg16492615	SH3PXD2A;SH3PXD2A;SH3PXD2A;SH3PXD2A	ENST00000315994.6;ENST00000355946.5;ENST00000369774.7;ENST00000420222.1	0	0	0	1	0	0	0
cg16496217	CFAP46;CFAP46	ENST00000368586.8;ENST00000476633.1	0	0	1	0	0	0	0
cg16529795	ABCD1P2	ENST00000429313.1	1	0	0	1	0	0	0
cg16544463	INPP5A;INPP5A;INPP5A	ENST00000368593.6;ENST00000368594.6;ENST00000423490.4	1	0	0	0	0	0	0
cg16606347	EBF3;EBF3	ENST00000355311.8;ENST00000368648.6	0	0	0	1	0	0	0
cg16631698	.	.	1	0	0	0	0	0	0
cg16632707	RP13-16H11.7	ENST00000454991.1	0	0	1	0	1	0	0
cg16646662	ADARB2	ENST00000381312.4	1	1	0	1	0	0	0
cg16654458	.	.	0	0	0	1	0	0	0
cg16707438	ADARB2	ENST00000381312.4	1	0	0	1	0	0	0
cg16734433	.	.	1	0	0	1	0	0	0
cg16740166	DHTKD1;DHTKD1	ENST00000263035.7;ENST00000437298.1	1	0	0	0	0	1	1
cg16748269	GPR123;GPR123-AS1	ENST00000607359.4;ENST00000444433.2	0	0	1	0	0	0	0
cg16760246	.	.	0	0	1	0	0	0	0
cg16772031	.	.	1	1	0	1	0	0	0
cg16775752	ARHGAP22;ARHGAP22;ARHGAP22;ARHGAP22;ARHGAP22;ARHGAP22;ARHGAP22;ARHGAP22;ARHGAP22;ARHGAP22	ENST00000249601.7;ENST00000374170.4;ENST00000374172.4;ENST00000417247.5;ENST00000417912.5;ENST00000435790.5;ENST00000460425.1;ENST00000471013.4;ENST00000489984.1;ENST00000515523.4	0	0	1	0	0	0	0
cg16783279	GPR26	ENST00000284674.1	1	1	0	1	0	0	0
cg16783349	.	.	0	0	0	1	0	0	0
cg16784468	PWWP2B;PWWP2B	ENST00000305233.5;ENST00000631148.1	1	0	0	0	0	0	1
cg16786144	INPP5A;INPP5A;INPP5A;INPP5A	ENST00000342652.6;ENST00000368593.6;ENST00000368594.6;ENST00000445580.1	0	0	0	1	0	0	0
cg16787600	SORCS3;SORCS3	ENST00000369699.7;ENST00000369701.6	1	1	0	1	0	0	0
cg16807679	.	.	0	0	1	0	0	0	0
cg16819272	PITRM1;PITRM1;PITRM1	ENST00000224949.7;ENST00000380989.5;ENST00000451104.5	0	0	1	0	0	0	0
cg16819768	RSU1;RSU1;RSU1;RSU1;RSU1	ENST00000345264.8;ENST00000377911.1;ENST00000377921.6;ENST00000464074.5;ENST00000602389.1	1	1	0	0	0	0	1
cg16826739	INPP5A;INPP5A;INPP5A;INPP5A	ENST00000342652.6;ENST00000368593.6;ENST00000368594.6;ENST00000498337.1	0	0	0	1	0	0	0
cg16836040	EIF5AL1;RP11-342M3.2;RP11-342M3.2;RP11-342M3.2	ENST00000520547.3;ENST00000538322.2;ENST00000607558.1;ENST00000618258.1	0	0	1	0	0	0	0
cg16841674	.	.	1	1	0	1	0	0	0
cg16845293	KNDC1;KNDC1	ENST00000304613.6;ENST00000368571.2	1	1	0	0	0	0	0
cg16862260	LDB3;LDB3;LDB3;LDB3;LDB3;LDB3;LDB3;LDB3	ENST00000263066.9;ENST00000361373.7;ENST00000372056.7;ENST00000372066.6;ENST00000429277.5;ENST00000542786.1;ENST00000623007.2;ENST00000623056.2	0	0	1	0	0	0	0
cg16863829	DUPD1	ENST00000338487.5	1	1	0	1	0	0	0
cg16868751	TBC1D12	ENST00000225235.4	1	0	0	0	0	1	1
cg16889427	DHX32;FANK1;FANK1	ENST00000415732.1;ENST00000368693.4;ENST00000368695.4	1	0	0	1	0	0	0
cg16905311	ARL5B;NSUN6;NSUN6;NSUN6;NSUN6;NSUN6	ENST00000377275.3;ENST00000414939.1;ENST00000444660.1;ENST00000449529.1;ENST00000456217.4;ENST00000607346.1	1	0	0	0	0	1	1
cg16943126	.	.	1	0	0	0	0	0	0
cg16986921	PLCE1	ENST00000260766.6	0	0	1	0	0	0	1
cg16993911	RP13-463N16.6	ENST00000478294.1	0	0	1	0	0	0	0
cg16997314	CCNY;CCNY;CCNY;CCNY;CCNY;CCNY;CCNY	ENST00000265375.12;ENST00000339497.7;ENST00000374704.6;ENST00000374706.4;ENST00000465416.4;ENST00000492478.4;ENST00000497692.1	0	0	0	1	0	0	0
cg17005446	PABPC1P8	ENST00000452851.1	1	0	0	1	0	0	0
cg17014264	.	.	1	0	0	1	0	0	0
cg17016011	INPP5A;INPP5A;INPP5A;INPP5A	ENST00000342652.6;ENST00000368593.6;ENST00000368594.6;ENST00000423490.4	1	0	0	0	0	0	1
cg17020464	CTBP2;CTBP2;CTBP2;CTBP2;CTBP2;CTBP2;CTBP2;CTBP2	ENST00000337195.8;ENST00000411419.5;ENST00000460976.4;ENST00000467395.2;ENST00000476817.1;ENST00000494626.5;ENST00000530884.1;ENST00000531469.4	0	0	0	1	0	0	0
cg17064520	LCOR;LCOR;LCOR;LCOR	ENST00000356016.6;ENST00000371097.7;ENST00000371103.6;ENST00000540664.4	1	0	0	0	0	1	1
cg17085576	.	.	1	1	0	1	0	0	0
cg17100047	LINC00856	ENST00000421324.3	1	1	0	1	0	0	0
cg17136011	TACC2;TACC2;TACC2;TACC2;TACC2;TACC2;TACC2;TACC2;TACC2;TACC2;TACC2	ENST00000334433.6;ENST00000358010.4;ENST00000369000.4;ENST00000369001.4;ENST00000369005.4;ENST00000453444.5;ENST00000492237.4;ENST00000493951.4;ENST00000513429.4;ENST00000515273.4;ENST00000515603.4	1	1	0	1	0	0	0
cg17142816	DIP2C;DIP2C	ENST00000280886.9;ENST00000423550.2	1	0	0	1	0	0	0
cg17151604	PPP3CB;PPP3CB;PPP3CB	ENST00000360663.8;ENST00000394828.5;ENST00000394829.5	1	1	0	0	0	0	1
cg17154313	COL13A1;COL13A1;COL13A1;COL13A1;COL13A1;COL13A1;COL13A1;COL13A1;COL13A1	ENST00000354547.6;ENST00000357811.6;ENST00000398969.6;ENST00000398978.6;ENST00000479733.4;ENST00000517713.4;ENST00000520133.4;ENST00000520267.4;ENST00000522165.4	1	0	0	0	0	0	1
cg17179057	HSPA14;HSPA14;HSPA14;HSPA14	ENST00000378372.6;ENST00000437161.5;ENST00000441647.1;ENST00000493863.4	1	0	1	0	0	0	1
cg17181022	CYP26C1;CYP26C1	ENST00000285949.5;ENST00000624358.2	0	0	0	1	0	0	0
cg17198051	.	.	1	0	0	0	0	0	0
cg17198320	DIP2C;DIP2C;PRR26;PRR26	ENST00000280886.9;ENST00000423550.2;ENST00000381489.6;ENST00000441152.3	1	1	1	0	0	0	0
cg17200577	PARD3;PARD3;PARD3;PARD3;PARD3;PARD3;PARD3;PARD3	ENST00000346874.7;ENST00000350537.7;ENST00000374788.6;ENST00000374789.6;ENST00000374790.6;ENST00000374794.6;ENST00000545260.4;ENST00000545693.4	1	0	0	0	0	0	1
cg17218204	TCERG1L;TCERG1L;TCERG1L-AS1	ENST00000368642.4;ENST00000483040.1;ENST00000436942.1	1	1	0	1	0	0	0
cg17246535	LINC00701	ENST00000418295.1	0	0	1	0	0	0	0
cg17247026	PRAP1	ENST00000368554.7	0	0	1	0	0	0	0
cg17249210	BTRC;BTRC;BTRC;BTRC;BTRC;BTRC	ENST00000370183.2;ENST00000370187.6;ENST00000393441.7;ENST00000408038.5;ENST00000465182.1;ENST00000475200.4	1	0	0	0	0	1	1
cg17256108	INPP5A;INPP5A;INPP5A;INPP5A	ENST00000342652.6;ENST00000368593.6;ENST00000368594.6;ENST00000498337.1	1	0	0	0	0	0	1
cg17266562	APBB1IP;APBB1IP	ENST00000356785.4;ENST00000376236.7	1	1	0	1	0	0	0
cg17267805	CXCL12;CXCL12;CXCL12;CXCL12;CXCL12;CXCL12;CXCL12;CXCL12	ENST00000343575.9;ENST00000374426.5;ENST00000374429.5;ENST00000395793.6;ENST00000395794.2;ENST00000395795.5;ENST00000488591.1;ENST00000496375.1	1	1	0	1	0	0	0
cg17270100	.	.	0	0	1	0	1	0	0
cg17277615	PIP4K2A;PIP4K2A;PIP4K2A;PIP4K2A	ENST00000323883.10;ENST00000376573.7;ENST00000545335.4;ENST00000604912.1	1	1	0	1	0	0	0
cg17285208	ADARB2	ENST00000381312.4	1	1	0	1	0	0	0
cg17292610	DUSP13;DUSP13;DUSP13;DUSP13;DUSP13;DUSP13;DUSP13;DUSP13;DUSP13;DUSP13;DUSP13;DUSP13;DUSP13;SAMD8	ENST00000308475.9;ENST00000372700.6;ENST00000372702.6;ENST00000394707.6;ENST00000472493.5;ENST00000478873.5;ENST00000479884.5;ENST00000491677.5;ENST00000494588.2;ENST00000605915.4;ENST00000607009.1;ENST00000607131.4;ENST00000607487.4;ENST00000447533.4	0	0	1	0	0	0	0
cg17293868	DIP2C;DIP2C	ENST00000280886.9;ENST00000423550.2	1	0	0	1	0	0	0
cg17307051	CCDC6;CCDC6	ENST00000263102.6;ENST00000518638.1	0	0	0	1	0	0	0
cg17315933	GPR123;GPR123;GPR123-AS1;GPR123-AS1	ENST00000392607.6;ENST00000607359.4;ENST00000366099.2;ENST00000444433.2	1	1	0	1	0	0	0
cg17337672	FGFR2;FGFR2;FGFR2;FGFR2;FGFR2;FGFR2;FGFR2;FGFR2;FGFR2;FGFR2;FGFR2;FGFR2;FGFR2;FGFR2;FGFR2;FGFR2;FGFR2;FGFR2;FGFR2;FGFR2	ENST00000336553.9;ENST00000346997.5;ENST00000351936.9;ENST00000356226.7;ENST00000357555.8;ENST00000358487.8;ENST00000359354.5;ENST00000360144.6;ENST00000369056.4;ENST00000369058.6;ENST00000369059.4;ENST00000369060.7;ENST00000369061.7;ENST00000457416.5;ENST00000490349.4;ENST00000491111.1;ENST00000604236.4;ENST00000611527.1;ENST00000613048.3;ENST00000613324.3	0	0	1	0	0	0	0
cg17342141	C10orf120;C10orf120	ENST00000329446.4;ENST00000432000.4	1	0	0	0	0	0	0
cg17367816	.	.	0	0	0	1	0	0	0
cg17389519	PTF1A	ENST00000376504.3	1	1	0	1	0	0	0
cg17401780	.	.	0	0	1	0	0	0	0
cg17418252	.	.	1	0	0	1	0	0	0
cg17422774	.	.	1	1	0	1	0	0	0
cg17422824	CAMK2G;CAMK2G;CAMK2G;CAMK2G;CAMK2G;CAMK2G;CAMK2G;CAMK2G;CAMK2G;CAMK2G;CAMK2G;CAMK2G	ENST00000305762.10;ENST00000322635.6;ENST00000322680.6;ENST00000351293.6;ENST00000372765.4;ENST00000394762.5;ENST00000423381.4;ENST00000433289.4;ENST00000441192.1;ENST00000472912.4;ENST00000474131.4;ENST00000492020.4	1	1	0	0	0	0	1
cg17425818	NRP1;NRP1;NRP1;NRP1;NRP1;NRP1;NRP1;NRP1;NRP1	ENST00000265371.7;ENST00000374816.6;ENST00000374821.8;ENST00000374822.7;ENST00000374823.8;ENST00000374867.5;ENST00000374875.4;ENST00000395995.4;ENST00000432372.5	0	0	1	0	0	0	0
cg17456994	RBM17;RBM17;RBM17;RBM17	ENST00000379888.7;ENST00000432931.4;ENST00000437845.5;ENST00000446108.4	1	1	0	0	0	1	1
cg17470449	.	.	1	0	0	0	0	0	0
cg17484771	GPR123	ENST00000607359.4	0	0	1	0	0	0	0
cg17496877	INPP5A;INPP5A;INPP5A;INPP5A	ENST00000342652.6;ENST00000368593.6;ENST00000368594.6;ENST00000423490.4	0	0	1	0	0	0	1
cg17505469	.	.	1	1	0	1	0	0	0
cg17513943	MASTL;MASTL;MASTL;YME1L1;YME1L1;YME1L1;YME1L1;YME1L1;YME1L1;YME1L1;YME1L1	ENST00000342386.9;ENST00000375940.7;ENST00000375946.7;ENST00000326799.6;ENST00000375972.6;ENST00000376016.6;ENST00000396296.6;ENST00000427324.4;ENST00000477432.1;ENST00000491542.5;ENST00000613434.3	1	0	0	0	0	1	1
cg17520000	AKR1C8P;AKR1C8P	ENST00000578467.2;ENST00000584929.5	0	0	0	1	0	0	0
cg17547994	CALHM1;RP11-225H22.4	ENST00000329905.5;ENST00000411906.1	0	0	1	0	1	0	0
cg17548395	BICC1	ENST00000373886.6	1	0	0	0	0	0	0
cg17555806	.	.	1	0	1	0	0	0	0
cg17559213	ZMIZ1-AS1;ZMIZ1-AS1	ENST00000440151.1;ENST00000456353.4	1	0	0	0	0	1	1
cg17560720	ANKRD16;ANKRD16;ANKRD16;FBXO18;FBXO18;FBXO18;FBXO18	ENST00000191063.8;ENST00000380092.7;ENST00000380094.8;ENST00000362091.7;ENST00000397269.6;ENST00000462507.1;ENST00000470089.4	1	0	0	0	0	1	1
cg17572155	.	.	1	0	0	1	0	0	0
cg17583413	NEUROG3	ENST00000242462.4	1	1	0	1	0	0	0
cg17589590	PAX2;PAX2;PAX2;PAX2;PAX2;PAX2;PAX2;PAX2	ENST00000355243.6;ENST00000361791.6;ENST00000370296.5;ENST00000427256.4;ENST00000428433.4;ENST00000553492.4;ENST00000554172.2;ENST00000554363.2	0	0	1	0	0	0	0
cg17598190	PFKP;PFKP;PFKP	ENST00000381075.5;ENST00000381125.7;ENST00000413079.1	1	0	0	0	0	0	1
cg17620335	NCOA4;NCOA4;NCOA4;NCOA4;NCOA4	ENST00000578454.4;ENST00000579039.2;ENST00000580070.4;ENST00000581486.4;ENST00000585056.4	1	1	0	1	0	0	0
cg17641346	SMC3;SMC3	ENST00000361804.4;ENST00000462899.1	1	0	0	0	0	0	1
cg17665608	CSGALNACT2;RP11-351D16.3	ENST00000374466.3;ENST00000609407.1	1	0	0	0	0	1	1
cg17669497	.	.	0	0	0	1	0	0	0
cg17680696	ABLIM1;ABLIM1;ABLIM1;ABLIM1	ENST00000369252.7;ENST00000392952.6;ENST00000392955.6;ENST00000533213.5	1	0	0	0	0	0	1
cg17703212	DYDC1;DYDC1;DYDC1;DYDC1;DYDC2;DYDC2;DYDC2;DYDC2;DYDC2;DYDC2;DYDC2	ENST00000372202.4;ENST00000372204.6;ENST00000453477.1;ENST00000454362.4;ENST00000256039.2;ENST00000372197.4;ENST00000372198.4;ENST00000372199.4;ENST00000411538.4;ENST00000444807.5;ENST00000616870.3	0	0	1	0	0	0	0
cg17711595	ZNF239;ZNF239;ZNF239;ZNF239	ENST00000374446.5;ENST00000426961.1;ENST00000491188.1;ENST00000535642.4	0	0	1	0	0	0	0
cg17714832	SYCE1;SYCE1;SYCE1;SYCE1	ENST00000303903.9;ENST00000343131.5;ENST00000368517.6;ENST00000479535.2	1	0	1	0	0	0	0
cg17723653	SYNPO2L;SYNPO2L	ENST00000372873.7;ENST00000394810.2	0	0	0	1	0	0	0
cg17732552	.	.	1	1	0	1	0	0	0
cg17735320	PAOX;PAOX;PAOX;PAOX;PAOX;PAOX;PAOX;PAOX;PAOX	ENST00000278060.8;ENST00000356306.8;ENST00000357296.6;ENST00000368535.2;ENST00000476834.5;ENST00000480071.2;ENST00000483211.5;ENST00000528127.1;ENST00000529585.4	1	0	0	0	0	1	1
cg17739550	GPR123	ENST00000607359.4	1	0	0	1	0	0	0
cg17745251	SKIDA1;SKIDA1	ENST00000444772.3;ENST00000449193.5	0	0	1	0	0	0	1
cg17764572	.	.	1	1	0	1	0	0	0
cg17775079	JMJD1C;JMJD1C-AS1	ENST00000399262.5;ENST00000609436.1	0	0	0	1	0	0	0
cg17792740	ADIRF;ADIRF;ADIRF;ADIRF-AS1;ADIRF-AS1;ADIRF-AS1;AGAP11;MMRN2;MMRN2	ENST00000372013.6;ENST00000416348.1;ENST00000561504.1;ENST00000418273.2;ENST00000440490.1;ENST00000609111.1;ENST00000433214.2;ENST00000474994.2;ENST00000609457.4	1	0	0	1	0	0	0
cg17796960	SCART1;SCART1;SCART1;SCART1	ENST00000462252.1;ENST00000463137.4;ENST00000482993.5;ENST00000488261.5	1	0	0	0	0	0	0
cg17827470	SPAG6	ENST00000487973.1	1	0	0	0	0	0	0
cg17827767	LRIT1	ENST00000372105.3	0	0	1	0	0	0	0
cg17834180	ACADSB;ACADSB;IKZF5;IKZF5;IKZF5;IKZF5;IKZF5	ENST00000358776.6;ENST00000368869.7;ENST00000368886.8;ENST00000469821.1;ENST00000479103.1;ENST00000496605.4;ENST00000617859.3	1	0	0	0	0	0	1
cg17834185	KNDC1;KNDC1;KNDC1;KNDC1;KNDC1	ENST00000304613.6;ENST00000368571.2;ENST00000478074.4;ENST00000485110.4;ENST00000530127.1	0	0	1	0	0	0	0
cg17840997	TCERG1L;TCERG1L	ENST00000368642.4;ENST00000483040.1	1	1	0	1	0	0	0
cg17853642	TCERG1L;TCERG1L	ENST00000368642.4;ENST00000483040.1	1	1	0	1	0	0	0
cg17853667	.	.	0	0	0	1	0	0	0
cg17859393	SVIL;SVIL;SVIL;SVIL	ENST00000355867.7;ENST00000375398.5;ENST00000375400.6;ENST00000474106.4	1	0	0	0	0	0	1
cg17861618	GPR123;GPR123;GPR123	ENST00000392606.2;ENST00000392607.6;ENST00000607359.4	0	0	1	0	1	0	0
cg17868515	HPSE2;HPSE2;HPSE2;HPSE2	ENST00000370546.4;ENST00000370549.4;ENST00000370552.6;ENST00000628193.1	1	1	0	1	0	0	0
cg17875135	HTRA1	ENST00000368984.6	0	0	1	0	0	0	0
cg17888985	.	.	0	0	1	0	0	0	0
cg17891977	.	.	1	1	0	1	0	0	0
cg17894577	ITGA8	ENST00000378076.3	1	1	0	1	0	0	0
cg17905091	DIP2C;DIP2C;DIP2C	ENST00000280886.9;ENST00000381496.6;ENST00000423550.2	1	0	0	0	0	0	0
cg17907056	MTPAP;MTPAP;MTPAP;MTPAP	ENST00000263063.7;ENST00000417581.1;ENST00000421701.1;ENST00000488290.4	1	1	0	1	0	0	0
cg17924283	.	.	1	1	0	0	0	0	0
cg17929627	MKI67;MKI67;MKI67;MKI67	ENST00000368653.6;ENST00000368654.6;ENST00000478293.1;ENST00000617118.1	1	0	0	0	0	1	1
cg17964955	RBP3	ENST00000584701.1	1	0	0	0	0	0	0
cg17974053	LINC01163;LINC01163	ENST00000626518.1;ENST00000630252.1	1	0	0	0	0	1	1
cg17989763	.	.	0	0	1	0	0	0	0
cg18002339	VWA2;VWA2;VWA2	ENST00000298715.7;ENST00000392982.6;ENST00000603594.2	0	0	1	0	0	0	0
cg18006379	TCERG1L;TCERG1L	ENST00000368642.4;ENST00000483040.1	1	1	0	1	0	0	0
cg18010762	FAM188A;FAM188A	ENST00000277632.6;ENST00000477891.1	1	0	0	0	0	1	1
cg18014573	.	.	1	0	0	0	0	0	0
cg18022769	GPR158;GPR158	ENST00000376351.3;ENST00000490549.1	1	1	0	1	0	0	0
cg18057959	CTBP2;CTBP2;CTBP2;CTBP2;CTBP2;CTBP2;CTBP2;CTBP2	ENST00000309035.9;ENST00000334808.9;ENST00000337195.8;ENST00000411419.5;ENST00000460976.4;ENST00000493552.1;ENST00000494626.5;ENST00000531469.4	1	0	0	0	0	0	1
cg18064538	.	.	1	0	0	0	0	0	0
cg18075115	IDE;IDE	ENST00000265986.9;ENST00000371581.8	1	0	0	0	0	0	1
cg18076559	STAMBPL1;STAMBPL1;STAMBPL1	ENST00000371926.6;ENST00000371927.6;ENST00000461650.1	1	1	0	0	0	1	1
cg18088056	ZSWIM8;ZSWIM8;ZSWIM8;ZSWIM8;ZSWIM8;ZSWIM8;ZSWIM8;ZSWIM8;ZSWIM8;ZSWIM8;ZSWIM8	ENST00000398706.5;ENST00000412198.4;ENST00000431225.4;ENST00000433366.5;ENST00000492395.4;ENST00000603114.4;ENST00000603187.4;ENST00000604524.4;ENST00000604729.4;ENST00000604754.1;ENST00000605216.4	1	1	0	0	0	0	1
cg18099423	KCNMA1;KCNMA1;KCNMA1;KCNMA1;KCNMA1;KCNMA1;KCNMA1;KCNMA1;KCNMA1;KCNMA1;KCNMA1;KCNMA1;KCNMA1;KCNMA1;KCNMA1;KCNMA1;KCNMA1;KCNMA1	ENST00000286627.8;ENST00000286628.11;ENST00000354353.8;ENST00000372403.7;ENST00000372408.5;ENST00000372421.8;ENST00000372437.4;ENST00000372440.4;ENST00000372443.4;ENST00000404771.6;ENST00000404857.4;ENST00000406533.6;ENST00000428546.1;ENST00000434208.4;ENST00000450795.4;ENST00000457953.4;ENST00000604624.4;ENST00000626620.1	0	0	1	0	0	0	0
cg18119999	LINC01163;LINC01163	ENST00000626518.1;ENST00000630252.1	1	1	0	1	0	0	0
cg18120576	ANXA8L1;ANXA8L1	ENST00000614356.1;ENST00000616785.1	0	0	1	0	0	0	0
cg18129282	.	.	1	0	0	0	0	0	0
cg18145196	VCL;VCL;VCL;VCL;VCL;VCL	ENST00000211998.7;ENST00000372755.6;ENST00000461383.1;ENST00000478896.2;ENST00000623461.2;ENST00000624354.2	1	0	0	1	0	0	0
cg18147208	AL031601.5	ENST00000622823.3	1	1	1	1	0	0	0
cg18171855	RP11-526P5.2;RP11-526P5.2	ENST00000437289.1;ENST00000438753.1	1	0	0	1	0	0	0
cg18199666	CHAT;CHAT;CHAT;CHAT;CHAT;CHAT;CHAT;CHAT	ENST00000337653.5;ENST00000339797.4;ENST00000351556.6;ENST00000395559.5;ENST00000395562.2;ENST00000460699.4;ENST00000466590.5;ENST00000481336.4	1	0	0	1	0	0	0
cg18200800	TUBGCP2;TUBGCP2;TUBGCP2;TUBGCP2;TUBGCP2;TUBGCP2	ENST00000252936.6;ENST00000368562.4;ENST00000368563.5;ENST00000417178.5;ENST00000482278.4;ENST00000543663.4	1	1	0	0	0	0	1
cg18207676	ACTBP14	ENST00000411655.1	1	0	0	0	0	0	1
cg18218884	LDB1;LDB1	ENST00000361198.8;ENST00000425280.1	1	0	0	0	0	0	1
cg18219997	LRRC27;LRRC27;LRRC27;LRRC27;LRRC27;LRRC27;LRRC27;LRRC27;LRRC27	ENST00000344079.8;ENST00000368612.3;ENST00000368613.7;ENST00000368614.6;ENST00000462656.4;ENST00000472387.4;ENST00000472556.4;ENST00000475747.4;ENST00000625755.1	0	0	0	1	0	0	0
cg18221168	OGDHL;OGDHL;OGDHL	ENST00000374103.7;ENST00000419399.3;ENST00000432695.2	1	1	0	0	0	0	0
cg18234089	SUPV3L1;SUPV3L1;SUPV3L1;SUPV3L1	ENST00000359655.7;ENST00000422378.1;ENST00000471069.4;ENST00000483572.4	1	0	0	0	0	1	1
cg18240543	CRTAC1;CRTAC1;GOLGA7B;GOLGA7B;GOLGA7B	ENST00000370597.6;ENST00000413387.4;ENST00000370602.4;ENST00000423054.1;ENST00000596005.2	0	0	0	1	0	0	0
cg18261944	ZCCHC24;ZCCHC24	ENST00000372333.3;ENST00000372336.3	1	0	0	0	0	0	0
cg18262201	PFKFB3;PFKFB3	ENST00000379789.7;ENST00000536985.4	1	1	0	1	0	0	0
cg18311678	CDHR1;CDHR1	ENST00000332904.6;ENST00000623527.2	0	0	0	1	0	0	0
cg18326783	LZTS2;LZTS2	ENST00000370220.1;ENST00000370223.6	1	1	0	0	0	0	1
cg18332480	PCDH15;PCDH15;PCDH15;PCDH15;PCDH15;PCDH15;PCDH15;PCDH15;PCDH15;PCDH15;PCDH15;PCDH15;PCDH15;PCDH15;PCDH15;PCDH15;PCDH15;PCDH15;PCDH15;PCDH15;PCDH15;PCDH15;PCDH15;PCDH15;PCDH15;PCDH15;PCDH15;PCDH15;PCDH15	ENST00000320301.9;ENST00000361849.6;ENST00000373956.6;ENST00000373957.6;ENST00000373965.5;ENST00000395430.4;ENST00000395432.5;ENST00000395433.4;ENST00000395438.4;ENST00000395440.4;ENST00000395442.4;ENST00000395445.4;ENST00000395446.4;ENST00000409834.4;ENST00000414367.4;ENST00000414778.4;ENST00000437009.4;ENST00000448885.4;ENST00000463095.2;ENST00000495484.4;ENST00000612394.3;ENST00000613657.3;ENS…	1	0	0	1	0	0	0
cg18334288	DIP2C;DIP2C	ENST00000280886.9;ENST00000381496.6	1	0	0	0	0	0	1
cg18360825	LZTS2;LZTS2	ENST00000370220.1;ENST00000370223.6	1	0	0	0	0	0	1
cg18364678	KCNIP2;KCNIP2;KCNIP2;KCNIP2;KCNIP2;KCNIP2-AS1	ENST00000348850.8;ENST00000355657.5;ENST00000356640.5;ENST00000358038.6;ENST00000460388.4;ENST00000412353.1	1	0	0	0	0	0	1
cg18405079	.	.	0	0	1	0	0	0	0
cg18440692	FAM53B;RP11-12J10.3	ENST00000337318.6;ENST00000494792.1	0	0	1	0	0	0	0
cg18441102	DOCK1;DOCK1;FAM196A;FAM196A;FAM196A	ENST00000280333.8;ENST00000623213.1;ENST00000424811.2;ENST00000522781.4;ENST00000614311.3	1	1	0	0	0	0	1
cg18442019	DIP2C;DIP2C;DIP2C	ENST00000280886.9;ENST00000381496.6;ENST00000423550.2	1	0	0	0	0	0	0
cg18460575	MGMT	ENST00000306010.7	0	0	1	0	0	0	0
cg18462381	FOXI2;RP11-288A5.2	ENST00000388920.4;ENST00000623953.1	0	0	0	1	0	0	0
cg18493238	ANKRD30A;ANKRD30A;ANKRD30A;ANKRD30A	ENST00000361713.1;ENST00000374660.4;ENST00000602533.4;ENST00000611781.3	1	1	0	1	0	0	0
cg18527276	STK32C;STK32C;STK32C	ENST00000298630.6;ENST00000368620.2;ENST00000368622.4	1	0	0	0	0	0	0
cg18537930	.	.	1	1	0	0	0	0	0
cg18565200	.	.	0	0	1	0	0	0	0
cg18565783	.	.	1	1	0	1	0	0	0
cg18577511	HPSE2;HPSE2;HPSE2;HPSE2;HPSE2	ENST00000370546.4;ENST00000370549.4;ENST00000370552.6;ENST00000614306.1;ENST00000628193.1	0	0	1	0	0	0	0
cg18582358	HIF1AN	ENST00000299163.6	0	0	1	0	0	0	1
cg18589102	.	.	1	1	0	1	0	0	0
cg18597643	PCDH15	ENST00000613346.3	1	1	0	1	0	0	0
cg18599069	GATA3;GATA3;GATA3	ENST00000346208.3;ENST00000379328.6;ENST00000481743.1	0	0	1	0	0	0	0
cg18601466	.	.	1	1	0	1	0	0	0
cg18605729	SFTPD	ENST00000444384.3	1	0	0	0	0	0	1
cg18618334	CXCL12;CXCL12;CXCL12;CXCL12;CXCL12;CXCL12;CXCL12;CXCL12	ENST00000343575.9;ENST00000374426.5;ENST00000374429.5;ENST00000395793.6;ENST00000395794.2;ENST00000395795.5;ENST00000488591.1;ENST00000496375.1	1	1	0	1	0	0	0
cg18621256	CTA-109P11.4	ENST00000549104.1	0	0	0	1	0	0	0
cg18629132	.	.	0	0	1	0	0	0	0
cg18650219	.	.	1	0	0	1	0	0	0
cg18663768	MGEA5;MGEA5;MGEA5;MGEA5;MGEA5;MGEA5;MGEA5;MGEA5	ENST00000357797.8;ENST00000361464.6;ENST00000439817.4;ENST00000461645.1;ENST00000462994.1;ENST00000479811.4;ENST00000482611.4;ENST00000494347.4	1	0	0	0	0	0	1
cg18688392	ZMIZ1;ZMIZ1;ZMIZ1	ENST00000334512.8;ENST00000446377.3;ENST00000611351.1	0	0	0	1	0	0	0
cg18690729	C10orf90	ENST00000488181.1	0	0	0	1	0	0	0
cg18737081	ZMIZ1;ZMIZ1	ENST00000334512.8;ENST00000611351.1	1	1	0	1	0	0	0
cg18745752	TCF7L2;TCF7L2;TCF7L2;TCF7L2;TCF7L2;TCF7L2;TCF7L2;TCF7L2;TCF7L2;TCF7L2;TCF7L2;TCF7L2;TCF7L2;TCF7L2;TCF7L2	ENST00000346198.5;ENST00000349937.5;ENST00000352065.8;ENST00000355717.7;ENST00000355995.7;ENST00000369395.4;ENST00000369397.7;ENST00000534894.4;ENST00000536810.4;ENST00000538897.4;ENST00000542695.4;ENST00000543371.4;ENST00000545257.4;ENST00000627217.1;ENST00000629706.1	1	0	0	0	0	0	1
cg18761893	PPRC1;PPRC1	ENST00000278070.5;ENST00000413464.5	1	0	0	0	0	1	1
cg18783033	KRT8P38;LIPK	ENST00000441370.1;ENST00000404190.1	1	0	0	0	0	0	0
cg18833880	EBF3;EBF3	ENST00000355311.8;ENST00000368648.6	0	0	1	0	0	0	0
cg18834029	DPCD;DPCD;DPCD;DPCD;POLL;POLL;POLL;POLL;POLL;POLL;POLL;POLL;POLL;POLL	ENST00000370147.4;ENST00000370151.7;ENST00000470165.1;ENST00000626968.1;ENST00000299206.7;ENST00000339310.6;ENST00000370162.6;ENST00000370172.4;ENST00000413344.4;ENST00000429502.1;ENST00000430045.1;ENST00000461587.1;ENST00000470140.4;ENST00000628479.1	1	0	0	0	0	0	0
cg18847882	CYP17A1;CYP17A1	ENST00000369887.3;ENST00000489268.1	1	0	0	0	0	1	0
cg18849160	.	.	0	0	1	0	0	0	0
cg18854169	RBP3	ENST00000584701.1	1	0	0	0	0	0	0
cg18862686	MGMT	ENST00000306010.7	1	0	0	0	0	0	1
cg18876201	TCERG1L;TCERG1L	ENST00000368642.4;ENST00000483040.1	1	1	0	1	0	0	0
cg18893528	.	.	1	1	0	0	0	0	0
cg18917524	.	.	0	0	0	1	0	0	0
cg18918047	TUBGCP2;TUBGCP2;TUBGCP2;TUBGCP2;TUBGCP2;TUBGCP2	ENST00000252936.6;ENST00000368562.4;ENST00000368563.5;ENST00000417178.5;ENST00000482278.4;ENST00000543663.4	0	0	1	0	0	0	1
cg18944640	ADARB2	ENST00000381312.4	0	0	0	1	0	0	0
cg18983789	.	.	0	0	0	1	0	0	0
cg18994606	ADD3;ADD3;ADD3;ADD3;ADD3;ADD3;ADD3;ADD3;ADD3;ADD3;ADD3;ADD3	ENST00000277900.11;ENST00000356080.7;ENST00000360162.6;ENST00000459738.4;ENST00000468251.4;ENST00000475954.4;ENST00000484622.4;ENST00000487085.4;ENST00000495661.4;ENST00000496517.4;ENST00000497125.4;ENST00000611329.1	1	1	0	0	0	0	0
cg19014323	HNRNPF;HNRNPF;HNRNPF	ENST00000337970.6;ENST00000356053.6;ENST00000357065.7	1	0	0	0	0	1	1
cg19015961	ACTA2;ACTA2;ACTA2;ACTA2;ACTA2;ACTA2;ACTA2;STAMBPL1	ENST00000224784.9;ENST00000415557.1;ENST00000458159.4;ENST00000458208.4;ENST00000480297.4;ENST00000482085.1;ENST00000488967.4;ENST00000371927.6	1	0	0	1	0	0	0
cg19023362	DOCK1;DOCK1;FAM196A;FAM196A;FAM196A	ENST00000280333.8;ENST00000623213.1;ENST00000424811.2;ENST00000522781.4;ENST00000614311.3	1	0	0	0	0	0	1
cg19032597	ADRA2A	ENST00000280155.3	1	0	0	0	0	0	1
cg19040385	SORCS1;SORCS1;SORCS1;SORCS1	ENST00000263054.9;ENST00000344440.7;ENST00000612154.3;ENST00000622431.3	1	0	0	0	0	0	0
cg19040518	NDST2;NDST2;RP11-574K11.31	ENST00000309979.9;ENST00000398701.2;ENST00000603027.4	1	0	0	0	0	1	1
cg19046793	ADARB2	ENST00000381312.4	1	1	0	0	0	0	0
cg19057830	ZNF503-AS2;ZNF503-AS2;ZNF503-AS2;ZNF503-AS2;ZNF503-AS2;ZNF503-AS2	ENST00000425916.4;ENST00000466942.2;ENST00000484411.1;ENST00000486015.1;ENST00000491557.2;ENST00000527641.1	0	0	1	0	0	0	0
cg19073447	STK32C;STK32C;STK32C	ENST00000298630.6;ENST00000368622.4;ENST00000462160.4	0	0	1	0	1	0	0
cg19096048	ADARB2;ADARB2-AS1	ENST00000381312.4;ENST00000421697.2	1	0	0	1	0	0	0
cg19103219	LINC01475;LINC01475;RP11-129J12.1	ENST00000548010.1;ENST00000552096.4;ENST00000452494.1	1	0	0	1	0	0	0
cg19104196	SFMBT2;SFMBT2	ENST00000361972.7;ENST00000397167.4	1	1	0	1	0	0	0
cg19109397	ANK3;ANK3;ANK3;ANK3;ANK3;ANK3;ANK3;ANK3;ANK3;ANK3;ANK3;ANK3	ENST00000280772.5;ENST00000355288.5;ENST00000373820.4;ENST00000373827.5;ENST00000503366.4;ENST00000511043.4;ENST00000610321.3;ENST00000610901.3;ENST00000613207.3;ENST00000616444.3;ENST00000618374.3;ENST00000621739.1	1	0	0	0	0	0	1
cg19138250	.	.	1	0	0	0	0	1	1
cg19149132	.	.	0	0	1	0	0	0	0
cg19175226	STK32C;STK32C;STK32C	ENST00000298630.6;ENST00000368620.2;ENST00000368622.4	1	1	0	0	0	0	0
cg19179099	.	.	0	0	0	1	0	0	0
cg19180542	ZNF37BP;ZNF37BP;ZNF37BP	ENST00000435805.5;ENST00000452075.6;ENST00000473592.1	1	0	0	0	0	1	1
cg19194098	ARMC4;RP11-218D6.4	ENST00000305242.8;ENST00000425137.1	1	0	0	1	0	1	0
cg19197905	LCOR;LCOR;LCOR;LCOR;LCOR;LCOR	ENST00000356016.6;ENST00000371097.7;ENST00000371103.6;ENST00000463415.1;ENST00000498444.4;ENST00000540664.4	0	0	1	0	0	0	0
cg19219503	ANKRD30A;ANKRD30A;ANKRD30A;ANKRD30A	ENST00000361713.1;ENST00000374660.4;ENST00000602533.4;ENST00000611781.3	1	1	0	1	0	0	0
cg19223579	NRAP;NRAP;NRAP;NRAP	ENST00000359988.3;ENST00000360478.6;ENST00000369358.7;ENST00000369360.6	0	0	1	0	0	0	0
cg19256291	.	.	1	1	0	1	0	0	0
cg19262683	.	.	0	0	1	0	0	0	0
cg19290577	RP11-355F22.1	ENST00000575236.1	1	1	0	0	0	0	0
cg19299265	.	.	1	1	0	1	0	0	0
cg19310581	.	.	0	0	1	0	0	0	0
cg19334176	DIP2C;DIP2C	ENST00000280886.9;ENST00000381496.6	1	0	0	0	0	0	0
cg19338844	SFR1;SFR1;SFR1	ENST00000369727.3;ENST00000369729.6;ENST00000463224.4	1	0	0	0	0	1	1
cg19343449	SFMBT2;SFMBT2;SFMBT2	ENST00000361972.7;ENST00000379713.6;ENST00000397167.4	1	1	0	1	0	0	0
cg19368016	CELF2;CELF2	ENST00000416382.5;ENST00000542579.4	1	0	1	0	0	0	0
cg19368031	KAT6B;KAT6B;KAT6B;KAT6B;KAT6B	ENST00000287239.7;ENST00000372711.1;ENST00000372714.4;ENST00000372724.4;ENST00000372725.4	0	0	1	0	0	0	0
cg19399285	.	.	1	1	0	1	0	0	0
cg19402603	.	.	1	0	0	1	0	0	0
cg19403534	PRLHR	ENST00000239032.3	0	0	0	1	0	0	0
cg19413251	ITGB1;ITGB1;RP11-462L8.1	ENST00000475184.4;ENST00000534049.4;ENST00000450890.4	0	0	1	0	0	0	0
cg19436700	BNIP3;BNIP3;RP11-45A17.2	ENST00000368636.7;ENST00000540159.2;ENST00000614406.1	1	1	0	1	0	0	0
cg19439651	.	.	1	0	0	0	0	0	0
cg19440955	GOLGA7B;LINC00866	ENST00000370602.4;ENST00000427379.2	1	0	0	0	0	1	1
cg19453742	SLIT1;SLIT1;SLIT1;SLIT1;SLIT1;SLIT1-AS1	ENST00000266058.7;ENST00000314867.8;ENST00000371041.3;ENST00000371070.7;ENST00000497714.1;ENST00000424428.1	1	0	0	0	0	0	0
cg19501502	CAMK1D;CAMK1D;CAMK1D	ENST00000378845.4;ENST00000487696.1;ENST00000619168.3	0	0	1	0	1	0	0
cg19527748	CSGALNACT2;RP11-351D16.3	ENST00000374466.3;ENST00000609407.1	1	0	0	0	0	0	1
cg19534870	.	.	1	1	0	1	0	0	0
cg19557025	INPP5A;INPP5A;INPP5A;INPP5A	ENST00000342652.6;ENST00000368593.6;ENST00000368594.6;ENST00000423490.4	1	0	0	0	0	0	1
cg19569081	PPRC1;PPRC1	ENST00000278070.5;ENST00000413464.5	1	1	0	0	0	1	1
cg19571004	CYP2E1;CYP2E1;CYP2E1;CYP2E1;CYP2E1;CYP2E1;CYP2E1;CYP2E1;RP11-108K14.12	ENST00000252945.6;ENST00000418356.1;ENST00000421586.4;ENST00000463117.5;ENST00000477500.4;ENST00000480558.1;ENST00000541080.4;ENST00000541261.1;ENST00000622716.1	0	0	1	0	0	0	0
cg19591595	.	.	1	1	0	1	0	0	0
cg19603836	KIAA1462	ENST00000375377.1	0	0	0	1	0	0	0
cg19652416	CFAP46	ENST00000368586.8	0	0	1	0	0	0	0
cg19653951	AGAP6;AGAP6;AGAP6;AGAP6	ENST00000374056.7;ENST00000412531.3;ENST00000618025.3;ENST00000622418.3	1	0	0	0	0	0	0
cg19658209	.	.	1	0	0	0	0	1	1
cg19677522	C10orf67;C10orf67;RP11-371A19.2	ENST00000323327.4;ENST00000376500.4;ENST00000443224.1	0	0	1	0	0	0	0
cg19681528	SIRT1;SIRT1;SIRT1;SIRT1	ENST00000212015.9;ENST00000432464.4;ENST00000473922.1;ENST00000497639.4	1	0	0	0	0	0	1
cg19683608	DIP2C;DIP2C;PRR26;PRR26	ENST00000280886.9;ENST00000423550.2;ENST00000381489.6;ENST00000441152.3	1	0	0	0	0	0	0
cg19684392	ZNF32;ZNF32;ZNF32-AS3	ENST00000374433.5;ENST00000395797.1;ENST00000458063.1	1	0	0	0	0	1	1
cg19692340	KCNMA1;KCNMA1;KCNMA1;KCNMA1;KCNMA1;KCNMA1;KCNMA1;KCNMA1;KCNMA1;KCNMA1;KCNMA1;KCNMA1;KCNMA1;KCNMA1;KCNMA1	ENST00000286627.8;ENST00000286628.11;ENST00000354353.8;ENST00000372403.7;ENST00000372408.5;ENST00000372421.8;ENST00000372437.4;ENST00000372440.4;ENST00000372443.4;ENST00000404771.6;ENST00000404857.4;ENST00000406533.6;ENST00000457953.4;ENST00000604624.4;ENST00000626620.1	1	1	0	0	0	0	0
cg19695507	BEND7;BEND7	ENST00000341083.6;ENST00000378605.3	0	0	1	0	0	0	0
cg19699317	.	.	1	1	0	1	0	0	0
cg19708903	BNIP3;BNIP3;RP11-45A17.2	ENST00000368636.7;ENST00000540159.2;ENST00000614406.1	0	0	1	0	0	0	1
cg19726363	.	.	1	1	0	1	0	0	0
cg19738950	ADARB2;ADARB2-AS1;ADARB2-AS1	ENST00000381312.4;ENST00000381301.3;ENST00000421697.2	0	0	0	1	0	0	0
cg19763699	STAM	ENST00000377524.6	1	0	0	0	0	0	0
cg19778971	.	.	1	0	0	0	0	0	0
cg19780403	.	.	1	0	0	0	0	0	0
cg19780563	EXOC6	ENST00000371552.7	0	0	1	0	0	0	0
cg19784622	DOCK1;DOCK1	ENST00000280333.8;ENST00000623213.1	1	1	0	0	0	0	1
cg19810726	ADARB2	ENST00000381312.4	1	1	0	1	0	0	0
cg19832312	P4HA1;P4HA1;P4HA1;P4HA1;P4HA1	ENST00000263556.3;ENST00000307116.5;ENST00000373008.5;ENST00000394890.5;ENST00000440381.4	1	0	0	0	0	1	1
cg19838697	DNAJC9;DNAJC9;DNAJC9-AS1;DNAJC9-AS1	ENST00000372950.4;ENST00000469143.1;ENST00000440197.2;ENST00000513954.1	1	0	0	0	0	1	1
cg19883813	GATA3;GATA3	ENST00000346208.3;ENST00000379328.6	1	0	0	0	0	0	0
cg19893670	UBE2D1;UBE2D1	ENST00000373910.7;ENST00000615793.1	1	0	0	0	0	0	1
cg19894382	RP11-179B15.6	ENST00000562575.1	1	0	0	0	0	0	0
cg19902173	DIP2C;DIP2C;DIP2C	ENST00000280886.9;ENST00000381496.6;ENST00000423550.2	1	0	0	0	0	0	0
cg19902302	.	.	0	0	1	0	0	0	0
cg19909787	HMX2	ENST00000339992.3	1	0	0	1	0	0	0
cg19910231	PFKP;PFKP;PFKP	ENST00000381075.5;ENST00000381125.7;ENST00000413079.1	1	0	0	0	0	0	1
cg19918488	CELF2;CELF2;CELF2;CELF2;CELF2;CELF2;CELF2;CELF2	ENST00000354897.3;ENST00000399850.6;ENST00000416382.5;ENST00000417956.5;ENST00000542579.4;ENST00000608830.4;ENST00000609692.4;ENST00000609870.4	1	0	0	1	0	0	0
cg19946982	NEURL1;NEURL1	ENST00000369780.7;ENST00000437579.1	0	0	1	0	0	0	0
cg19977021	MEIG1;MEIG1;MEIG1;MEIG1;MEIG1	ENST00000378240.1;ENST00000407572.4;ENST00000467536.1;ENST00000477770.4;ENST00000496225.2	1	1	0	0	0	0	0
cg20023259	PITX3	ENST00000370002.6	1	0	0	1	0	0	0
cg20023675	ITIH5;ITIH5;ITIH5;ITIH5;ITIH5;ITIH5;ITIH5	ENST00000397145.5;ENST00000397146.5;ENST00000434980.4;ENST00000468389.4;ENST00000476417.4;ENST00000492668.4;ENST00000613909.3	0	0	1	0	0	0	0
cg20035724	LARP4B;LARP4B;LARP4B	ENST00000316157.6;ENST00000612396.3;ENST00000614908.3	1	0	0	0	0	0	1
cg20044918	GPR123;GPR123	ENST00000392607.6;ENST00000607359.4	0	0	1	0	0	0	0
cg20047561	C1QL3;C1QL3	ENST00000298943.3;ENST00000619991.1	1	1	0	1	0	0	0
cg20048045	CHST3	ENST00000373115.4	1	0	0	1	0	0	0
cg20066227	C1QL3;C1QL3	ENST00000298943.3;ENST00000619991.1	1	0	0	0	0	0	1
cg20075270	ZFAND4;ZFAND4;ZFAND4;ZFAND4;ZFAND4;ZFAND4;ZFAND4	ENST00000335258.8;ENST00000344646.8;ENST00000374366.6;ENST00000374371.5;ENST00000465407.4;ENST00000495747.4;ENST00000497028.4	1	1	0	1	0	0	0
cg20090194	MYOZ1	ENST00000359322.4	0	0	0	1	0	0	0
cg20090482	TUBGCP2;TUBGCP2;TUBGCP2;TUBGCP2;TUBGCP2;TUBGCP2;TUBGCP2	ENST00000252936.6;ENST00000368563.5;ENST00000417178.5;ENST00000470829.1;ENST00000482278.4;ENST00000487796.2;ENST00000543663.4	0	0	1	0	0	0	1
cg20095628	C10orf67	ENST00000376500.4	1	0	0	1	0	0	0
cg20095920	ARHGAP12;ARHGAP12;ARHGAP12;ARHGAP12	ENST00000344936.5;ENST00000375245.7;ENST00000375250.8;ENST00000396144.7	1	0	0	0	0	1	1
cg20124602	.	.	0	0	1	0	0	0	0
cg20137415	JAKMIP3	ENST00000298622.7	0	0	1	0	0	0	0
cg20149094	.	.	1	1	0	0	0	0	0
cg20151668	ABI1;ABI1;ABI1;ABI1;ABI1;ABI1;ABI1;ABI1;ABI1;ABI1;ABI1;ABI1	ENST00000346832.8;ENST00000359188.7;ENST00000376137.7;ENST00000376138.6;ENST00000376139.5;ENST00000376140.3;ENST00000376142.5;ENST00000376160.4;ENST00000376166.4;ENST00000376170.7;ENST00000490841.5;ENST00000536334.4	1	0	0	0	0	1	1
cg20169779	SYCE1;SYCE1	ENST00000368517.6;ENST00000432597.3	1	1	0	1	0	0	0
cg20170943	RP11-482E14.1	ENST00000413993.1	1	1	0	1	0	0	0
cg20187308	DIP2C;DIP2C	ENST00000280886.9;ENST00000381496.6	0	0	1	0	1	0	1
cg20191030	RP11-479O17.7;SFTPD	ENST00000456300.2;ENST00000444384.3	0	0	0	1	0	0	0
cg20224780	TCERG1L;TCERG1L	ENST00000368642.4;ENST00000483040.1	1	1	0	1	0	0	0
cg20241753	SLC35G1;SLC35G1;SLC35G1;SLC35G1;SLC35G1;SLC35G1	ENST00000371408.6;ENST00000427197.1;ENST00000483386.4;ENST00000494992.4;ENST00000603665.1;ENST00000605679.4	1	0	0	0	0	0	1
cg20249949	.	.	0	0	0	1	0	0	0
cg20258083	CPEB3;CPEB3;CPEB3;NHP2P1	ENST00000265997.4;ENST00000412050.7;ENST00000614585.3;ENST00000335274.2	1	0	0	0	0	0	0
cg20263676	INPP5A;INPP5A;INPP5A;INPP5A	ENST00000342652.6;ENST00000368593.6;ENST00000368594.6;ENST00000423490.4	1	0	0	0	0	0	1
cg20282837	.	.	0	0	1	0	0	0	0
cg20289746	ITPRIP;ITPRIP;ITPRIP;ITPRIP	ENST00000278071.5;ENST00000337478.2;ENST00000358187.2;ENST00000458723.1	1	0	0	0	0	0	1
cg20295537	.	.	1	0	0	1	0	0	0
cg20312131	RP11-393K12.2	ENST00000420049.1	1	1	0	1	0	0	0
cg20330217	NRP1;NRP1;NRP1;NRP1;NRP1;NRP1;NRP1;NRP1;NRP1;RN7SL398P	ENST00000265371.7;ENST00000374816.6;ENST00000374821.8;ENST00000374822.7;ENST00000374823.8;ENST00000374867.5;ENST00000374875.4;ENST00000395995.4;ENST00000432372.5;ENST00000470244.3	0	0	1	0	1	0	0
cg20356323	.	.	1	1	0	1	0	0	0
cg20359183	CCNY;CCNY;CCNY;CCNY;CCNY;CCNY;CCNY;CCNY	ENST00000265375.12;ENST00000339497.7;ENST00000374704.6;ENST00000374706.4;ENST00000470025.1;ENST00000490012.5;ENST00000492478.4;ENST00000493157.5	1	0	0	0	0	0	1
cg20390052	.	.	0	0	1	0	0	0	0
cg20392242	TAF3	ENST00000344293.5	1	0	0	0	0	0	1
cg20405893	CHAT;CHAT;CHAT;CHAT;CHAT;CHAT;CHAT;CHAT	ENST00000337653.5;ENST00000339797.4;ENST00000351556.6;ENST00000395559.5;ENST00000395562.2;ENST00000460699.4;ENST00000466590.5;ENST00000481336.4	0	0	1	0	0	0	0
cg20407834	PTPRE;PTPRE;PTPRE;PTPRE	ENST00000254667.6;ENST00000442830.4;ENST00000455661.4;ENST00000471218.4	1	0	0	0	0	0	0
cg20411671	ADARB2	ENST00000381312.4	1	1	0	1	0	0	0
cg20424709	.	.	1	1	0	1	0	0	0
cg20437132	STAMBPL1;STAMBPL1;STAMBPL1	ENST00000371926.6;ENST00000371927.6;ENST00000461650.1	0	0	0	1	0	0	0
cg20442379	IPMK	ENST00000373935.3	1	0	0	1	0	0	0
cg20459238	MMRN2;MMRN2;SNCG;SNCG;SNCG;SNCG	ENST00000474994.2;ENST00000609457.4;ENST00000348795.7;ENST00000372017.3;ENST00000465679.4;ENST00000483064.1	0	0	1	0	0	0	0
cg20463533	CFAP46	ENST00000368586.8	0	0	0	1	0	0	0
cg20481247	.	.	1	1	0	1	0	0	0
cg20482521	SORCS3;SORCS3	ENST00000369699.7;ENST00000369701.6	1	1	0	1	0	0	0
cg20491488	ITPRIP;ITPRIP;ITPRIP	ENST00000278071.5;ENST00000337478.2;ENST00000358187.2	1	0	0	0	0	0	1
cg20517784	DIP2C;DIP2C	ENST00000280886.9;ENST00000381496.6	0	0	1	0	0	0	1
cg20517887	TACC2;TACC2;TACC2;TACC2;TACC2;TACC2;TACC2;TACC2;TACC2;TACC2;TACC2;TACC2;TACC2;TACC2;TACC2	ENST00000260733.6;ENST00000334433.6;ENST00000358010.4;ENST00000360561.6;ENST00000368997.6;ENST00000368999.4;ENST00000369000.4;ENST00000369001.4;ENST00000369004.6;ENST00000369005.4;ENST00000453444.5;ENST00000496913.5;ENST00000513429.4;ENST00000515273.4;ENST00000515603.4	0	0	1	0	0	0	1
cg20534287	PAOX;PAOX;PAOX;PAOX;PAOX;PAOX;PAOX	ENST00000278060.8;ENST00000356306.8;ENST00000357296.6;ENST00000476834.5;ENST00000480071.2;ENST00000483211.5;ENST00000529585.4	1	1	0	1	0	0	0
cg20534596	ARMC4;ARMC4;RP11-218D6.4	ENST00000305242.8;ENST00000486279.1;ENST00000425137.1	1	0	0	1	0	0	0
cg20537325	MGMT;MGMT	ENST00000306010.7;ENST00000482653.1	0	0	1	0	0	0	0
cg20537554	LHPP;LHPP;LHPP	ENST00000368839.1;ENST00000368842.8;ENST00000481452.1	1	1	0	1	0	0	0
cg20540372	BLNK;BLNK;BLNK;BLNK;BLNK;BLNK	ENST00000224337.8;ENST00000371176.5;ENST00000413476.5;ENST00000427367.5;ENST00000467799.5;ENST00000495266.1	1	0	0	1	0	0	0
cg20545410	AK3P5;ITGB1;ITGB1;ITGB1;ITGB1;ITGB1;ITGB1;ITGB1;ITGB1;ITGB1;ITGB1;ITGB1;ITGB1	ENST00000432033.1;ENST00000302278.6;ENST00000396033.5;ENST00000414670.2;ENST00000417122.5;ENST00000437302.4;ENST00000474568.4;ENST00000475184.4;ENST00000480226.4;ENST00000484088.4;ENST00000488494.4;ENST00000528877.4;ENST00000534049.4	1	0	0	1	0	0	0
cg20546601	CACNB2;CACNB2;CACNB2;CACNB2;CACNB2;CACNB2;CACNB2;CACNB2;CACNB2	ENST00000282343.11;ENST00000324631.10;ENST00000352115.9;ENST00000377319.6;ENST00000377328.4;ENST00000377331.5;ENST00000396576.5;ENST00000615785.3;ENST00000617363.3	1	0	0	0	0	0	0
cg20567368	.	.	1	1	0	1	0	0	0
cg20568497	.	.	1	0	0	1	0	0	0
cg20595580	MCM10;MCM10;MCM10;RP11-730A19.7	ENST00000378714.6;ENST00000479669.4;ENST00000484800.5;ENST00000418616.1	1	0	0	0	0	1	1
cg20599496	DIP2C;DIP2C	ENST00000280886.9;ENST00000381496.6	0	0	1	0	0	0	1
cg20608786	RGS10;RGS10;RGS10;RGS10	ENST00000369101.6;ENST00000369103.2;ENST00000392865.4;ENST00000469575.1	1	0	0	0	0	0	1
cg20618826	RP11-342M3.5;ZCCHC24;ZCCHC24	ENST00000438554.2;ENST00000372333.3;ENST00000372336.3	0	0	0	1	0	0	0
cg20619600	TAF3	ENST00000344293.5	1	0	0	0	0	0	1
cg20624923	PRLHR	ENST00000239032.3	0	0	0	1	0	0	0
cg20641465	PITX3;PITX3	ENST00000370002.6;ENST00000539804.1	1	0	0	0	0	0	0
cg20642115	.	.	1	1	0	0	0	0	0
cg20668275	KNDC1;KNDC1;KNDC1;KNDC1;KNDC1	ENST00000304613.6;ENST00000368571.2;ENST00000478074.4;ENST00000485110.4;ENST00000530127.1	0	0	1	0	0	0	0
cg20672890	ZNF438;ZNF438;ZNF438;ZNF438;ZNF438;ZNF438;ZNF438;ZNF438;ZNF438	ENST00000331737.9;ENST00000361310.6;ENST00000375311.1;ENST00000413025.4;ENST00000436087.5;ENST00000442986.4;ENST00000452305.4;ENST00000538351.5;ENST00000609683.4	1	0	0	1	0	0	0
cg20681321	CLRN3	ENST00000368671.3	0	0	1	0	0	0	0
cg20682517	WDR37;WDR37	ENST00000263150.7;ENST00000358220.4	1	0	0	0	0	0	1
cg20683565	FBXL15;FBXL15;FBXL15;FBXL15;FBXL15;FBXL15;FBXL15;PSD;PSD;PSD;PSD;PSD	ENST00000224862.6;ENST00000369956.5;ENST00000425536.1;ENST00000432590.4;ENST00000440407.4;ENST00000457067.1;ENST00000481808.1;ENST00000020673.5;ENST00000406432.4;ENST00000472685.4;ENST00000492902.2;ENST00000611678.3	1	0	0	0	0	0	1
cg20684110	ADO;RP11-436D10.3	ENST00000373783.2;ENST00000425290.1	1	1	0	0	0	0	0
cg20684973	TAF5	ENST00000369839.3	1	0	0	0	0	0	1
cg20687190	.	.	1	1	0	1	0	0	0
[truncated: 495 more rows]

## Sheet: GeneExpression_PelvLNR
geneID	geneName	selected_unfiltered	selected_SuMOFil	selected_lowmeans	selected_lowvar	filtered_SuMOFil	filtered_lowmeans	filtered_lowvar
[truncated: 176 more rows]
